# Supplementary material for: Correlation Between Gut Microbiota and Testosterone in Male Patients With Type 2 Diabetes Mellitus
Source: Front Endocrinol (Lausanne). 2022 Mar 25;13:836485. doi: 10.3389/fendo.2022.836485 (PMC8990747; doi:10.3389/fendo.2022.836485)
Supplement: Supplementary file 2 [file DataSheet_2.zip]

Archive with 8 entries (8 files):
- otu_table.c.relative.xls
- otu_table.f.relative.xls
- otu_table.g.relative.xls
- otu_table.k.relative.xls
- otu_table.o.relative.xls
- otu_table.p.relative.xls
- otu_table.s.relative.xls
- clinical data.csv
