# Supplementary material for: Correlation Between Gut Microbiota and Testosterone in Male Patients With Type 2 Diabetes Mellitus
Source: Front Endocrinol (Lausanne). 2022 Mar 25;13:836485. doi: 10.3389/fendo.2022.836485 (PMC8990747; doi:10.3389/fendo.2022.836485)
Supplement: Supplementary file 2 [file DataSheet_2.zip › otu_table.c.relative.xls]

Taxonomy	LT1	LT2	LT3	LT4	LT5	LT6	LT7	LT8	LT9	LT10	LT11	LT12	LT13	LT14	LT15	LT16	LT17	LT18	NT1	NT2	NT3	NT4	NT5	NT6	NT7	NT8	NT9	NT10	NT11	NT12	NT13	NT14	NT15	NT16	NT17	NT18	NT19	NT20	NT21	NT22	NT23	NT24	NT25	NT26	NT27	NT28	Tax_detail
Bacilli	0.00627487435726113	0.0401475757487726	0.0741364785172704	0.122447200999332	0.0693431717165848	0.0136827121401389	0.030386660081922	0.198239549138657	0.085698515527409	0.0329140400313744	0.332887894721553	0.0525811230863086	0.0259710077564419	0.0544403451180897	0.0834325886761758	0.681608227057491	0.0112134328791796	0.0314324724747988	0.0655956773087761	0.0228916712663045	0.0311710193765796	0.181942306016326	0.01774976033466	0.45036748685472	0.0198123347761671	0.153327716933446	0.0590302995090492	0.0241117857246608	0.0178078610231531	0.0220492112831537	0.017401156203701	0.139470702727827	0.0301252069837028	0.278505650291956	0.00944136188013828	0.0348604130958952	0.0490079307439793	0.0401475757487726	0.0996136304215205	0.0225721174795921	0.0110100804694536	0.0931935043430264	0.0168201493187694	0.0324782848676757	0.0232112250530169	0.0435174156813758	k__Bacteria;p__Firmicutes;c__Bacilli;
Clostridia	0.483978735148013	0.178601516427969	0.543357638788022	0.324550445922784	0.634343316968309	0.235017284954826	0.348662231647446	0.330912471312787	0.678005984370916	0.612177904308168	0.3707114429306	0.474014467071436	0.276530226883189	0.375156145600326	0.53682131133254	0.135839409697005	0.669145629375709	0.42820207419458	0.526159834994046	0.488103884031028	0.181448450164134	0.468930656828285	0.29215931208785	0.0334659965720594	0.142085233710019	0.222409435551811	0.368445516079366	0.494640211486508	0.15838247683235	0.46123231560294	0.279929117160038	0.137233826220841	0.643407024373241	0.0745431833367224	0.506899456758564	0.458995439095955	0.518955349620895	0.561339801876653	0.541324114690761	0.523138599192402	0.392237748017315	0.174505417889202	0.285361531534149	0.503762019579933	0.470586526450339	0.313191761322373	k__Bacteria;p__Firmicutes;c__Clostridia;
Bacteroidia	0.421084739854168	0.13180141184673	0.179414926066874	0.328937047904018	0.201899892513726	0.470092670598148	0.191412718240711	0.0621386863434331	0.0273654242802777	0.197077535368794	0.100339889027685	0.383115939923888	0.347035412369637	0.345408593091829	0.022717369200825	0.0692560206838451	0.138337739302211	0.176451790953723	0.0958661360137117	0.259390523777707	0.549196757981583	0.0603956656886384	0.587281759288848	0.0235598291839758	0.478110565610203	0.186474159718793	0.498620108648288	0.144757865380705	0.22946866920373	0.0495598872846643	0.194521105075095	0.13749527931906	0.244371495802225	0.0120558928623304	0.385207564709643	0.24050780001743	0.130261743601662	0.277982744095518	0.013188856287947	0.018301716875345	0.106469511663713	0.160299799552625	0.420155128838277	0.333788455393197	0.097638207012753	0.075821398483572	k__Bacteria;p__Bacteroidota;c__Bacteroidia;
Gammaproteobacteria	0.012084943206577	0.0650727711123377	0.0202190395956192	0.0246056415768527	0.0493565348749383	0.126659500915086	0.0199285361531534	0.0250123463963048	0.158179124422624	0.0102547715190425	0.127937716061935	0.0407285826337042	0.0376782964878134	0.16297243122331	0.330912471312785	0.0156871858931528	0.0409900357319234	0.0166167969090434	0.065944281439735	0.0599308601806931	0.105917555123028	0.0915957354094646	0.010632425994248	0.034598959997676	0.0786102315312436	0.0323039828021962	0.0236760305609621	0.038462655782471	0.0265520146413735	0.0160067396798652	0.00569386747232955	0.00450280335821979	0.00973186532260408	0.0786683322197368	0.00848270052000116	0.0112715335676728	0.0440403218778142	0.0329721407198675	0.0831711355779566	0.090462771983848	0.0389274612904163	0.208726723411672	0.0187665223832902	0.0250123463963048	0.260174883072365	0.526421288092264	k__Bacteria;p__Proteobacteria;c__Gammaproteobacteria;
Actinobacteria	0.025273799494524	0.513116230427331	0.0310257676553467	0.11303488946344	0.0195508816779479	0.046887255613979	0.031141969032333	0.305929175260727	0.0152223803852076	0.0449699328937048	0.0245184905441129	0.0343956075879499	0.280074368881271	0.00880225430671354	0.0169654010400023	0.0464805507945269	0.0170235017284955	0.115184614937687	0.152136652819336	0.111553321906865	0.0402347267815124	0.174243964790983	0.0491531824652122	0.435087005781019	0.0130726549109607	0.379862301368271	0.0272201725590448	0.213374778491125	0.113935450135084	0.438311593992389	0.408593091828138	0.26496818987305	0.0291084449350725	0.504313976120617	0.0130145542224675	0.0639688580309676	0.0110681811579467	0.0639979083752142	0.194579205763588	0.258141358975104	0.385149464021149	0.114458356331523	0.0342213055224704	0.0410481364204166	0.0198994858089068	0.0194927809894547	k__Bacteria;p__Actinobacteriota;c__Actinobacteria;
Negativicutes	0.0411933881416495	0.0633297504575429	0.125119832670017	0.0722772564854894	0.0143218197135636	0.0951398774075473	0.356883479069227	0.0119106411410975	0.00714638468465851	0.0200447375301397	0.0337274496702786	0.00708828399616535	0.00795979432356273	0.0504023472678151	0.00392179647328821	0.00897655637219301	0.0174883072364408	0.168259593876187	0.036254829619731	0.0319263283269907	0.08314208523371	0.0112424832234262	0.0188246230717834	0.0159486389913721	0.26046538651483	0.00938326119164512	0.0105452749615083	0.0656828283415158	0.428492577637045	0.00429945094849374	0.0280626325421956	0.275193911047846	0.0326525869331551	0.0440403218778142	0.00970281497835749	0.146704238445226	0.228393806466607	0.00778549225808326	0.0181274148098655	0.0437207680911019	0.0307643145571275	0.219242948028934	0.00726258606164483	0.0402056764372658	0.0513610086279522	0.00467710542369927	k__Bacteria;p__Firmicutes;c__Negativicutes;
Fusobacteriia	8.7151032739738e-05	0.000668157917671325	0	2.90503442465793e-05	2.90503442465793e-05	0	0.000464805507945269	0.0457252418441158	0.000145251721232897	0.000174302065479476	0.00293408476890451	0	0	0	0.000116201376986317	0.00110391308137001	0	0.000668157917671324	0	2.90503442465793e-05	0.000639107573424745	5.81006884931586e-05	8.7151032739738e-05	0	2.90503442465793e-05	0.000174302065479476	0.000290503442465793	8.7151032739738e-05	0.00191732272027424	8.7151032739738e-05	8.7151032739738e-05	0	8.7151032739738e-05	5.81006884931586e-05	0.00775644191383668	0	0	0	5.81006884931586e-05	0	0.000784359294657642	0.00107486273712343	0.141300874415362	0.00101676204863028	0.00188827237602766	0	k__Bacteria;p__Fusobacteriota;c__Fusobacteriia;
Coriobacteriia	0.000900560671643959	0.00127821514684949	0.00737878743863115	0.00403799785027453	0.00270168201493188	0.0052000116201377	0.0159195886471255	0.0165586962205502	0.0112134328791796	0.0783197280887778	0.00275978270342504	0.004212299915754	0.0213229526769892	0.00107486273712343	0.00293408476890451	0.00720448537315167	0.00188827237602766	0.0503151962350754	0.0499375417598698	0.0198413851204137	0.00264358132643872	0.00612962263602824	0.0033698399326032	0.00331173924411004	0.00264358132643872	0.0133050576649333	0.00328268889986346	0.0128693025012346	0.020160938907126	0.00331173924411004	0.0595822560497342	0.0370391889143886	0.00345699096534294	0.00557766609534323	0.00151061790082212	0.00139441652383581	0.0115910873543852	0.012433547337536	0.0403218778142521	0.0322749324579496	0.0246927926095924	0.00676873020945298	0.0443598756645266	0.0151642796967144	0.0335240972605525	0.00156871858931528	k__Bacteria;p__Actinobacteriota;c__Coriobacteriia;
Verrucomicrobiae	0.00122011445835633	0.000290503442465793	0.000464805507945269	0.000232402753972635	0.000290503442465793	0.000203352409726055	0.000726258606164483	0.000203352409726055	0.000261453098219214	0.000319553786712373	0.000464805507945269	0	0	0	0	0.00124916480260291	0.00464805507945269	0.000116201376986317	0.000261453098219214	0.000610057229178166	0.000116201376986317	0.000377654475205531	0.00101676204863028	5.81006884931586e-05	8.7151032739738e-05	0.000203352409726055	0.000464805507945269	0.000348604130958952	8.7151032739738e-05	0.000232402753972635	0.000116201376986317	0.000145251721232897	0.000203352409726055	0.000581006884931586	0.0494146355634314	0.00920895912616564	0	0	0	2.90503442465793e-05	0.000929611015890538	0.000116201376986317	0	0.00043575516369869	0	5.81006884931586e-05	k__Bacteria;p__Verrucomicrobiota;c__Verrucomicrobiae;
Alphaproteobacteria	0.00156871858931528	0.00284693373616477	0.000726258606164483	0.00543241437411033	0.00104581239287686	0.00107486273712343	0.00145251721232897	0.00122011445835633	0.0106033756500015	0.000639107573424745	0.00194637306452081	0.000377654475205531	0.000406704819452111	0.000581006884931587	0.00130726549109607	0.0232402753972635	0.0237922319379485	0.00220782616274003	0.00113296342561659	0.000958661360137118	0.000551956540685007	0.000813409638904221	0.000784359294657642	0.00145251721232897	0.00177207099904134	0.00139441652383581	0.00217877581849345	0.0015396682450687	0.00127821514684949	0.00284693373616477	0.000987711704383697	0.00139441652383581	0.00113296342561659	0.000261453098219214	0.000377654475205531	0.00116201376986317	0.000493855852191849	0.000464805507945269	0.0015396682450687	0.00217877581849345	0.00476425645643901	0.0174302065479476	0.0186503210063039	0.000464805507945269	0.014844725910002	0.00200447375301397	k__Bacteria;p__Proteobacteria;c__Alphaproteobacteria;
p__unidentified_Bacteria;c__Clostridia	0.000755308950411062	0.000464805507945269	0.0110681811579467	0.00151061790082212	0.00214972547424687	0.00226592685123319	0.00156871858931528	0.000755308950411063	0.00174302065479476	0.00127821514684949	8.7151032739738e-05	0.000958661360137118	0.0008424599831508	0.000203352409726055	0.000145251721232897	0.000377654475205531	0.00325363855561688	0.00185922203178108	0.0035150916538361	0.00281788339191819	0.00116201376986317	0.00127821514684949	0.0149318769427418	0.00087151032739738	0.000813409638904221	0.000668157917671325	0.000261453098219214	0.00226592685123319	0.00113296342561659	0.000813409638904221	0.00273073235917846	0.00113296342561659	0.0032245882113703	0.000813409638904221	0.00456090404671295	0.00804694535630247	0.00325363855561688	0.00113296342561659	0.000348604130958952	0.000145251721232897	0.000319553786712373	0.000290503442465793	0.00136536617958923	0.00040670481945211	0.000319553786712373	0.00043575516369869	k__Bacteria;p__unidentified_Bacteria;c__Clostridia;
Acidobacteriae	8.7151032739738e-05	0	0	0	0	0	0	0	0	0	0	0	0	0	0	0.000145251721232897	0.0077273915695901	0	0	0	0	0	0	0	0	0	0	0	0	0	0	0	0	0	0	0	0	0	0	0.000726258606164483	0	0	0	0	0	0.000784359294657642	k__Bacteria;p__Acidobacteriota;c__Acidobacteriae;
Blastocatellia	0.000348604130958952	0	0	0	0	0	0	0	0	0	0	0	0	0	0	0	0.0060424716032885	0	0	0	0	0	0	0	0	0	0	0	0	0	0	0	0	0	0	0	0	0	0	0.000261453098219214	0	0	0	0	0	0.000319553786712373	k__Bacteria;p__Acidobacteriota;c__Blastocatellia;
Thermoleophilia	0.00040670481945211	0	0	0	0	0	0	0	0	0	0	0	0	0	2.90503442465793e-05	0.00043575516369869	0.00499665921041164	0.000755308950411062	0	0	0	0	0	0	0	0	0	0	0	0	0	0	0	0	0	0	0	0	0	0	0	5.81006884931586e-05	0.00194637306452081	0	0.000493855852191848	0	k__Bacteria;p__Actinobacteriota;c__Thermoleophilia;
Desulfovibrionia	0.000813409638904221	0.00043575516369869	0.00458995439095953	0.00043575516369869	0.00156871858931528	0.000377654475205531	0.000377654475205531	8.7151032739738e-05	0.000116201376986317	0.000290503442465793	0.000290503442465793	0.000116201376986317	8.7151032739738e-05	0	8.7151032739738e-05	0.000319553786712373	0.00174302065479476	0.000581006884931586	0.00162681927780844	0.000348604130958952	0.000551956540685007	0.000610057229178166	0.000551956540685007	5.81006884931586e-05	0.00127821514684949	0.000145251721232897	2.90503442465793e-05	0.000581006884931586	2.90503442465793e-05	0.000174302065479476	0.000551956540685007	2.90503442465793e-05	0.000232402753972635	0.000203352409726055	0.000203352409726055	0.000261453098219214	0.00159776893356186	0.000232402753972635	0	5.81006884931586e-05	0.000464805507945269	0.000174302065479476	0.000639107573424745	0.000290503442465793	0.000987711704383697	0	k__Bacteria;p__Desulfobacterota;c__Desulfovibrionia;
Syntrophia	0	0	0	0	0	0	0	0	0	0	0	0	0	0	0	0	0	0	0	0	0	0	0	0	0	0	0	0	0	0	0	0	0	0	0	0.00450280335821979	0	0	0	0	0	0	0	0	0	0	k__Bacteria;p__unidentified_Bacteria;c__Syntrophia;
p__unidentified_Bacteria;c__Alphaproteobacteria	0.000174302065479476	0	8.7151032739738e-05	0.000116201376986317	0.000464805507945269	5.81006884931586e-05	0	5.81006884931586e-05	5.81006884931586e-05	8.7151032739738e-05	0	0	0	0	0	0.000232402753972635	0.004212299915754	0	5.81006884931586e-05	0.000116201376986317	8.7151032739738e-05	5.81006884931586e-05	5.81006884931586e-05	0	8.7151032739738e-05	0	5.81006884931586e-05	2.90503442465793e-05	0.000145251721232897	0.000145251721232897	0	2.90503442465793e-05	5.81006884931586e-05	0	0.000174302065479476	2.90503442465793e-05	0	0	0	5.81006884931586e-05	2.90503442465793e-05	2.90503442465793e-05	0.000697208261917904	5.81006884931586e-05	0	0.000261453098219214	k__Bacteria;p__unidentified_Bacteria;c__Alphaproteobacteria;
p__unidentified_Bacteria;c__Acidobacteriae	0	0	0	0	0	0	0	0	0	0	0	0	0	0	0	0	0.00415419922726084	0	0	0	0	0	0	0	0	0	0	0	0	0	0	0	0	0	0	0	0	0	0	0	0	0	0	0	0	0	k__Bacteria;p__unidentified_Bacteria;c__Acidobacteriae;
p__unidentified_Bacteria;c__Thermoleophilia	5.81006884931586e-05	0	0	0	0	0	0	0	0	0	0	0	0	0	0	0.000174302065479476	0.00395084681753479	0.000145251721232897	0	0	0	0	0	0	0	0	0	0	0	0	0	0	0	0	0	0	0	0	0	0	0	0	0.000232402753972635	0	0.000145251721232897	0	k__Bacteria;p__unidentified_Bacteria;c__Thermoleophilia;
Methanobacteria	0	0	0	0	0	0	0	0	0	0	0	0	0	0	0	8.7151032739738e-05	0	0.0033698399326032	0	0	0	2.90503442465793e-05	0	0	0	0	0	0	0	0	0	0	0	0	0	0.000668157917671324	0	0	0	0	0	0	0	2.90503442465793e-05	0	0	k__Archaea;p__Euryarchaeota;c__Methanobacteria;
unidentified_Bacteria	2.90503442465793e-05	0	0	5.81006884931586e-05	0	0	0	0	0	0	0	0	0	0	0	0	0.00334078958835662	0	0	0	0	0	0	0	0	0	0	0	0	0	0	0	5.81006884931586e-05	0	0	0.000493855852191849	0	0	0	0.000174302065479476	0	0	0	0	0	0	k__Bacteria;p__unidentified_Bacteria;c__unidentified_Bacteria;
Holophagae	2.90503442465793e-05	0	0	0	0	0	0	0	0	0	0	0	0	0	0	0	0.00313743717863057	0	0	0	0	0	0	0	0	0	0	0	0	0	0	0	0	0	0	0	0	0	0	0	0	0	0	0	0	0	k__Bacteria;p__Acidobacteriota;c__Holophagae;
p__unidentified_Bacteria;c__Bacteroidia	0.000348604130958952	0	0	0	8.7151032739738e-05	0	0	0	0	0	0	0	0	0	0	0.000493855852191849	0.00142346686808239	0.00130726549109607	0	0	0	0	0	0	0	0	0	0	0	0	0	0	0	0	0	0	0	0	0	0	0.000726258606164483	0.000668157917671324	0.00296313511315109	0.00310838683438399	0.000958661360137118	0	k__Bacteria;p__unidentified_Bacteria;c__Bacteroidia;
Anaerolineae	0	0	0	0	0	0	0	0	0	0	0	0	2.90503442465793e-05	0	0	0	0.000174302065479476	0	0	0	0	0	0	0	0	0	0	0	0	0	0	0	0	0	0	0.000668157917671324	0	0	0	0.00188827237602766	0	0	0	0	0	0.00310838683438399	k__Bacteria;p__Chloroflexi;c__Anaerolineae;
Ignavibacteria	0	0	0	0	0	0	0	0	0	0	0	0	0	0	0	0	0	0	0	0	0	0	0	0	0	0	0	0	0	0	0	0	0	0	0	0	0	0	0	0.00258548063794556	0	0	0	0	0	0.00278883304767162	k__Bacteria;p__Bacteroidota;c__Ignavibacteria;
Polyangia	0.000174302065479476	0	0	0	0	0	0	0	0	0	0	0	0	0	0	0	0.00249832960520582	0	0	0	0	0	0	0	0	0	0	0	0	0	0	0	0	0	0	0	0	0	0	0.000116201376986317	0	0	0	0	0	0.00040670481945211	k__Bacteria;p__Myxococcota;c__Polyangia;
Nitrospira	0	0	0	0	0	0	0	0	0	0	0	0	0	0	0	0	0.00217877581849345	0	0	0	0	0	0	0	0	0	0	0	0	0	0	0	0	0	0	0	0	0	0	0.00119106411410975	0	0	0	0	0	0.00209162478575371	k__Bacteria;p__Nitrospirota;c__Nitrospira;
Synergistia	2.90503442465793e-05	2.90503442465793e-05	0.00119106411410975	2.90503442465793e-05	0.000174302065479476	2.90503442465793e-05	0.000116201376986317	0	0	0	0	0	0	0	0.000232402753972635	0	5.81006884931586e-05	0	0.000551956540685007	0.000145251721232897	0.000116201376986317	0.000290503442465793	0.000116201376986317	8.7151032739738e-05	0	0	0	2.90503442465793e-05	0	0	0	0	0	8.7151032739738e-05	0.00197542340876739	0.0008424599831508	0.000174302065479476	0	0	0	0	0	0.000116201376986317	0	0	0	k__Bacteria;p__Synergistota;c__Synergistia;
p__unidentified_Bacteria;c__Coriobacteriia	2.90503442465793e-05	2.90503442465793e-05	0.000116201376986317	0.000116201376986317	2.90503442465793e-05	2.90503442465793e-05	0.000116201376986317	0.000116201376986317	2.90503442465793e-05	0.000929611015890538	0	0	0	0	0	0	0.000145251721232897	0.000697208261917904	8.7151032739738e-05	0.000203352409726055	8.7151032739738e-05	0.000232402753972635	0.00116201376986317	5.81006884931586e-05	8.7151032739738e-05	0	2.90503442465793e-05	5.81006884931586e-05	2.90503442465793e-05	8.7151032739738e-05	0.000406704819452111	0	2.90503442465793e-05	8.7151032739738e-05	0.000203352409726055	0	0	0	0	0	0.000203352409726055	0	0.000493855852191849	0	0.00148156755657555	0	k__Bacteria;p__unidentified_Bacteria;c__Coriobacteriia;
Vicinamibacteria	0	0	0	0	0	0	0	0	0	0	0	0	0	0	0	0	0.00133631583534265	0	0	0	0	0	0	0	0	0	0	0	0	0	0	0	0	0	0	0	0	0	5.81006884931586e-05	0	0	0	0	0	0	0	k__Bacteria;p__unidentified_Bacteria;c__Vicinamibacteria;
Campylobacteria	0.00122011445835633	2.90503442465793e-05	0	0	0	0	0	0	0	0	0	0.000929611015890538	0.000639107573424745	5.81006884931586e-05	5.81006884931586e-05	0.000116201376986317	0	0	0	0	0	0	0	0	0	0	0	0	0	0	0	0	0	0	0	0	0.000174302065479476	0.000261453098219214	8.7151032739738e-05	0.000116201376986317	0.000116201376986317	0.000319553786712373	0	0	0	0.000116201376986317	k__Bacteria;p__Campylobacterota;c__Campylobacteria;
Acidimicrobiia	8.7151032739738e-05	0	0	0	0	0	0	0	0	0	0	0	0	0	0	0.000319553786712373	0.00122011445835633	5.81006884931586e-05	0	0	0	0	0	0	0	0	0	0	0	0	0	0	0	0	0	0	0	0	0	0	0	0	0.000377654475205531	0	0.000174302065479476	2.90503442465793e-05	k__Bacteria;p__Actinobacteriota;c__Acidimicrobiia;
p__unidentified_Bacteria;c__Gammaproteobacteria	2.90503442465793e-05	0	0	0	0	0	0	0	0	0	0	0	0	0	0	0	0.00116201376986317	0	0	0	0	0	0	0	0	0	0	0	0	0	0	0	0	0	0	0	0	0	0	0	0	0	0	0	0	0	k__Bacteria;p__unidentified_Bacteria;c__Gammaproteobacteria;
Cyanobacteriia	0	0	0	0	0	0	0	0	0	0	0	0	0	2.90503442465793e-05	0	0.00104581239287686	0.000174302065479476	0	0	0	5.81006884931586e-05	5.81006884931586e-05	0	0	0	0	0	0	0	5.81006884931586e-05	0	0	0	0	0	0	0	0	0	5.81006884931586e-05	0	0	0	0	0	0	k__Bacteria;p__Cyanobacteria;c__Cyanobacteriia;
unidentified_Gemmatimonadetes	8.7151032739738e-05	0	0	0	0	0	0	0	0	0	0	0	0	0	0	0	0.00104581239287686	0	0	0	0	0	0	0	0	0	0	0	0	0	0	0	0	0	0	0	0	0	0	0	0	0	2.90503442465793e-05	0	0	0	k__Bacteria;p__Gemmatimonadetes;c__unidentified_Gemmatimonadetes;
Vicinamibacteria	0.000203352409726055	0	0	0	0	0	0	0	0	0	0	0	0	0	0	0	0.00104581239287686	0	0	0	0	0	0	0	0	0	0	0	0	0	0	0	0	0	0	0	0	0	0	0	0	0	0	0	0	0.000145251721232897	k__Bacteria;p__Acidobacteriota;c__Vicinamibacteria;
KD4-96	0	0	0	0	0	0	0	0	0	0	0	0	0	0	0	2.90503442465793e-05	0.00104581239287686	5.81006884931586e-05	0	0	0	0	0	0	0	0	0	0	0	0	0	0	0	0	0	0	0	0	0	0	0	0	0	0	0	0	k__Bacteria;p__Chloroflexi;c__KD4-96;
Deinococci	8.7151032739738e-05	0	0	0	0	0	0	0	0	0	0	0	0	0	0	0	0.00087151032739738	0	0	0	0	0	0	0	0	0	0	0	0	0	0	0	0	0	0	0	0	0	0	0	0	0	0	0	0	2.90503442465793e-05	k__Bacteria;p__Deinococcota;c__Deinococci;
Methylomirabilia	0	0	0	0	0	0	0	0	0	0	0	0	0	0	0	0	0.0008424599831508	0	0	0	0	0	0	0	0	0	0	0	0	0	0	0	0	0	0	0	0	0	0	0	0	0	0	0	0	0	k__Bacteria;p__Methylomirabilota;c__Methylomirabilia;
Saccharimonadia	2.90503442465793e-05	8.7151032739738e-05	8.7151032739738e-05	0	8.7151032739738e-05	8.7151032739738e-05	0	0	0.000668157917671325	8.7151032739738e-05	2.90503442465793e-05	2.90503442465793e-05	0	8.7151032739738e-05	0	0.000784359294657642	0.000522906196438428	2.90503442465793e-05	2.90503442465793e-05	0	0	8.7151032739738e-05	8.7151032739738e-05	2.90503442465793e-05	0.000116201376986317	0	8.7151032739738e-05	5.81006884931586e-05	5.81006884931586e-05	0.000174302065479476	5.81006884931586e-05	0.000203352409726055	5.81006884931586e-05	5.81006884931586e-05	2.90503442465793e-05	0	0	0	8.7151032739738e-05	0	2.90503442465793e-05	5.81006884931586e-05	5.81006884931586e-05	0	0.000116201376986317	2.90503442465793e-05	k__Bacteria;p__unidentified_Bacteria;c__Saccharimonadia;
p__unidentified_Bacteria;c__Anaerolineae	0	0	0	0	0	0	0	0	0	0	0	0	0	0	0	0	0	0	0	0	0	0	0	0	0	0	0	0	0	0	0	0	0	0	0	0.000116201376986317	0	0	0	0.000232402753972635	0	0	0	0	0	0.000697208261917904	k__Bacteria;p__unidentified_Bacteria;c__Anaerolineae;
p__unidentified_Bacteria;c__Acidimicrobiia	0	0	0	0	0	0	0	0	0	0	0	5.81006884931586e-05	0	0	0	0.000174302065479476	0.000639107573424745	0	0	0	0	0	0	0	0	0	0	0	0	0	0	0	0	0	0	0	0	5.81006884931586e-05	2.90503442465793e-05	0	0	0	0.000290503442465793	0	0	2.90503442465793e-05	k__Bacteria;p__unidentified_Bacteria;c__Acidimicrobiia;
Subgroup_5	0	0	0	0	0	0	0	0	0	0	0	0	0	0	0	0	0.000639107573424745	0	0	0	0	0	0	0	0	0	0	0	0	0	0	0	0	0	0	0	0	0	0	0	0	0	0	0	0	0	k__Bacteria;p__Acidobacteriota;c__Subgroup_5;
JS1	0	0	0	0	0	0	0	0	0	0	0	0	0	0	0	0	0	0	0	0	0	0	0	0	0	0	0	0	0	0	0	0	0	0	0	0.000581006884931586	0	0	0	0	0	0	0	0	0	0	k__Bacteria;p__Caldatribacteriota;c__JS1;
MB-A2-108	0	0	0	0	0	0	0	0	0	0	0	0	0	0	0	8.7151032739738e-05	0.000551956540685007	0	0	0	0	0	0	0	0	0	0	0	0	0	0	0	0	0	0	0	0	0	0	0	0	0	5.81006884931586e-05	8.7151032739738e-05	0	0	k__Bacteria;p__Actinobacteriota;c__MB-A2-108;
Rubrobacteria	0	0	0	0	0	0	0	0	0	0	0	0	0	0	0	0	0.000464805507945269	0	0	0	0	0	0	0	0	0	0	0	0	0	0	0	0	0	0	0	0	0	0	0	0	0	0	0	0	0	k__Bacteria;p__Actinobacteriota;c__Rubrobacteria;
Myxococcia	0	0	0	0	0	0	0	0	0	0	0	0	0	0	0	0	0.00043575516369869	0	0	0	0	0	0	0	0	0	0	0	0	0	0	0	0	0	0	0	0	0	5.81006884931586e-05	0	0	0	0	0	0	0	k__Bacteria;p__Myxococcota;c__Myxococcia;
unidentified_Kapabacteria	0	0	0	0	0	0	0	0	0	0	0	0	0	0	0	0	0.000145251721232897	0	0	0	0	0	0	0	0	0	0	0	0	0	0	0	0	0	0	0	0	0	0	0.000232402753972635	0	0	0	0	0	0.000377654475205531	k__Bacteria;p__Kapabacteria;c__unidentified_Kapabacteria;
Methanosarcinia	0	0	0	0	0	0	0	0	0	0	0	0	0	0	0	0	0	0	0	0	0	0	0	0	0	0	0	0	0	0	0	0	0	0	0	0.000377654475205531	0	0	0	0	0	0	0	0	0	0	k__Archaea;p__Halobacterota;c__Methanosarcinia;
Fimbriimonadia	0	0	0	0	0	0	0	0	0	0	0	0	0	0	0	0	5.81006884931586e-05	0	0	0	0	0	0	0	0	0	0	0	0	0	0	0	0	0	0	0	0	0	0	0.000319553786712373	0	0	0	0	0	0.000348604130958952	k__Bacteria;p__Armatimonadota;c__Fimbriimonadia;
p__unidentified_Bacteria;c__Desulfovibrionia	0	2.90503442465793e-05	2.90503442465793e-05	0	2.90503442465793e-05	5.81006884931586e-05	0	0	8.7151032739738e-05	0	0	0.000174302065479476	0.000319553786712373	5.81006884931586e-05	0.000116201376986317	0	0	0	0	0	0	0	0	0	2.90503442465793e-05	0	0	0	0	0	0	0	0	0	0	0	0.000145251721232897	8.7151032739738e-05	0.000116201376986317	0	0	0	0	0	0	8.7151032739738e-05	k__Bacteria;p__unidentified_Bacteria;c__Desulfovibrionia;
P2-11E	0	0	0	0	0	0	0	0	0	0	0	0	0	0	0	0	0.000319553786712373	0	0	0	0	0	0	0	0	0	0	0	0	0	0	0	0	0	0	0	0	0	0	0	0	0	0	0	0	0	k__Bacteria;p__Chloroflexi;c__P2-11E;
AD3	0	0	0	0	0	0	0	0	0	0	0	0	0	0	0	0	0.000290503442465793	0	0	0	0	0	0	0	0	0	0	0	0	0	0	0	0	0	0	0	0	0	0	0	0	0	0	0	0	0	k__Bacteria;p__Chloroflexi;c__AD3;
TK10	0	0	0	0	0	0	0	0	0	0	0	0	0	0	0	0	0.000290503442465793	0	0	0	0	0	0	0	0	0	0	0	0	0	0	0	0	0	0	0	0	0	0	0	0	0	0	0	0	0	k__Bacteria;p__Chloroflexi;c__TK10;
Spirochaetia	0.000261453098219214	0	0	0	0	0	0	0	0	0	0	0	0	0	0	0	0	0	0	0	0	0	0	0	0	0	0	0	0	0	0	0	0	0	0	0	0	0	0	0	0	0	0	0	0	0	k__Bacteria;p__Spirochaetota;c__Spirochaetia;
unidentified_Firmicutes	0	0	0	0	2.90503442465793e-05	0	0	0	0	0	0	0	0	0	0	0	0	0	2.90503442465793e-05	0	0	0	0.000116201376986317	0	0	0	0	0	2.90503442465793e-05	0	0.000261453098219214	0	0	0	0	0.000116201376986317	0	0	0	0	0	0	0	0	0	0	k__Bacteria;p__Firmicutes;c__unidentified_Firmicutes;
Oligoflexia	0	0	0	0	0	0	0	0	0	0	0	0	0	0	0	0	0.000232402753972635	0	0	0	0	0	0	0	0	0	0	0	0	0	0	0	0	0	0	0	0	0	0	0	0	0	0	0	0	2.90503442465793e-05	k__Bacteria;p__Bdellovibrionota;c__Oligoflexia;
SJA-28	0	0	0	0	0	0	0	0	0	0	0	0	0	0	0	0	8.7151032739738e-05	0	0	0	0	0	0	0	0	0	0	0	0	0	0	0	0	0	0	0	0	0	0	5.81006884931586e-05	0	0	0	0	0	0.000203352409726055	k__Bacteria;p__Bacteroidota;c__SJA-28;
Fibrobacteria	0	0	0	0	0	0	0	0	0	0	0	0	0	0	0	0	0	0	0	0	0	0	0	0	0	0	0	0	0	0	0	0	0	0	0	0.000203352409726055	0	0	0	0	0	0	0	0	0	0	k__Bacteria;p__Fibrobacterota;c__Fibrobacteria;
Entotheonellia	0	0	0	0	0	0	0	0	0	0	0	0	0	0	0	0	0.000203352409726055	0	0	0	0	0	0	0	0	0	0	0	0	0	0	0	0	0	0	0	0	0	0	0	0	0	0	0	0	0	k__Bacteria;p__Entotheonellaeota;c__Entotheonellia;
bacteriap25	0	0	0	0	0	0	0	0	0	0	0	0	0	0	0	0	0.000174302065479476	0	0	0	0	0	0	0	0	0	0	0	0	0	0	0	0	0	0	0	0	0	0	0	0	0	0	0	0	0	k__Bacteria;p__Myxococcota;c__bacteriap25;
Aminicenantia	0	0	0	0	0	0	0	0	0	0	0	0	0	0	0	0	0	0	0	0	0	0	0	0	0	0	0	0	0	0	0	0	0	0	0	0.000174302065479476	0	0	0	0	0	0	0	0	0	0	k__Bacteria;p__Acidobacteriota;c__Aminicenantia;
Chloroflexia	0	0	0	0	0	0	0	0	0	0	0	0	0	0	0	0	0.000174302065479476	0	0	0	0	0	0	0	0	0	0	0	0	0	0	0	0	0	0	0	0	0	0	0	0	0	0	0	0	0	k__Bacteria;p__unidentified_Bacteria;c__Chloroflexia;
Ktedonobacteria	0	0	0	0	0	0	0	0	0	0	0	0	0	0	0	0	0.000145251721232897	0	0	0	0	0	0	0	0	0	0	0	0	0	0	0	0	0	0	0	0	0	0	0	0	0	0	0	0	0	k__Bacteria;p__Chloroflexi;c__Ktedonobacteria;
Thermoanaerobaculia	0.000116201376986317	0	0	0	0	0	0	0	0	0	0	0	0	0	0	0	0.000145251721232897	0	0	0	0	0	0	0	0	0	0	0	0	0	0	0	0	0	0	0	0	0	0	0	0	0	0	0	0	0	k__Bacteria;p__Acidobacteriota;c__Thermoanaerobaculia;
p__unidentified_Bacteria;c__Bacilli	0	0	0	0.000145251721232897	0	0	0	0.000116201376986317	2.90503442465793e-05	0	0	2.90503442465793e-05	5.81006884931586e-05	0	0	0	0	0	0	0	2.90503442465793e-05	2.90503442465793e-05	0	2.90503442465793e-05	0	0	0	0	5.81006884931586e-05	2.90503442465793e-05	0	2.90503442465793e-05	2.90503442465793e-05	0	0	0	0	0	0	2.90503442465793e-05	0	0	0	0	0	0	k__Bacteria;p__unidentified_Bacteria;c__Bacilli;
Vampirivibrionia	2.90503442465793e-05	0	5.81006884931586e-05	2.90503442465793e-05	0.000145251721232897	8.7151032739738e-05	0	0	2.90503442465793e-05	0	0	5.81006884931586e-05	0	0	0	0	2.90503442465793e-05	0	0	0	0	0	0	0	0	0	0	0	0	0	0	0	0	0	0	0	0	0	0	5.81006884931586e-05	0	0	0	0	0	0	k__Bacteria;p__Cyanobacteria;c__Vampirivibrionia;
unidentified_Deferribacteres	0	2.90503442465793e-05	2.90503442465793e-05	0	2.90503442465793e-05	0	2.90503442465793e-05	0	8.7151032739738e-05	0	0	0	0	0	0	5.81006884931586e-05	0	0	0	5.81006884931586e-05	0	5.81006884931586e-05	0	5.81006884931586e-05	0	0	2.90503442465793e-05	0	0	0	0	0.000116201376986317	0	2.90503442465793e-05	2.90503442465793e-05	2.90503442465793e-05	0	5.81006884931586e-05	0	0	2.90503442465793e-05	0	0	0	0	0	k__Bacteria;p__Deferribacteres;c__unidentified_Deferribacteres;
Bdellovibrionia	0	0	0	0	0	0	0	0	0	0	0	0	0	0	0	0	2.90503442465793e-05	0	0	0	0	0	0	0	0	0	0	0	0	0	0	0	0	0	0	0	0	0	0	0.000116201376986317	0	0	0	0	0	0	k__Bacteria;p__Bdellovibrionota;c__Bdellovibrionia;
p__unidentified_Bacteria;c__Polyangia	5.81006884931586e-05	0	0	0	0	0	0	0	0	0	0	0	0	0	0	0	0	0	0	0	0	0	0	0	0	0	0	0	0	0	0	0	0	0	0	0	0	0	0.000116201376986317	0	0	0	0	0	0	0	k__Bacteria;p__unidentified_Bacteria;c__Polyangia;
Armatimonadia	0	0	0	0	0	0	0	0	0	0	0	0	0	0	0	0	0.000116201376986317	0	0	0	0	0	0	0	0	0	0	0	0	0	0	0	0	0	0	0	0	0	0	0	0	0	0	0	0	0	k__Bacteria;p__Armatimonadota;c__Armatimonadia;
Desulfuromonadia	0	0	0	0	0	0	0	0	0	0	0	0	0	0	0	0	0	0	0	0	0	0	0	0	0	0	0	0	0	0	0	0	0	0	0	8.7151032739738e-05	0	0	0	0	0	0	0	0	0	0	k__Bacteria;p__Desulfobacterota;c__Desulfuromonadia;
p__unidentified_Bacteria;c__Myxococcia	5.81006884931586e-05	0	0	0	0	0	0	0	0	0	0	0	0	0	0	0	8.7151032739738e-05	0	0	0	0	0	0	0	0	0	0	0	0	0	0	0	0	0	0	0	0	0	0	0	0	0	0	0	0	0	k__Bacteria;p__unidentified_Bacteria;c__Myxococcia;
JG30-KF-CM66	0	0	0	0	0	0	0	0	0	0	0	0	0	0	0	0	8.7151032739738e-05	0	0	0	0	0	0	0	0	0	0	0	0	0	0	0	0	0	0	0	0	0	0	0	0	0	0	0	0	0	k__Bacteria;p__Chloroflexi;c__JG30-KF-CM66;
p__unidentified_Bacteria;c__Oligoflexia	0	0	0	0	0	0	0	0	0	0	0	0	0	0	0	0	0	0	0	0	0	0	0	0	0	0	0	0	0	0	0	0	0	0	0	8.7151032739738e-05	0	0	0	0	0	0	0	0	0	0	k__Bacteria;p__unidentified_Bacteria;c__Oligoflexia;
OLB14	0	0	0	0	0	0	0	0	0	0	0	0	0	0	0	0	0	0	0	0	0	0	0	0	0	0	0	0	0	0	0	0	0	0	0	0	0	0	0	8.7151032739738e-05	0	0	0	0	0	2.90503442465793e-05	k__Bacteria;p__Chloroflexi;c__OLB14;
Coprothermobacteria	0	0	0	0	0	0	0	0	0	0	0	0	0	0	0	0	0	0	0	0	0	0	0	0	0	0	0	0	0	0	0	0	0	0	0	8.7151032739738e-05	0	0	0	0	0	0	0	0	0	0	k__Bacteria;p__Coprothermobacterota;c__Coprothermobacteria;
S0134_terrestrial_group	0	0	0	0	0	0	0	0	0	0	0	0	0	0	0	0	8.7151032739738e-05	0	0	0	0	0	0	0	0	0	0	0	0	0	0	0	0	0	0	0	0	0	0	0	0	0	0	0	0	0	k__Bacteria;p__Gemmatimonadota;c__S0134_terrestrial_group;
Lineage_IIa	0	0	0	0	0	0	0	0	0	0	0	0	0	0	0	0	8.7151032739738e-05	0	0	0	0	0	0	0	0	0	0	0	0	0	0	0	0	0	0	0	0	0	0	0	0	0	0	0	0	0	k__Bacteria;p__Elusimicrobiota;c__Lineage_IIa;
Sericytochromatia	0	0	0	0	0	0	0	0	0	0	0	0	0	0	0	0	8.7151032739738e-05	0	0	0	0	0	0	0	0	0	0	0	0	0	0	0	0	0	0	0	0	0	0	0	0	0	0	0	0	0	k__Bacteria;p__Cyanobacteria;c__Sericytochromatia;
Chloroflexia	0	0	0	0	0	0	0	0	0	0	0	0	0	0	0	0	2.90503442465793e-05	0	0	0	0	0	0	0	0	0	0	0	0	0	0	0	0	0	0	0	0	0	0	5.81006884931586e-05	0	0	0	0	0	0	k__Bacteria;p__Chloroflexi;c__Chloroflexia;
Babeliae	0	0	0	0	0	0	0	0	0	0	0	0	0	0	0	0	5.81006884931586e-05	0	0	0	0	0	0	0	0	0	0	0	0	0	0	0	0	0	0	0	0	0	0	0	0	0	0	0	0	0	k__Bacteria;p__unidentified_Bacteria;c__Babeliae;
p__unidentified_Bacteria;c__Fibrobacteria	0	0	0	0	0	0	0	0	0	0	0	0	0	0	0	0	5.81006884931586e-05	0	0	0	0	0	0	0	0	0	0	0	0	0	0	0	0	0	0	0	0	0	0	0	0	0	0	0	0	0	k__Bacteria;p__unidentified_Bacteria;c__Fibrobacteria;
Kiritimatiellae	2.90503442465793e-05	0	0	0	0	0	0	0	0	0	0	0	0	0	0	0	0	0	0	0	0	0	0	0	0	0	0	0	0	0	0	0	0	0	0	0	0	0	0	0	0	0	0	0	0	0	k__Bacteria;p__Verrucomicrobiota;c__Kiritimatiellae;
Gitt-GS-136	0	0	0	0	0	0	0	0	0	0	0	0	0	0	0	0	0	0	0	0	0	0	0	0	0	0	0	0	0	0	0	0	0	0	0	0	0	0	0	0	0	0	0	0	2.90503442465793e-05	0	k__Bacteria;p__Chloroflexi;c__Gitt-GS-136;
unidentified_Chlamydiae	0	0	0	0	0	0	0	0	0	0	0	0	0	0	0	0	2.90503442465793e-05	0	0	0	0	0	0	0	0	0	0	0	0	0	0	0	0	0	0	0	0	0	0	0	0	0	0	0	0	0	k__Bacteria;p__Chlamydiae;c__unidentified_Chlamydiae;
Dehalococcoidia	0	0	0	0	0	0	0	0	0	0	0	0	0	0	0	0	2.90503442465793e-05	0	0	0	0	0	0	0	0	0	0	0	0	0	0	0	0	0	0	0	0	0	0	0	0	0	0	0	0	0	k__Bacteria;p__Chloroflexi;c__Dehalococcoidia;
Leptospirae	0	0	0	0	0	0	0	0	0	0	0	0	0	0	0	0	0	0	0	0	0	0	0	0	0	0	0	0	0	0	0	0	0	0	0	0	0	0	0	0	0	0	0	0	0	2.90503442465793e-05	k__Bacteria;p__Spirochaetota;c__Leptospirae;
Others	0.000755308950408984	0.00171397031054843	0.000900560671641681	0.00197542340876655	0.00232402753972372	0.00305028614589031	0.000813409638903084	0.00101676204862888	0.00331173924410866	0.000435755163697427	0.00136536617958805	0.00113296342561475	0.00104581239287582	0.000726258606163044	0.000203352409725022	0.00447375301397279	0.0113586846004112	0.00168491996630105	0.000813409638902862	0.0010748627371211	0.00284693373616451	0.00153966824506646	0.00191732272027223	0.000958661360136559	0.000900560671643569	0.000348604130959385	0.00575196816082124	0.0011039130813687	0.000435755163698981	0.000581006884931123	0.00101676204862999	0.00101676204863022	0.00203352409725821	0.00011620137698598	0.00101676204862755	0.0145542224675352	0.000842459983149024	0.00104581239287516	0.00717543502890305	0.000610057229176286	0.00235307788397199	0.00258548063794584	0.00383464544054746	0.00264358132643683	0.0221654126601389	0.000871510327395186	Others
