# Supplementary material for: Correlation Between Gut Microbiota and Testosterone in Male Patients With Type 2 Diabetes Mellitus
Source: Front Endocrinol (Lausanne). 2022 Mar 25;13:836485. doi: 10.3389/fendo.2022.836485 (PMC8990747; doi:10.3389/fendo.2022.836485)
Supplement: Supplementary file 2 [file DataSheet_2.zip › otu_table.f.relative.xls]

Taxonomy	LT1	LT2	LT3	LT4	LT5	LT6	LT7	LT8	LT9	LT10	LT11	LT12	LT13	LT14	LT15	LT16	LT17	LT18	NT1	NT2	NT3	NT4	NT5	NT6	NT7	NT8	NT9	NT10	NT11	NT12	NT13	NT14	NT15	NT16	NT17	NT18	NT19	NT20	NT21	NT22	NT23	NT24	NT25	NT26	NT27	NT28	Tax_detail
Enterococcaceae	0.000145251721232897	0.000203352409726055	5.81006884931586e-05	0.000116201376986317	0.00124916480260291	5.81006884931586e-05	8.7151032739738e-05	8.7151032739738e-05	0.000116201376986317	0	0.00313743717863057	0.0008424599831508	5.81006884931586e-05	0.000987711704383697	5.81006884931586e-05	0.672050663800366	0.000174302065479476	0.0102257211747959	0.000116201376986317	8.7151032739738e-05	0.0008424599831508	8.7151032739738e-05	2.90503442465793e-05	5.81006884931586e-05	0.000290503442465793	5.81006884931586e-05	0.000203352409726055	0	0	2.90503442465793e-05	0	0	5.81006884931586e-05	0.000668157917671324	0.000290503442465793	0.00293408476890451	0.000522906196438428	0.000377654475205531	0.000493855852191849	0.000406704819452111	0.00296313511315109	0.00734973709438457	0.00854080120849432	0.00627487435726113	0.00348604130958952	0.000522906196438428	k__Bacteria;p__Firmicutes;c__Bacilli;o__Lactobacillales;f__Enterococcaceae;
Lachnospiraceae	0.212299915754002	0.158150074078378	0.324201841791826	0.291171600383465	0.243877639950033	0.142753391627691	0.164657351189611	0.303663248409494	0.619237137960085	0.388926008773205	0.36263544723005	0.268599482903873	0.244458646834965	0.357464485954159	0.521802283357058	0.0954884815385062	0.36943322778375	0.263050867152776	0.238880980739622	0.239461987624553	0.0892717078697382	0.229003863695785	0.0900270168201492	0.0151352293524678	0.076373355024257	0.154547831391802	0.340324782848677	0.290706794875519	0.0994974290445341	0.420707085378962	0.0913923829997385	0.0474682624989106	0.371030996717312	0.054207942364117	0.259187171367981	0.0236469802167156	0.217180373587427	0.349620893007582	0.180460738459751	0.478197716642943	0.122621503064811	0.0778549225808325	0.175260726839613	0.214188188130029	0.406704819452111	0.18734567004619	k__Bacteria;p__Firmicutes;c__Clostridia;o__Lachnospirales;f__Lachnospiraceae;
Bacteroidaceae	0.380704761351422	0.116317578363304	0.0836649914301484	0.207651860674549	0.138628242744676	0.439502658106499	0.118205850739331	0.0496470383174041	0.0156581355489063	0.0689074165528861	0.0878772913459024	0.356157220463063	0.0821834238735729	0.342416407634431	0.0201318885628795	0.0403799785027453	0.111466170874125	0.104784591697412	0.0512157569067193	0.192632832699067	0.513958690410482	0.0353252186038405	0.359614211428406	0.0102838218632891	0.425994248031839	0.174214914446736	0.487784330244314	0.134067338697964	0.192719983731807	0.018505069285071	0.109926502629056	0.0312581704093194	0.205560235888795	0.00819219707753538	0.313511315109084	0.179937832263312	0.0753856433198733	0.252098887371815	0.0115620370101386	0.0158614879586323	0.0850303576097377	0.0318682276384975	0.347819771664295	0.203120006972083	0.0745141329924759	0.0724225082067222	k__Bacteria;p__Bacteroidota;c__Bacteroidia;o__Bacteroidales;f__Bacteroidaceae;
Bifidobacteriaceae	0.0238503326264416	0.511779914591988	0.0309967173111001	0.112570083955495	0.0193184789239752	0.0463643494175406	0.0304157104261686	0.305609621474015	0.0146123231560294	0.04433082532028	0.0201318885628795	0.0324201841791825	0.278883304767162	0.00685588124219272	0.0125206983702757	0.0279754815094559	0.00923800947041222	0.109084042645905	0.151817099032624	0.111059466054673	0.0400023240275397	0.174040612381257	0.0490079307439793	0.434941754059786	0.0122301949278099	0.379455596548819	0.0266391656741132	0.213026174360166	0.113790198413851	0.438195392615403	0.408302588385673	0.264851988496064	0.0286726897713738	0.504052523022398	0.0127240507800017	0.0624872904743921	0.00952851291287802	0.0623710890974058	0.190686459634547	0.253289951485925	0.384771809545943	0.113615896348372	0.0264358132643872	0.0404380791912384	0.0170525520727421	0.0131598059437004	k__Bacteria;p__Actinobacteriota;c__Actinobacteria;o__Bifidobacteriales;f__Bifidobacteriaceae;
Enterobacteriaceae	0.00104581239287686	0.0623420387531592	0.0174592568921942	0.0224849664468524	0.0436917177468553	0.124044969932894	0.0165877465647968	0.0235307788397293	0.1575400168492	0.00798884466780931	0.105568950992069	0.0115039363216454	0.0087151032739738	0.122853905818784	0.306684484211138	0.0117653894198646	0.0137989135171252	0.00935421084739854	0.0626034918513784	0.00967376463411091	0.0979868111437121	0.0882258954768614	0.00508381024315138	0.0341922551782239	0.0766929088109694	0.0242860877901403	0.0226302181680853	0.0354414199808268	0.0248670946750719	0.007872643290823	0.00453185370246637	0.00406704819452111	0.00854080120849432	0.0748627371234349	0.00601342125904192	0.00214972547424687	0.0115620370101386	0.0126950004357552	0.06208058565494	0.0698660779130233	0.015193330040961	0.202393748365918	0.0106905266827412	0.0133631583534265	0.246434070243732	0.502135200302124	k__Bacteria;p__Proteobacteria;c__Gammaproteobacteria;o__Enterobacterales;f__Enterobacteriaceae;
Lactobacillaceae	0.000377654475205531	0.0067396798652064	0.0102547715190425	0.00813409638904221	0.00813409638904221	0.00360224268657584	0.00639107573424745	0.0971443511605612	0.00833744879876827	0.00848270052000116	0.00403799785027453	0.00726258606164483	0.00441565232548006	0.00290503442465793	0.00403799785027453	0.00244022891671266	0.000116201376986317	0.00194637306452081	0.0109519797809604	0.00583911919356244	0.0124044969932894	0.0107195770269878	0.00825029776602853	0.447171948987596	0.00389274612904163	0.108067280597275	0.00807599570054905	0.0115620370101386	0.00816314673328879	0.0165877465647968	0.00917990878191907	0.136594718647416	0.00543241437411033	0.260813990645789	0.00249832960520582	0.00366034337506899	0.00278883304767162	0.0128402521569881	0.00685588124219272	0.0015396682450687	0.00101676204863028	0.066844842111379	0.0016849199663016	0.0131017052552073	0.00174302065479476	0.00302123580164425	k__Bacteria;p__Firmicutes;c__Bacilli;o__Lactobacillales;f__Lactobacillaceae;
Veillonellaceae	0.0405542805682247	0.0615576794585016	0.111175667431659	0.011736339075618	0.00383464544054847	0.0939778636376841	0.355866717020597	0.0108357784039741	0.00653632745548035	0.00424135026000058	0.0332335938180867	0.00217877581849345	0.00200447375301397	0.00418324957150742	0.00273073235917846	0.0085698515527409	0.00415419922726084	0.167097580106324	0.0209162478575371	0.029486099410278	0.0774191674171339	0.00764024053685036	0.00392179647328821	0.0151352293524678	0.12645614850536	0.0067396798652064	0.00973186532260407	0.0144670714347965	0.424105975655811	0.00316648752287715	0.0246346919210993	0.273683293147024	0.0124625976817825	0.0432559625831566	0.00665252883246666	0	0.223077593469483	0.00334078958835662	0.017401156203701	0.00293408476890451	0.0303576097376754	0.209336780640851	0.00653632745548035	0.0390727130116492	0.0365162827179502	0.00366034337506899	k__Bacteria;p__Firmicutes;c__Negativicutes;o__Veillonellales-Selenomonadales;f__Veillonellaceae;
Ruminococcaceae	0.225256369287976	0.0123463963047962	0.100572291781658	0.0212648519884961	0.309618568980043	0.0768381605322023	0.104900793074398	0.0166748975975365	0.0214682043982221	0.172181390349476	0.00397989716178137	0.170060715219475	0.0218749092176742	0.00415419922726084	0.00557766609534323	0.0202771402841124	0.206693199314412	0.135607006943032	0.250791621880719	0.202539000087151	0.0731197164686401	0.20840716962496	0.144728815036458	0.00886035499520669	0.0433140632716497	0.0532492810039799	0.0122301949278099	0.169160154547831	0.0299218545739767	0.026726316706853	0.1108270633007	0.0799755977108329	0.217819481160852	0.0121720942393167	0.137117624843854	0.3791941434506	0.122650553409058	0.172733346890161	0.0330011910641141	0.0305319118031549	0.253609505272637	0.028382186328908	0.0890683554600122	0.257531301745926	0.0449408825494582	0.00566481712808297	k__Bacteria;p__Firmicutes;c__Clostridia;o__Oscillospirales;f__Ruminococcaceae;
Streptococcaceae	0.00127821514684949	0.0266682160183598	0.00447375301397322	0.087354385149464	0.0554571071667199	0.0035150916538361	0.0103709728960288	0.0964471428986433	0.0166167969090434	0.00621677366876797	0.265607297446475	0.0201028382186329	0.0163843941550707	0.0169944513842489	0.014844725910002	0.000784359294657642	0.00479330680068559	0.00107486273712343	0.0497051390058972	0.00958661360137118	0.014292769369317	0.14981262527961	0.00255643029369898	0.00177207099904134	0.00723353571739825	0.040118525404526	0.00827934811027511	0.00299218545739767	0.00360224268657584	0.00249832960520582	0.00177207099904134	0.00136536617958923	0.00203352409726055	0.0147575748772623	0.00357319234232926	0.00563576678383639	0.0208871975132905	0.0147575748772623	0.0757923481393254	0.0092670598146588	0.00119106411410975	0.00299218545739767	0.00185922203178108	0.0018301716875345	0.00281788339191819	0.0179821630886326	k__Bacteria;p__Firmicutes;c__Bacilli;o__Lactobacillales;f__Streptococcaceae;
Tannerellaceae	0.00813409638904221	0.00284693373616477	0.0193765796124684	0.101153298666589	0.0160938907126049	0.00694303227493246	0.0122882956163031	0.00342794062109636	0.00104581239287686	0.00307933649013741	0.00366034337506899	0.0152223803852076	0.262469860267844	0.00235307788397293	0.0018301716875345	0.0070301833076722	0.00749498881561746	0.00612962263602824	0.0105452749615083	0.0137698631728786	0.0223687650698661	0.00366034337506899	0.0389855619789094	0.00124916480260291	0.00891845568369986	0.00226592685123319	0.00122011445835633	0.00206257444150713	0.0110972315021933	0.0215844057752084	0.0238793829706882	0.0008424599831508	0.0145832728117828	0.00104581239287686	0.0070301833076722	0.00319553786712373	0.00371844406356215	0.00206257444150713	0.000726258606164483	0.00148156755657555	0.00554861575109665	0.00270168201493188	0.0177207099904134	0.0118234901083578	0.00415419922726084	0.00145251721232897	k__Bacteria;p__Bacteroidota;c__Bacteroidia;o__Bacteroidales;f__Tannerellaceae;
Peptostreptococcaceae	0.00383464544054847	0.00104581239287686	0.00249832960520582	0.00165586962205502	0.00180112134328792	0.0023821282282195	0.0127240507800017	0.00151061790082212	0.0158614879586323	0.00275978270342504	0.000697208261917904	0.0050547598989048	0.00450280335821979	0.00438660198123348	0.00453185370246637	0.00366034337506899	0.023065973331784	0.00525811230863086	0.00177207099904134	0.0114167852889057	0.00232402753972635	0.00816314673328879	0.00374749440780873	0.000668157917671324	0.0122592452720565	0.00162681927780844	0.00363129303082242	0.00958661360137118	0.00136536617958923	0.00104581239287686	0.00212067513000029	0.000610057229178166	0.00537431368561717	0.00104581239287686	0.0156581355489063	0	0.0160357900241118	0.00464805507945269	0.162449525026872	0.00996426807657671	0.00307933649013741	0.0512448072509659	0.00319553786712373	0.00612962263602824	0.00461900473520611	0.113935450135084	k__Bacteria;p__Firmicutes;c__Clostridia;o__Peptostreptococcales-Tissierellales;f__Peptostreptococcaceae;
Clostridiaceae	0.00110391308137001	0.000493855852191848	0.000493855852191849	0.000261453098219214	0.000261453098219214	0.00130726549109607	0.00151061790082212	0.00156871858931528	0.0127240507800017	0.000522906196438428	0.000348604130958952	0.00290503442465793	0.00278883304767162	0.00255643029369898	0.00313743717863057	0.00458995439095953	0.000697208261917904	0.000958661360137118	0.000581006884931586	0.00450280335821979	0.00107486273712343	0.000261453098219214	0.00316648752287715	0.000145251721232897	0.00136536617958923	0.000581006884931586	0.000784359294657642	0.00159776893356186	0.000319553786712373	0.000493855852191849	0.000987711704383697	0.000145251721232897	0.00107486273712343	0.000813409638904221	0.00119106411410975	0	0.0050547598989048	0.00305028614589083	0.159718792667693	0.00281788339191819	0.00235307788397293	0.00705923365191877	0.00113296342561659	0.00165586962205502	0.00249832960520582	0.00383464544054847	k__Bacteria;p__Firmicutes;c__Clostridia;o__Clostridiales;f__Clostridiaceae;
Selenomonadaceae	0.000145251721232897	0.00145251721232897	0.00607152194753508	0.0598727594922	0.00235307788397293	0.00107486273712343	0.000726258606164483	0.00087151032739738	0.000319553786712373	0.00801789501205589	0	0.000377654475205531	0.00566481712808297	0.00043575516369869	0.000319553786712373	0.000319553786712373	0.00610057229178166	0.000639107573424745	0.0146704238445226	0.00197542340876739	0.00543241437411033	0.00244022891671266	0.00145251721232897	0.000697208261917904	0.131656160125497	0.00124916480260291	0.000493855852191849	0.046887255613979	0.00400894750602795	0.000668157917671324	0.000348604130958952	0.00122011445835633	0.00450280335821979	0.000406704819452111	0	0.143653952299335	0.000987711704383697	0.000493855852191849	0.00043575516369869	0.0404961798797316	0.000377654475205531	0.00976091566685065	0.000493855852191849	0.000522906196438428	0.0144089707463033	0.000464805507945269	k__Bacteria;p__Firmicutes;c__Negativicutes;o__Veillonellales-Selenomonadales;f__Selenomonadaceae;
Fusobacteriaceae	0	0.000668157917671325	0	2.90503442465793e-05	2.90503442465793e-05	0	0.000464805507945269	0.0457252418441158	0.000145251721232897	0.000174302065479476	0.00293408476890451	0	0	0	0.000116201376986317	0.00110391308137001	0	0.000668157917671324	0	2.90503442465793e-05	0.000639107573424745	5.81006884931586e-05	8.7151032739738e-05	0	2.90503442465793e-05	0.000174302065479476	0.000290503442465793	8.7151032739738e-05	0.00191732272027424	8.7151032739738e-05	8.7151032739738e-05	0	8.7151032739738e-05	5.81006884931586e-05	0.00775644191383668	0	0	0	5.81006884931586e-05	0	0.000784359294657642	0.00107486273712343	0.141300874415362	0.00101676204863028	0.00188827237602766	0	k__Bacteria;p__Fusobacteriota;c__Fusobacteriia;o__Fusobacteriales;f__Fusobacteriaceae;
Rikenellaceae	0.0201318885628795	0.00348604130958952	0.013537460418906	0.00784359294657642	0.0277140284112367	0.00676873020945298	0.00845365017575458	0.000958661360137118	0.00380559509630189	0.00685588124219272	0.00142346686808239	0.00833744879876827	8.7151032739738e-05	0.000116201376986317	0.000174302065479476	0.011532986665892	0.00563576678383639	0.00819219707753537	0.0156290852046597	0.0376782964878134	0.00316648752287715	0.00720448537315167	0.135548906254539	0.00534526334137059	0.00438660198123348	0.00293408476890451	0.00177207099904134	0.00249832960520582	0.0158614879586323	0.00296313511315109	0.0482235714493217	0.00403799785027453	0.0104000232402754	0.00165586962205502	0.0616448304912413	0.0144961217790431	0.0221944630043866	0.0207419457920576	0.000203352409726055	8.7151032739738e-05	0.00302123580164425	0.00255643029369898	0.00920895912616565	0.00656537779972693	0.00142346686808239	0.000290503442465793	k__Bacteria;p__Bacteroidota;c__Bacteroidia;o__Bacteroidales;f__Rikenellaceae;
Prevotellaceae	0.00732068675013799	0.00371844406356215	0.0173140051709613	0.00319553786712373	0.0043575516369869	0.010981030125207	0.0425297039769921	0.00345699096534294	0.00331173924411004	0.108299683351248	0.00612962263602824	0.00043575516369869	0.000145251721232897	0.000261453098219214	0.000493855852191848	0.00961566394561776	0.00749498881561747	0.0470325073352119	0.0114458356331523	0.00482235714493217	0.00270168201493188	0.0050547598989048	0.00258548063794556	0.00270168201493188	0.0332045434738402	0.00319553786712373	0.00403799785027453	0.00342794062109636	0.00397989716178137	0.00281788339191819	0.00566481712808297	0.0980739621764518	0.00711733434041193	0.000377654475205531	0.00101676204863028	0.0383755047497313	0.0153385817621939	0.000116201376986317	0.000290503442465793	5.81006884931586e-05	0.0120558928623304	0.113732097725358	0.0427040060424716	0.10963599918659	0.016849199663016	0.000900560671643959	k__Bacteria;p__Bacteroidota;c__Bacteroidia;o__Bacteroidales;f__Prevotellaceae;
Christensenellaceae	0.000116201376986317	0.000464805507945269	0.00200447375301397	0.000493855852191849	0.0213520030212358	0.000406704819452111	0.00328268889986346	0.000232402753972635	0.000232402753972635	0.000406704819452111	0.00142346686808239	8.7151032739738e-05	2.90503442465793e-05	5.81006884931586e-05	0	0.000551956540685007	0.00319553786712373	0.000987711704383697	0.00482235714493217	0.00418324957150742	0.000610057229178166	0.000987711704383697	0.004212299915754	0.000290503442465793	0.000668157917671325	0.000290503442465793	8.7151032739738e-05	0.000319553786712373	0.000174302065479476	0.00113296342561659	0.00165586962205502	5.81006884931586e-05	0.00395084681753479	0.00162681927780844	0.0783197280887778	0.00554861575109665	0.0154838334834268	0.00194637306452081	0.000145251721232897	0.000261453098219214	0.00214972547424687	0.000464805507945269	0.00299218545739767	0.00139441652383581	0.000174302065479476	0.000145251721232897	k__Bacteria;p__Firmicutes;c__Clostridia;o__Christensenellales;f__Christensenellaceae;
Coriobacteriaceae	2.90503442465793e-05	0.000900560671643959	0.00612962263602824	0.00345699096534294	0.00104581239287686	0.00464805507945269	0.0135084100746594	0.0156290852046597	0.00996426807657671	0.069401272405078	0.00264358132643872	0.00403799785027453	0.0209452982017837	0.0008424599831508	0.00270168201493188	0.00299218545739767	0.000406704819452111	0.047787816285623	0.0489207797112396	0.0183598175638381	0.00209162478575371	0.00485140748917875	0.0018301716875345	0.00290503442465793	0.00200447375301397	0.0122301949278099	0.00194637306452081	0.0119396914853441	0.0191732272027424	0.00258548063794556	0.031693925573018	0.0364872323737036	0.00165586962205502	0.00551956540685007	0.000581006884931586	2.90503442465793e-05	0.0104871742730151	0.0118234901083578	0.0401766260930192	0.032042529703977	0.0229497719547977	0.00572291781657613	0.0400313743717863	0.0125497487145223	0.00392179647328821	0.00151061790082212	k__Bacteria;p__Actinobacteriota;c__Coriobacteriia;o__Coriobacteriales;f__Coriobacteriaceae;
Erysipelatoclostridiaceae	0.00148156755657555	0.00232402753972635	0.00737878743863115	0.022514016791099	0.00122011445835633	0.00441565232548006	0.0103419225517822	0.00278883304767161	0.0260000581006885	0.0154547831391802	0.00720448537315167	0.0218458588734277	0.00293408476890451	0.0175173575806873	0.0537431368561717	0.000551956540685007	0.00162681927780844	0.000319553786712373	0.00212067513000029	0.00517096127589112	0.00185922203178108	0.0181564651541121	0.0049095081776719	0.000348604130958952	0.00177207099904134	0.00278883304767162	0.0375620951108271	0.00761119019260378	0.00287598408041135	0.000987711704383697	0.00185922203178108	0.000464805507945269	0.0175754582691805	0.000261453098219214	0.000639107573424745	0.000464805507945269	0.00456090404671295	0.00935421084739854	0.00508381024315138	0.00990616738808355	0.00145251721232897	0.00142346686808239	0.00177207099904134	0.00415419922726084	0.00543241437411033	0.0160067396798652	k__Bacteria;p__Firmicutes;c__Bacilli;o__Erysipelotrichales;f__Erysipelatoclostridiaceae;
[Eubacterium]_coprostanoligenes_group	0.00226592685123319	0.0016849199663016	0.0513610086279522	0.00392179647328821	0.0253609505272637	0.0018301716875345	0.0464224501060338	0.00232402753972635	0.00217877581849345	0.0206838451035645	0.000290503442465793	0.015193330040961	0.000406704819452111	0.000261453098219214	0.000377654475205531	0.000464805507945269	0.0127531011242483	0.00334078958835662	0.00752403915986404	0.00958661360137118	0.00374749440780873	0.00723353571739825	0.00868605292972722	0.000755308950411063	0.00194637306452081	0.00342794062109636	0.00447375301397322	0.0117944397641112	0.0214391540539755	0.00360224268657584	0.0250123463963048	0.00133631583534265	0.0106033756500015	0.00148156755657555	0.00432850129274032	0.0201028382186329	0.0165877465647968	0.00514191093164454	0.00043575516369869	0.000174302065479476	0.00130726549109607	0.000581006884931586	0.00270168201493188	0.00432850129274032	0.00145251721232897	0.000581006884931587	k__Bacteria;p__Firmicutes;c__Clostridia;o__Oscillospirales;f__[Eubacterium]_coprostanoligenes_group;
Erysipelotrichaceae	0.000581006884931586	0.00331173924411004	0.0512738575952125	0.00305028614589083	0.00220782616274003	0.00116201376986317	0.0023821282282195	0.000958661360137118	0.00740783778287773	0.00203352409726055	0.0376201957993202	0.000232402753972635	0.000174302065479476	0.0148737762542486	0.00784359294657642	0.00220782616274003	0.00290503442465793	0.0176916596461668	0.00165586962205502	0.00185922203178108	0.00162681927780844	0.0026726316706853	0.00180112134328792	0.000726258606164483	0.00522906196438428	0.00171397031054818	0.00345699096534294	0.00119106411410975	0.00264358132643872	0.00151061790082212	0.00177207099904134	0.000551956540685007	0.00467710542369927	0.00116201376986317	0.00174302065479476	0.000290503442465793	0.000639107573424745	0.000377654475205531	0.00241117857246608	0.000261453098219214	0.000697208261917904	0.00249832960520582	0.00287598408041135	0.0067396798652064	0.00888940533945327	0.00203352409726055	k__Bacteria;p__Firmicutes;c__Bacilli;o__Erysipelotrichales;f__Erysipelotrichaceae;
Sutterellaceae	0.00766929088109694	0.00162681927780844	0.00241117857246608	0.00122011445835633	0.00490950817767191	0.00241117857246608	0.00316648752287715	0.00136536617958923	0.000464805507945269	0.00217877581849345	0.0193475292682218	0.00546146471835691	0.00270168201493188	0.00976091566685065	0.000261453098219214	0.0033698399326032	0.0132469569764402	0.00647822676698719	0.00229497719547977	0.0500246927926096	0.00726258606164483	0.00313743717863057	0.00528716265287744	0.000261453098219214	0.000755308950411062	0.00479330680068559	0.000900560671643959	0.00287598408041135	0.00162681927780844	0.00761119019260378	0.000987711704383697	0.000348604130958952	0.00101676204863028	0.0015396682450687	0.0023821282282195	0.000290503442465793	0.000290503442465793	0.000726258606164483	0.000464805507945269	0.000726258606164483	0.0230369229875374	0.00377654475205531	0.00682683089794614	0.0108938790924672	0.00514191093164454	0.000348604130958952	k__Bacteria;p__Proteobacteria;c__Gammaproteobacteria;o__Burkholderiales;f__Sutterellaceae;
Akkermansiaceae	0.00122011445835633	0.000290503442465793	0.000464805507945269	0.000232402753972635	0.000290503442465793	0.000203352409726055	0.000726258606164483	0.000203352409726055	0.000261453098219214	0.000319553786712373	0.000464805507945269	0	0	0	0	0.00124916480260291	0.000493855852191849	0.000116201376986317	0.000261453098219214	0.000610057229178166	0.000116201376986317	0.000377654475205531	0.00101676204863028	5.81006884931586e-05	8.7151032739738e-05	0.000203352409726055	0.000464805507945269	0.000348604130958952	8.7151032739738e-05	0.000232402753972635	0.000116201376986317	0.000145251721232897	0.000203352409726055	0.000581006884931586	0.0494146355634314	0.00920895912616564	0	0	0	2.90503442465793e-05	0.000929611015890538	0.000116201376986317	0	0.00043575516369869	0	2.90503442465793e-05	k__Bacteria;p__Verrucomicrobiota;c__Verrucomicrobiae;o__Verrucomicrobiales;f__Akkermansiaceae;
Acidaminococcaceae	0.000493855852191849	0.000319553786712373	0.007872643290823	0.000668157917671324	0.00813409638904221	8.7151032739738e-05	0.000290503442465793	0.000203352409726055	0.000290503442465793	0.00778549225808326	0.000493855852191849	0.00453185370246637	0.000290503442465793	0.045783342532609	0.00087151032739738	2.90503442465793e-05	0.00723353571739825	0.000522906196438428	0.000668157917671324	0.000464805507945269	0.000290503442465793	0.00116201376986317	0.0134503093861662	0.000116201376986317	0.00235307788397293	0.00139441652383581	0.000319553786712373	0.00432850129274032	0.000377654475205531	0.000464805507945269	0.00307933649013741	0.000290503442465793	0.0156871858931528	0.000377654475205531	0.00305028614589083	0.00305028614589083	0.00432850129274032	0.00395084681753479	0.000290503442465793	0.000290503442465793	2.90503442465793e-05	0.000145251721232897	0.000232402753972635	0.000610057229178166	0.00043575516369869	0.000551956540685007	k__Bacteria;p__Firmicutes;c__Negativicutes;o__Acidaminococcales;f__Acidaminococcaceae;
Oscillospiraceae	0.00546146471835691	0.00136536617958923	0.0130145542224675	0.00209162478575371	0.0108648287482207	0.00284693373616477	0.0103128722075357	0.00191732272027423	0.00177207099904134	0.0193765796124684	0.000377654475205531	0.00415419922726084	0.00116201376986317	0.00113296342561659	0.000348604130958952	0.00339889027684978	0.0250413967405514	0.012433547337536	0.0133341080091799	0.0077273915695901	0.00284693373616477	0.00508381024315138	0.0250123463963048	0.00226592685123319	0.00316648752287715	0.00427040060424716	0.00194637306452081	0.00345699096534294	0.00302123580164425	0.00232402753972635	0.010429073584522	0.00244022891671266	0.0216715568079482	0.000697208261917904	0.00313743717863057	0.0200447375301397	0.0418615460593208	0.00325363855561688	0.0008424599831508	0.000261453098219214	0.00316648752287715	0.0025273799494524	0.0068849315864393	0.00740783778287773	0.00290503442465793	0.000610057229178166	k__Bacteria;p__Firmicutes;c__Clostridia;o__Oscillospirales;f__Oscillospiraceae;
Marinifilaceae	0.00133631583534265	0.000639107573424745	0.0417162943380879	0.00136536617958923	0.00345699096534294	0.000697208261917904	0.000929611015890538	8.7151032739738e-05	0.000232402753972635	0.000203352409726055	0.000116201376986317	0.000639107573424745	5.81006884931586e-05	0	0	2.90503442465793e-05	0.000639107573424745	0.000290503442465793	0.00127821514684949	0.00185922203178108	0.0008424599831508	0.0008424599831508	0.0141475176480841	0.000348604130958952	0.000522906196438428	0.000145251721232897	0.000203352409726055	0.000522906196438428	0.000464805507945269	0.000145251721232897	0.00171397031054818	0.000174302065479476	0.000755308950411062	0.000174302065479476	0.000639107573424745	0.00232402753972635	0.00214972547424687	0.000755308950411062	0	0	5.81006884931586e-05	0.000116201376986317	0.000929611015890538	0.00104581239287686	5.81006884931586e-05	0	k__Bacteria;p__Bacteroidota;c__Bacteroidia;o__Bacteroidales;f__Marinifilaceae;
Barnesiellaceae	0.00214972547424687	0.000726258606164483	0.00116201376986317	0.00113296342561659	0.00525811230863086	0.000784359294657642	0.00610057229178166	0.000493855852191849	0.000290503442465793	0.00630392470150771	0	0.00212067513000029	5.81006884931586e-05	8.7151032739738e-05	0	0.000203352409726055	0.00200447375301397	0.0100223687650699	0.0015396682450687	0.00174302065479476	0.00087151032739738	0.00130726549109607	0.0322458821137031	0.000639107573424745	0.00107486273712343	0.000464805507945269	0.000203352409726055	0.000551956540685007	0.00209162478575371	0.00043575516369869	0.00203352409726055	0.000174302065479476	0.00139441652383581	0	5.81006884931586e-05	0	0.0107776777154809	0.00214972547424687	5.81006884931586e-05	5.81006884931586e-05	0.000551956540685007	0.000290503442465793	0.00174302065479476	0.00156871858931528	0.000610057229178166	0	k__Bacteria;p__Bacteroidota;c__Bacteroidia;o__Bacteroidales;f__Barnesiellaceae;
Pasteurellaceae	0.00122011445835633	0.00104581239287686	0.000145251721232897	0.000784359294657642	0.000581006884931586	0.000174302065479476	0	0.000116201376986317	0	5.81006884931586e-05	0.00278883304767161	0.0214391540539755	0.0251866484617843	0.0235017284954827	0.0217587078406879	5.81006884931586e-05	0.000668157917671324	5.81006884931586e-05	0.000551956540685007	0.000145251721232897	0.000610057229178166	0.000232402753972635	5.81006884931586e-05	8.7151032739738e-05	0.00104581239287686	0.00284693373616477	0.000145251721232897	2.90503442465793e-05	5.81006884931586e-05	0.000116201376986317	0.000116201376986317	5.81006884931586e-05	5.81006884931586e-05	0.00223687650698661	5.81006884931586e-05	0	0.0311129186880865	0.0189989251372629	0.0145542224675362	0.015396682450687	0.000377654475205531	0.000987711704383697	0.000348604130958952	0.000610057229178166	0	0.0178950120558929	k__Bacteria;p__Proteobacteria;c__Gammaproteobacteria;o__Pasteurellales;f__Pasteurellaceae;
Eggerthellaceae	0.000755308950411062	0.000290503442465793	0.00122011445835633	0.000522906196438428	0.00151061790082212	0.000522906196438428	0.00142346686808239	0.000784359294657642	0.00087151032739738	0.00862795224123406	0.000116201376986317	0.000174302065479476	0.000116201376986317	0.000232402753972635	0.000174302065479476	0.00148156755657555	0.00148156755657555	0.00185922203178108	0.000987711704383697	0.00139441652383581	0.000551956540685007	0.00116201376986317	0.00113296342561659	0.000348604130958952	0.000464805507945269	0.000784359294657642	0.00107486273712343	0.000813409638904221	0.000784359294657642	0.000610057229178166	0.000842459983150801	0.00043575516369869	0.00156871858931528	5.81006884931586e-05	0.000900560671643959	0.000522906196438428	0.00104581239287686	0.000464805507945269	0.000145251721232897	2.90503442465793e-05	0.00145251721232897	0.000987711704383697	0.00325363855561688	0.00241117857246608	0.0284983877058943	2.90503442465793e-05	k__Bacteria;p__Actinobacteriota;c__Coriobacteriia;o__Coriobacteriales;f__Eggerthellaceae;
Atopobiaceae	0.000116201376986317	8.7151032739738e-05	0	5.81006884931586e-05	5.81006884931586e-05	2.90503442465793e-05	0.000987711704383697	0.000145251721232897	0.000377654475205531	0.000232402753972635	0	0	0.000261453098219214	0	5.81006884931586e-05	0.0023821282282195	0	8.7151032739738e-05	2.90503442465793e-05	5.81006884931586e-05	0	0.000116201376986317	0.00040670481945211	0	0.000174302065479476	0.000290503442465793	0.000261453098219214	0.000116201376986317	0.000203352409726055	0.000116201376986317	0.0270458704935653	0.000116201376986317	0.000232402753972635	0	0	0.000522906196438428	2.90503442465793e-05	0.000145251721232897	0	0.000203352409726055	0.000261453098219214	5.81006884931586e-05	0.000203352409726055	0.000203352409726055	0.000261453098219214	2.90503442465793e-05	k__Bacteria;p__Actinobacteriota;c__Coriobacteriia;o__Coriobacteriales;f__Atopobiaceae;
Leuconostocaceae	0	0.000581006884931586	0.000377654475205531	8.7151032739738e-05	0.000116201376986317	0.000697208261917904	0.000319553786712373	0.000610057229178166	0.026174360166168	0.000493855852191849	0.0145542224675362	2.90503442465793e-05	5.81006884931586e-05	5.81006884931586e-05	0.000174302065479476	2.90503442465793e-05	5.81006884931586e-05	5.81006884931586e-05	0.000668157917671324	5.81006884931586e-05	8.7151032739738e-05	0.000174302065479476	2.90503442465793e-05	0.000145251721232897	5.81006884931586e-05	0.00043575516369869	0.00104581239287686	0.000464805507945269	0.000319553786712373	0.000348604130958952	0.000290503442465793	0.000377654475205531	0.000290503442465793	0.000697208261917904	0.00043575516369869	0	0.000145251721232897	0.000145251721232897	0.0052000116201377	5.81006884931586e-05	2.90503442465793e-05	0	5.81006884931586e-05	0.000290503442465793	0.000145251721232897	0.000203352409726055	k__Bacteria;p__Firmicutes;c__Bacilli;o__Lactobacillales;f__Leuconostocaceae;
Rhizobiaceae	0.000377654475205531	0.00284693373616477	0.000726258606164483	0.00543241437411033	0.00104581239287686	0.00107486273712343	0.00145251721232897	0.00122011445835633	0.0106033756500015	0.000639107573424745	0.00194637306452081	0.000232402753972635	0.000348604130958952	0.000406704819452111	0.00130726549109607	0.0204804926938384	0.00043575516369869	0.00212067513000029	0.00113296342561659	0.000958661360137118	0.000551956540685007	0.000813409638904221	0.000784359294657642	0.00142346686808239	0.00177207099904134	0.00139441652383581	0.00217877581849345	0.0015396682450687	0.00127821514684949	0.00284693373616477	0.000958661360137118	0.00139441652383581	0.00113296342561659	0.000261453098219214	0.000377654475205531	0.000697208261917904	0.00043575516369869	0.000464805507945269	0.00133631583534265	0.0018301716875345	0.00432850129274032	0.0158905383028789	0.0173430555152079	0.00043575516369869	0.012084943206577	0.00142346686808239	k__Bacteria;p__Proteobacteria;c__Alphaproteobacteria;o__Rhizobiales;f__Rhizobiaceae;
Monoglobaceae	0.0033698399326032	0.000551956540685007	0.000697208261917904	0.000203352409726055	0.0015396682450687	0.000377654475205531	0.00124916480260291	0.000406704819452111	0.000610057229178166	0.000493855852191849	0.000174302065479476	0	0	2.90503442465793e-05	0.000145251721232897	0.00232402753972635	0.0186212706620573	0.000174302065479476	0.00107486273712343	0.00171397031054818	0.00325363855561688	0.00110391308137001	0.00124916480260291	0.000668157917671325	0.00043575516369869	0.000522906196438428	0.000261453098219214	0.000987711704383697	0.000232402753972635	0.000610057229178166	0.00119106411410975	0.000610057229178166	0.00488045783342533	0.000290503442465793	0.00490950817767191	0.00136536617958923	0.00313743717863057	0.000929611015890538	8.7151032739738e-05	0	0.00043575516369869	0.00104581239287686	0.000784359294657642	0.00258548063794556	0.000522906196438428	0.000116201376986317	k__Bacteria;p__Firmicutes;c__Clostridia;o__Monoglobales;f__Monoglobaceae;
Carnobacteriaceae	0.000116201376986317	0	0	0	5.81006884931586e-05	2.90503442465793e-05	0	0	0	0	5.81006884931586e-05	5.81006884931586e-05	0	5.81006884931586e-05	0	0	8.7151032739738e-05	0	0	0	0	0	0	0	0	0	0	0	0	0	0	0	0	0	0	0.0142346686808239	0	8.7151032739738e-05	0.000232402753972635	0	0	0	0	0	0	0.000232402753972635	k__Bacteria;p__Firmicutes;c__Bacilli;o__Lactobacillales;f__Carnobacteriaceae;
p__unidentified_Bacteria;f__Ruminococcaceae	0.000348604130958952	0.000232402753972635	0.00836649914301484	0.000319553786712373	0.000958661360137118	0.00043575516369869	0.00043575516369869	0.000116201376986317	0.000174302065479476	0.000290503442465793	2.90503442465793e-05	0.000377654475205531	0.000261453098219214	8.7151032739738e-05	0	0.000174302065479476	0.00206257444150713	0.000900560671643959	0.00133631583534265	0.00136536617958923	0.000377654475205531	0.000610057229178166	0.0133341080091799	0.000261453098219214	0.000377654475205531	0.000203352409726055	0.000116201376986317	0.000581006884931587	5.81006884931586e-05	0.000116201376986317	0.00159776893356186	0.000232402753972635	0.00165586962205502	0.000174302065479476	0.00331173924411004	0.00572291781657613	0.00200447375301397	0.000377654475205531	5.81006884931586e-05	2.90503442465793e-05	0.000145251721232897	0.000203352409726055	0.000668157917671325	0.000116201376986317	0.000116201376986317	0.000145251721232897	k__Bacteria;p__unidentified_Bacteria;c__Clostridia;o__Oscillospirales;f__Ruminococcaceae;
Sphingomonadaceae	0.000639107573424745	0	0	0	0	0	0	0	0	0	0	2.90503442465793e-05	2.90503442465793e-05	0	0	0	0.0121430438950702	0	0	0	0	0	0	0	0	0	0	0	0	0	2.90503442465793e-05	0	0	0	0	0	2.90503442465793e-05	0	5.81006884931586e-05	5.81006884931586e-05	0	0	2.90503442465793e-05	0	0	0.000174302065479476	k__Bacteria;p__Proteobacteria;c__Alphaproteobacteria;o__Sphingomonadales;f__Sphingomonadaceae;
Catellicoccaceae	0	0	0	0	0	0	0	0	0	0	0	0	0	0	0	5.81006884931586e-05	0	5.81006884931586e-05	0	0	0	0	0	0	0	0	0	0	0	0	0	0	0	0	0	0	0	0	0	0	0.00360224268657584	0.0118234901083578	2.90503442465793e-05	0	0	0	k__Bacteria;p__Firmicutes;c__Bacilli;o__Lactobacillales;f__Catellicoccaceae;
Muribaculaceae	0.000290503442465793	0.00406704819452111	0.00261453098219214	0.00647822676698719	0.00633297504575429	0.00438660198123348	0.00290503442465793	0.00403799785027453	0.00302123580164425	0.00331173924411004	0.00113296342561659	2.90503442465793e-05	0.000116201376986317	2.90503442465793e-05	0	0.000203352409726055	0.00043575516369869	0	0.00418324957150742	0.00682683089794614	0.00525811230863085	0.00700113296342561	0.00395084681753479	0.00299218545739767	0.00397989716178137	0.00325363855561688	0.00339889027684978	0.00162681927780844	0.00313743717863057	0.00307933649013741	0.00307933649013741	0.00293408476890451	0.00447375301397321	0.000610057229178166	0.00127821514684949	0.00212067513000029	0.000174302065479476	5.81006884931586e-05	0.000145251721232897	0	0.000203352409726055	0.00903465706068617	0	0	0	0	k__Bacteria;p__Bacteroidota;c__Bacteroidia;o__Bacteroidales;f__Muribaculaceae;
Diplorickettsiaceae	0	0	0	0	0	0	0	0	0	0	0	0	0	0	0	2.90503442465793e-05	0.000174302065479476	0.000668157917671324	0	0	0	0	0	0	0	0	0	0	0	0	0	0	0	0	0	0	0	0	0	0	0	0	0	2.90503442465793e-05	0.00810504604479563	0	k__Bacteria;p__Proteobacteria;c__Gammaproteobacteria;o__Diplorickettsiales;f__Diplorickettsiaceae;
Yersiniaceae	0	0	0	0	0	0	0	0	0	0	0	8.7151032739738e-05	2.90503442465793e-05	0.000116201376986317	2.90503442465793e-05	0	0.000203352409726055	0	0	0	0	0	0	0	0	5.81006884931586e-05	0	0	0	0	0	0	0	0	0	0.00798884466780931	5.81006884931586e-05	5.81006884931586e-05	0	2.90503442465793e-05	0.000116201376986317	2.90503442465793e-05	0	0	5.81006884931586e-05	0.000813409638904221	k__Bacteria;p__Proteobacteria;c__Gammaproteobacteria;o__Enterobacterales;f__Yersiniaceae;
Butyricicoccaceae	0.00366034337506899	0.000522906196438428	0.0052000116201377	0.00043575516369869	0.00615867298027482	0.00241117857246608	0.000726258606164483	0.000610057229178166	0.000755308950411062	0.00235307788397293	0.000377654475205531	0.00717543502890509	0.000348604130958952	0.00432850129274032	0.000261453098219214	0.00278883304767162	0.00557766609534323	0.00113296342561659	0.00206257444150713	0.00191732272027424	0.00226592685123319	0.00278883304767162	0.00104581239287686	0.000203352409726055	0.000610057229178166	0.000668157917671324	0.0032245882113703	0.00119106411410975	0.000261453098219214	0.000639107573424745	0.000726258606164483	0.000116201376986317	0.00174302065479476	0.000174302065479476	0.000551956540685007	0.000290503442465793	0.00116201376986317	0.000610057229178166	0.000813409638904221	0.000290503442465793	0.00188827237602766	0.000551956540685007	0.00133631583534265	0.00258548063794556	0.00392179647328821	0.000290503442465793	k__Bacteria;p__Firmicutes;c__Clostridia;o__Oscillospirales;f__Butyricicoccaceae;
Staphylococcaceae	0.000145251721232897	0	0	2.90503442465793e-05	5.81006884931586e-05	0	8.7151032739738e-05	0	0.000551956540685007	5.81006884931586e-05	5.81006884931586e-05	0.000261453098219214	2.90503442465793e-05	0.000522906196438428	0.00122011445835633	0.00313743717863057	0.000784359294657642	2.90503442465793e-05	0.000174302065479476	0	0	0	0	0	8.7151032739738e-05	0	8.7151032739738e-05	0	2.90503442465793e-05	0	0	0	0	0	0.000145251721232897	0.00624582401301455	8.7151032739738e-05	0.000174302065479476	0.00162681927780844	0.000493855852191848	0	0.000145251721232897	0	0	0	0.00188827237602766	k__Bacteria;p__Firmicutes;c__Bacilli;o__Staphylococcales;f__Staphylococcaceae;
UCG-010	0.00043575516369869	0.000174302065479476	0.00313743717863057	0.000145251721232897	0.00104581239287686	0.000203352409726055	0	0	0	8.7151032739738e-05	0	0	5.81006884931586e-05	0	5.81006884931586e-05	0	0.000639107573424745	0.000726258606164483	0.000581006884931586	0.000261453098219214	2.90503442465793e-05	0.00040670481945211	0.000261453098219214	0.000116201376986317	0.000174302065479476	5.81006884931586e-05	8.7151032739738e-05	0.00043575516369869	2.90503442465793e-05	8.7151032739738e-05	0.000145251721232897	0	0.000668157917671324	0.000319553786712373	0	0.00107486273712343	0.00575196816082271	0.000145251721232897	0	5.81006884931586e-05	0	0.000290503442465793	0	0.000290503442465793	5.81006884931586e-05	8.7151032739738e-05	k__Bacteria;p__Firmicutes;c__Clostridia;o__Oscillospirales;f__UCG-010;
Actinomycetaceae	0.000145251721232897	0.000610057229178166	0	0.000174302065479476	0.000145251721232897	0.000319553786712373	0.000493855852191849	0.000145251721232897	0.000377654475205531	0.000522906196438428	0.000203352409726055	2.90503442465793e-05	0	5.81006884931586e-05	0.000639107573424745	0.00569386747232955	0.000261453098219214	0.000145251721232897	0.000232402753972635	0.000319553786712373	0	0.000116201376986317	8.7151032739738e-05	0.000116201376986317	0.000377654475205531	0.000232402753972635	0.000116201376986317	0.000203352409726055	5.81006884931586e-05	8.7151032739738e-05	8.7151032739738e-05	8.7151032739738e-05	0.000261453098219214	0.000145251721232897	0.000232402753972635	5.81006884931586e-05	0.000116201376986317	0.000116201376986317	0.000319553786712373	0.000145251721232897	0.000145251721232897	0.000174302065479476	0.000261453098219214	8.7151032739738e-05	0.000377654475205531	0.000145251721232897	k__Bacteria;p__Actinobacteriota;c__Actinobacteria;o__Actinomycetales;f__Actinomycetaceae;
Corynebacteriaceae	2.90503442465793e-05	0	0	2.90503442465793e-05	0	2.90503442465793e-05	2.90503442465793e-05	0	2.90503442465793e-05	2.90503442465793e-05	0	0.00156871858931528	0.000697208261917904	0.00177207099904134	0.0033698399326032	0	8.7151032739738e-05	0	0	0	2.90503442465793e-05	0	0	0	0	0	0	0	0	2.90503442465793e-05	0	0	8.7151032739738e-05	0	0	0.000319553786712373	0.00101676204863028	0.00136536617958923	0.00270168201493188	0.00429945094849374	0	0	0	0	0	0.00551956540685007	k__Bacteria;p__Actinobacteriota;c__Actinobacteria;o__Corynebacteriales;f__Corynebacteriaceae;
Moraxellaceae	8.7151032739738e-05	0	0	0	0	0	0	0	2.90503442465793e-05	0	2.90503442465793e-05	0.000261453098219214	0.000203352409726055	0.00522906196438428	0.00119106411410975	0.000116201376986317	0.000668157917671324	0	2.90503442465793e-05	0	0	0	0	0	0	0	0	0	0	0	0	0	0	0	0	0.000290503442465793	0.000290503442465793	5.81006884931586e-05	0.00418324957150742	0.00127821514684949	5.81006884931586e-05	0	2.90503442465793e-05	0	5.81006884931586e-05	0.00177207099904134	k__Bacteria;p__Proteobacteria;c__Gammaproteobacteria;o__Pseudomonadales;f__Moraxellaceae;
Desulfovibrionaceae	0.000813409638904221	0.00043575516369869	0.00458995439095953	0.00043575516369869	0.00156871858931528	0.000377654475205531	0.000377654475205531	8.7151032739738e-05	0.000116201376986317	0.000290503442465793	0.000290503442465793	0.000116201376986317	8.7151032739738e-05	0	8.7151032739738e-05	0.000319553786712373	0.00174302065479476	0.000581006884931586	0.00162681927780844	0.000348604130958952	0.000551956540685007	0.000610057229178166	0.000551956540685007	5.81006884931586e-05	0.00127821514684949	0.000145251721232897	2.90503442465793e-05	0.000581006884931586	2.90503442465793e-05	0.000174302065479476	0.000551956540685007	2.90503442465793e-05	0.000232402753972635	0.000203352409726055	0.000203352409726055	0.000261453098219214	0.00159776893356186	0.000232402753972635	0	5.81006884931586e-05	0.000464805507945269	0.000174302065479476	0.000639107573424745	0.000290503442465793	0.000987711704383697	0	k__Bacteria;p__Desulfobacterota;c__Desulfovibrionia;o__Desulfovibrionales;f__Desulfovibrionaceae;
Thermotaleaceae	0	0	0	0	0	0	0	0	0	0	0	0	0	0	0	0	0	0	0	0	0	0	0	0	0	0	0	0	0	0	0	0	0	0	0	0.004212299915754	0	0	0	0	0	0	0	0	0	0	k__Bacteria;p__Firmicutes;c__Clostridia;o__Peptostreptococcales-Tissierellales;f__Thermotaleaceae;
Xanthobacteraceae	5.81006884931586e-05	0	0	0	0	0	0	0	0	0	0	0.000116201376986317	0	0	0	5.81006884931586e-05	0.004212299915754	0	0	0	0	0	0	0	0	0	0	0	0	0	0	0	0	0	0	0.000232402753972635	2.90503442465793e-05	0	0	8.7151032739738e-05	0	2.90503442465793e-05	0.000290503442465793	0	0	0.000174302065479476	k__Bacteria;p__Proteobacteria;c__Alphaproteobacteria;o__Rhizobiales;f__Xanthobacteraceae;
Pyrinomonadaceae	0.000348604130958952	0	0	0	0	0	0	0	0	0	0	0	0	0	0	0	0.00418324957150742	0	0	0	0	0	0	0	0	0	0	0	0	0	0	0	0	0	0	0	0	0	0	0	0	0	0	0	0	0	k__Bacteria;p__Acidobacteriota;c__Blastocatellia;o__Pyrinomonadales;f__Pyrinomonadaceae;
Micrococcaceae	0.00040670481945211	0.000668157917671325	0	0.000174302065479476	8.7151032739738e-05	0.000174302065479476	0.000203352409726055	0.000174302065479476	0.000203352409726055	8.7151032739738e-05	0.00418324957150742	8.7151032739738e-05	0	0	0.000290503442465793	0.00261453098219214	0.000348604130958952	0.000145251721232897	8.7151032739738e-05	0.000174302065479476	0.000203352409726055	8.7151032739738e-05	5.81006884931586e-05	2.90503442465793e-05	0.000464805507945269	0.000174302065479476	0.000464805507945269	8.7151032739738e-05	8.7151032739738e-05	0	2.90503442465793e-05	2.90503442465793e-05	8.7151032739738e-05	0.000116201376986317	5.81006884931586e-05	5.81006884931586e-05	8.7151032739738e-05	0	0	8.7151032739738e-05	5.81006884931586e-05	0.000493855852191849	0.000174302065479476	0.000232402753972635	0.000319553786712373	0.000174302065479476	k__Bacteria;p__Actinobacteriota;c__Actinobacteria;o__Micrococcales;f__Micrococcaceae;
Chthoniobacteraceae	0	0	0	0	0	0	0	0	0	0	0	0	0	0	0	0	0.00409609853876768	0	0	0	0	0	0	0	0	0	0	0	0	0	0	0	0	0	0	0	0	0	0	0	0	0	0	0	0	0	k__Bacteria;p__Verrucomicrobiota;c__Verrucomicrobiae;o__Chthoniobacterales;f__Chthoniobacteraceae;
Methanobacteriaceae	0	0	0	0	0	0	0	0	0	0	0	0	0	0	0	8.7151032739738e-05	0	0.0033698399326032	0	0	0	2.90503442465793e-05	0	0	0	0	0	0	0	0	0	0	0	0	0	0.000668157917671324	0	0	0	0	0	0	0	2.90503442465793e-05	0	0	k__Archaea;p__Euryarchaeota;c__Methanobacteria;o__Methanobacteriales;f__Methanobacteriaceae;
Gemmatimonadaceae	2.90503442465793e-05	0	0	0	0	0	0	0	0	0	0	0	0	0	0	0	0.00334078958835662	0	0	0	0	0	0	0	0	0	0	0	0	0	0	0	0	0	0	0	0	0	0	0.000174302065479476	0	0	0	0	0	0	k__Bacteria;p__unidentified_Bacteria;c__unidentified_Bacteria;o__Gemmatimonadales;f__Gemmatimonadaceae;
Bryobacteraceae	8.7151032739738e-05	0	0	0	0	0	0	0	0	0	0	0	0	0	0	0	0.00328268889986346	0	0	0	0	0	0	0	0	0	0	0	0	0	0	0	0	0	0	0	0	0	0	0.000116201376986317	0	0	0	0	0	5.81006884931586e-05	k__Bacteria;p__Acidobacteriota;c__Acidobacteriae;o__Bryobacterales;f__Bryobacteraceae;
Nocardioidaceae	8.7151032739738e-05	0	0	0	0	0	0	0	0	0	0	0	0	0	0	0.000987711704383697	0.00104581239287686	0.00278883304767162	0	0	0	0	0	0	0	0	0	0	0	0	0	0	0	0	0	0	0	0	0	0	0.000116201376986317	2.90503442465793e-05	0.0032245882113703	5.81006884931586e-05	2.90503442465793e-05	0	k__Bacteria;p__Actinobacteriota;c__Actinobacteria;o__Propionibacteriales;f__Nocardioidaceae;
p__unidentified_Bacteria;f__Prevotellaceae	8.7151032739738e-05	0	0	0	0	0	0	0	0	0	0	0	0	0	0	0.000493855852191849	0	0.00130726549109607	0	0	0	0	0	0	0	0	0	0	0	0	0	0	0	0	0	0	0	0	0	0	0.000726258606164483	0.000668157917671324	0.00296313511315109	0.00310838683438399	0.000958661360137118	0	k__Bacteria;p__unidentified_Bacteria;c__Bacteroidia;o__Bacteroidales;f__Prevotellaceae;
o__unidentified_Clostridia;f__Ruminococcaceae	0.000203352409726055	0.000116201376986317	0.000232402753972635	0.000493855852191849	0.000639107573424745	0.000610057229178166	0.000145251721232897	0.000174302065479476	0.000290503442465793	0.000522906196438428	2.90503442465793e-05	0.000145251721232897	0.000493855852191848	0.000203352409726055	0	0.000813409638904221	0.0008424599831508	0.000726258606164483	0.000784359294657642	0.000261453098219214	0.000522906196438428	0.000377654475205531	0.000493855852191848	0.000203352409726055	0.000261453098219214	0.000348604130958952	2.90503442465793e-05	0.00040670481945211	0.000174302065479476	0.000406704819452111	0.000406704819452111	0.000232402753972635	0.000261453098219214	0.000232402753972635	0.000203352409726055	0.000348604130958952	0.000406704819452111	0.000232402753972635	5.81006884931586e-05	0.000290503442465793	0.00040670481945211	0.00299218545739767	0.000813409638904221	0.00087151032739738	0.00113296342561659	8.7151032739738e-05	k__Bacteria;p__Firmicutes;c__Clostridia;o__unidentified_Clostridia;f__Ruminococcaceae;
PHOS-HE36	0	0	0	0	0	0	0	0	0	0	0	0	0	0	0	0	0	0	0	0	0	0	0	0	0	0	0	0	0	0	0	0	0	0	0	0	0	0	0	0.00258548063794556	0	0	0	0	0	0.00278883304767162	k__Bacteria;p__Bacteroidota;c__Ignavibacteria;o__Ignavibacteriales;f__PHOS-HE36;
Caulobacteraceae	0	0	0	0	0	0	0	0	0	0	0	0	0	0	0	0.00226592685123319	0.000522906196438428	5.81006884931586e-05	0	0	0	0	0	0	0	0	0	0	0	0	0	0	0	0	0	5.81006884931586e-05	0	0	0	0	0.00043575516369869	0.00151061790082212	0.000929611015890538	2.90503442465793e-05	0.00264358132643872	2.90503442465793e-05	k__Bacteria;p__Proteobacteria;c__Alphaproteobacteria;o__Caulobacterales;f__Caulobacteraceae;
Beijerinckiaceae	0	0	0	0	0	0	0	0	0	0	0	0	0	0	0	0	0.0023821282282195	2.90503442465793e-05	0	0	0	0	0	0	0	0	0	0	0	0	0	0	0	0	0	0	0	0	2.90503442465793e-05	2.90503442465793e-05	0	0	0	0	0	0	k__Bacteria;p__Proteobacteria;c__Alphaproteobacteria;o__Rhizobiales;f__Beijerinckiaceae;
Pseudomonadaceae	0.000348604130958952	0	0	0	0	0	0	0	0	0	0	0.000987711704383697	0	0.000232402753972635	0.000261453098219214	0	0.00229497719547977	0	0	0	0	0	0	0	0	0	0	0	0	0	0	0	0	0	0	0.000348604130958952	8.7151032739738e-05	8.7151032739738e-05	0.000232402753972635	0.000203352409726055	0	0	0.000145251721232897	0	0	0.000319553786712373	k__Bacteria;p__Proteobacteria;c__Gammaproteobacteria;o__Pseudomonadales;f__Pseudomonadaceae;
67-14	0.000290503442465793	0	0	0	0	0	0	0	0	0	0	0	0	0	0	0.000232402753972635	0.00226592685123319	0.000145251721232897	0	0	0	0	0	0	0	0	0	0	0	0	0	0	0	0	0	0	0	0	0	0	0	0	0.000290503442465793	0	5.81006884931586e-05	0	k__Bacteria;p__Actinobacteriota;c__Thermoleophilia;o__Solirubrobacterales;f__67-14;
Nitrospiraceae	0	0	0	0	0	0	0	0	0	0	0	0	0	0	0	0	0.00217877581849345	0	0	0	0	0	0	0	0	0	0	0	0	0	0	0	0	0	0	0	0	0	0	0.00119106411410975	0	0	0	0	0	0.00209162478575371	k__Bacteria;p__Nitrospirota;c__Nitrospira;o__Nitrospirales;f__Nitrospiraceae;
Solibacteraceae	0	0	0	0	0	0	0	0	0	0	0	0	0	0	0	0	0.00217877581849345	0	0	0	0	0	0	0	0	0	0	0	0	0	0	0	0	0	0	0	0	0	0	0	0	0	0	0	0	0	k__Bacteria;p__Acidobacteriota;c__Acidobacteriae;o__Solibacterales;f__Solibacteraceae;
unidentified_Peptostreptococcales-Tissierellales	0.000377654475205531	2.90503442465793e-05	5.81006884931586e-05	0	0.000319553786712373	8.7151032739738e-05	0	8.7151032739738e-05	8.7151032739738e-05	2.90503442465793e-05	0	0	5.81006884931586e-05	0	0	0.000116201376986317	0.00043575516369869	0	0	5.81006884931586e-05	0	2.90503442465793e-05	0.000116201376986317	2.90503442465793e-05	0	0	0	2.90503442465793e-05	0	0	2.90503442465793e-05	0	0	0	5.81006884931586e-05	0.000174302065479476	0	0	0.00214972547424687	8.7151032739738e-05	2.90503442465793e-05	2.90503442465793e-05	0	5.81006884931586e-05	2.90503442465793e-05	0.000145251721232897	k__Bacteria;p__Firmicutes;c__Clostridia;o__Peptostreptococcales-Tissierellales;f__unidentified_Peptostreptococcales-Tissierellales;
Microbacteriaceae	5.81006884931586e-05	2.90503442465793e-05	0	2.90503442465793e-05	0	0	0	0	0	0	0	5.81006884931586e-05	8.7151032739738e-05	0	2.90503442465793e-05	0.000668157917671324	0	0.00206257444150713	0	0	0	0	0	0	0	0	0	0	0	0	0	0	0	0	0	0.000145251721232897	0	0	5.81006884931586e-05	5.81006884931586e-05	0	2.90503442465793e-05	0.00139441652383581	0	0.0008424599831508	0.000145251721232897	k__Bacteria;p__Actinobacteriota;c__Actinobacteria;o__Micrococcales;f__Microbacteriaceae;
Chitinophagaceae	0.000116201376986317	0	0	0	0	0	0	0	0	0	0	0	0	0	0	0	0.00203352409726055	0	0	0	0	0	0	0	0	0	0	0	0	0	0	0	0	0	0	0	0	0	0	0	0	0	0	0	0	0	k__Bacteria;p__Bacteroidota;c__Bacteroidia;o__Chitinophagales;f__Chitinophagaceae;
Rhodocyclaceae	0	0	0	0	0	0	0	0	2.90503442465793e-05	0	0	0	0	0	0	0	0	0	0	0	0	0	0	0	0	0	0	0	0	0	0	0	0	0	0	0	0	0	0	0.00130726549109607	0	0	0	0	0	0.00197542340876739	k__Bacteria;p__Proteobacteria;c__Gammaproteobacteria;o__Burkholderiales;f__Rhodocyclaceae;
Synergistaceae	2.90503442465793e-05	2.90503442465793e-05	0.00119106411410975	2.90503442465793e-05	0.000174302065479476	2.90503442465793e-05	0.000116201376986317	0	0	0	0	0	0	0	0.000232402753972635	0	5.81006884931586e-05	0	0.000551956540685007	0.000145251721232897	0.000116201376986317	0.000290503442465793	0.000116201376986317	8.7151032739738e-05	0	0	0	2.90503442465793e-05	0	0	0	0	0	8.7151032739738e-05	0.00197542340876739	0.0008424599831508	0.000174302065479476	0	0	0	0	0	0.000116201376986317	0	0	0	k__Bacteria;p__Synergistota;c__Synergistia;o__Synergistales;f__Synergistaceae;
SC-I-84	8.7151032739738e-05	0	0	0	0	0	0	0	0	0	0	0	0	0	0	0	0.00191732272027424	0	0	0	0	0	0	0	0	0	0	0	0	0	0	0	0	0	0	0	0	0	0	0	0	0	0	0	0	0	k__Bacteria;p__Proteobacteria;c__Gammaproteobacteria;o__Burkholderiales;f__SC-I-84;
p__unidentified_Bacteria;f__Oscillospiraceae	0.000203352409726055	0.000174302065479476	0.00136536617958923	0.00101676204863028	0.000929611015890538	0.00162681927780844	0.000581006884931586	0.00043575516369869	0.00113296342561659	0.000813409638904221	5.81006884931586e-05	0.000261453098219214	0.000290503442465793	2.90503442465793e-05	2.90503442465793e-05	5.81006884931586e-05	0.00110391308137001	0.000900560671643959	0.00177207099904134	0.00104581239287686	0.000726258606164483	0.000581006884931586	0.00133631583534265	0.000377654475205531	0.00043575516369869	0.00043575516369869	8.7151032739738e-05	0.000668157917671325	0.00104581239287686	0.000493855852191848	0.00101676204863028	0.000319553786712373	0.00113296342561659	0.000203352409726055	0.000987711704383697	0.00136536617958923	0.00087151032739738	0.000319553786712373	0.000116201376986317	2.90503442465793e-05	0.000174302065479476	8.7151032739738e-05	0.000697208261917904	0.000261453098219214	0.000203352409726055	8.7151032739738e-05	k__Bacteria;p__unidentified_Bacteria;c__Clostridia;o__Oscillospirales;f__Oscillospiraceae;
Mycoplasmataceae	0	0	0	0	0	0	0	0	0	0	0	0.00124916480260291	0.00142346686808239	0.000290503442465793	0.00127821514684949	0	0	0	0	0	0	0	0	0	0	0	0	0	0	0	0	0	0	0	0	0	0.00165586962205502	0.00174302065479476	0.00104581239287686	0.000493855852191849	0	0	0	0	0	0.000639107573424745	k__Bacteria;p__Firmicutes;c__Bacilli;o__Mycoplasmatales;f__Mycoplasmataceae;
Gaiellaceae	2.90503442465793e-05	0	0	0	0	0	0	0	0	0	0	0	0	0	2.90503442465793e-05	0	0.0016849199663016	8.7151032739738e-05	0	0	0	0	0	0	0	0	0	0	0	0	0	0	0	0	0	0	0	0	0	0	0	0	2.90503442465793e-05	0	0	0	k__Bacteria;p__Actinobacteriota;c__Thermoleophilia;o__Gaiellales;f__Gaiellaceae;
Bacillaceae	0.00165586962205502	2.90503442465793e-05	2.90503442465793e-05	2.90503442465793e-05	2.90503442465793e-05	5.81006884931586e-05	0	0	0	0	0	0.000493855852191849	0.000261453098219214	0.000145251721232897	0.000116201376986317	8.7151032739738e-05	0.000232402753972635	0	0	2.90503442465793e-05	0	8.7151032739738e-05	0	2.90503442465793e-05	0	0	0	0	0	0	2.90503442465793e-05	5.81006884931586e-05	0	5.81006884931586e-05	0	0.000813409638904221	0.00136536617958923	0.000290503442465793	0.000348604130958952	0.000145251721232897	0	0	0	0	0.000261453098219214	0.000319553786712373	k__Bacteria;p__Firmicutes;c__Bacilli;o__Bacillales;f__Bacillaceae;
p__unidentified_Bacteria;f__Xanthobacteraceae	2.90503442465793e-05	0	0	0	0	0	0	0	0	0	0	0	0	0	0	0.000116201376986317	0.00159776893356186	0	0	0	0	0	0	0	0	0	0	0	0	0	0	0	0	0	0	0	0	0	0	2.90503442465793e-05	0	0	0	0	0	0.000145251721232897	k__Bacteria;p__unidentified_Bacteria;c__Alphaproteobacteria;o__Rhizobiales;f__Xanthobacteraceae;
Solirubrobacteraceae	8.7151032739738e-05	0	0	0	0	0	0	0	0	0	0	0	0	0	0	0.000203352409726055	0.000987711704383697	0.000464805507945269	0	0	0	0	0	0	0	0	0	0	0	0	0	0	0	0	0	0	0	0	0	0	0	5.81006884931586e-05	0.0015396682450687	0	0.00043575516369869	0	k__Bacteria;p__Actinobacteriota;c__Thermoleophilia;o__Solirubrobacterales;f__Solirubrobacteraceae;
Pseudonocardiaceae	8.7151032739738e-05	0	0	0	0	0	0	0	0	0	0	5.81006884931586e-05	0	0	0	0.00142346686808239	0.000406704819452111	0	0	0	0	0	0	0	0	0	0	0	0	0	0	0	0	0	0	0	8.7151032739738e-05	2.90503442465793e-05	0	0	0	0	5.81006884931586e-05	2.90503442465793e-05	0	0	k__Bacteria;p__Actinobacteriota;c__Actinobacteria;o__Pseudonocardiales;f__Pseudonocardiaceae;
Morganellaceae	0	0	0	0	5.81006884931586e-05	2.90503442465793e-05	0	0	0	2.90503442465793e-05	0	5.81006884931586e-05	0.000116201376986317	0.000377654475205531	0.000232402753972635	8.7151032739738e-05	0	2.90503442465793e-05	2.90503442465793e-05	0	2.90503442465793e-05	0	0	2.90503442465793e-05	5.81006884931586e-05	2.90503442465793e-05	0	8.7151032739738e-05	0	0.000319553786712373	0	2.90503442465793e-05	5.81006884931586e-05	0	0	0	0	0.000145251721232897	0.00110391308137001	0.000174302065479476	2.90503442465793e-05	0.00142346686808239	0	2.90503442465793e-05	0	0	k__Bacteria;p__Proteobacteria;c__Gammaproteobacteria;o__Enterobacterales;f__Morganellaceae;
Comamonadaceae	0.000581006884931587	0	0	0	0	0	0	0	0	0	0	0.000929611015890538	0.000668157917671325	0.0008424599831508	0.000464805507945269	0	0.00133631583534265	0	0	0	0	0	0	0	0	0	0	0	0	0	0	0	0	0	0	2.90503442465793e-05	0.000174302065479476	0.000203352409726055	0.00043575516369869	0.000261453098219214	0	0	2.90503442465793e-05	8.7151032739738e-05	0	0.000464805507945269	k__Bacteria;p__Proteobacteria;c__Gammaproteobacteria;o__Burkholderiales;f__Comamonadaceae;
Nitrosomonadaceae	0.000203352409726055	0	0	0	0	0	0	0	0	0	0	0	0	0	0	0	0.00133631583534265	0	0	0	0	0	0	0	0	0	0	0	0	0	0	0	0	0	0	0	0	0	0	0.000290503442465793	0	0	0	0	0	0.000203352409726055	k__Bacteria;p__Proteobacteria;c__Gammaproteobacteria;o__Burkholderiales;f__Nitrosomonadaceae;
Kineosporiaceae	0	0	0	0	0	0	0	0	0	0	0	0	0	0	0	0.00122011445835633	0.000610057229178166	0	0	0	0	0	0	0	0	0	0	0	0	0	0	0	0	0	0	0	0	0	0	0	0	2.90503442465793e-05	0	0	0	0	k__Bacteria;p__Actinobacteriota;c__Actinobacteria;o__Kineosporiales;f__Kineosporiaceae;
Campylobacteraceae	0.00119106411410975	0	0	0	0	0	0	0	0	0	0	0	0	0	5.81006884931586e-05	0	0	0	0	0	0	0	0	0	0	0	0	0	0	0	0	0	0	0	0	0	0	0	0	0	0	2.90503442465793e-05	0	0	0	0	k__Bacteria;p__Campylobacterota;c__Campylobacteria;o__Campylobacterales;f__Campylobacteraceae;
Mycobacteriaceae	0	0	0	0	0	0	0	0	0	0	0	0	0	0	0	0.00119106411410975	0.000377654475205531	8.7151032739738e-05	0	0	0	0	0	0	0	0	0	0	0	0	0	0	0	0	0	8.7151032739738e-05	0	0	0	8.7151032739738e-05	0	0	0	2.90503442465793e-05	0	2.90503442465793e-05	k__Bacteria;p__Actinobacteriota;c__Actinobacteria;o__Corynebacteriales;f__Mycobacteriaceae;
Haliangiaceae	2.90503442465793e-05	0	0	0	0	0	0	0	0	0	0	0	0	0	0	0	0.00119106411410975	0	0	0	0	0	0	0	0	0	0	0	0	0	0	0	0	0	0	0	0	0	0	5.81006884931586e-05	0	0	0	0	0	0.000145251721232897	k__Bacteria;p__Myxococcota;c__Polyangia;o__Haliangiales;f__Haliangiaceae;
TRA3-20	8.7151032739738e-05	0	0	0	0	0	0	0	0	0	0	0	0	0	0	0	0.00116201376986317	0	0	0	0	0	0	0	0	0	0	0	0	0	0	0	0	0	0	0	0	0	0	0	0	0	0	0	0	0	k__Bacteria;p__Proteobacteria;c__Gammaproteobacteria;o__Burkholderiales;f__TRA3-20;
Propionibacteriaceae	8.7151032739738e-05	2.90503442465793e-05	2.90503442465793e-05	5.81006884931586e-05	0	0	0	0	0	0	0	5.81006884931586e-05	0.000348604130958952	2.90503442465793e-05	0.000116201376986317	0.000900560671643959	0.00116201376986317	0.000232402753972635	0	0	0	0	0	0	0	0	0	5.81006884931586e-05	0	0	0.000145251721232897	0	0	0	0	0.00040670481945211	5.81006884931586e-05	5.81006884931586e-05	0.000610057229178166	8.7151032739738e-05	2.90503442465793e-05	2.90503442465793e-05	0.000290503442465793	0	0.000290503442465793	0.000145251721232897	k__Bacteria;p__Actinobacteriota;c__Actinobacteria;o__Propionibacteriales;f__Propionibacteriaceae;
Micromonosporaceae	0.000319553786712373	0	0	0	0	0	0	0	0	0	0	0	0	0	0	0.000784359294657642	0.00116201376986317	2.90503442465793e-05	0	0	0	0	0	0	0	0	0	0	0	0	0	0	0	0	0	0	0	0	0	0	0	0	0	0	0	0	k__Bacteria;p__Actinobacteriota;c__Actinobacteria;o__Micromonosporales;f__Micromonosporaceae;
c__unidentified_Gemmatimonadetes;f__Gemmatimonadaceae	8.7151032739738e-05	0	0	0	0	0	0	0	0	0	0	0	0	0	0	0	0.00104581239287686	0	0	0	0	0	0	0	0	0	0	0	0	0	0	0	0	0	0	0	0	0	0	0	0	0	2.90503442465793e-05	0	0	0	k__Bacteria;p__Gemmatimonadetes;c__unidentified_Gemmatimonadetes;o__Gemmatimonadales;f__Gemmatimonadaceae;
Xanthomonadaceae	0	0	0	0	0	0	0	0	0	0	0	0	0	0	0	0	0.00101676204863028	0	0	0	0	0	0	0	0	0	0	0	0	0	0	0	0	0	0	0	0	0	0	0	0	0	0	0	0	0	k__Bacteria;p__Proteobacteria;c__Gammaproteobacteria;o__Xanthomonadales;f__Xanthomonadaceae;
A4b	0	0	0	0	0	0	0	0	0	0	0	0	0	0	0	0	0	0	0	0	0	0	0	0	0	0	0	0	0	0	0	0	0	0	0	0	0	0	0	0.00087151032739738	0	0	0	0	0	0.000987711704383697	k__Bacteria;p__Chloroflexi;c__Anaerolineae;o__SBR1031;f__A4b;
Acidiferrobacteraceae	0	0	0	0	0	0	0	0	0	0	0	0	0	0	0	0	0.000958661360137118	0	0	0	0	0	0	0	0	0	0	0	0	0	0	0	0	0	0	0	0	0	0	0	0	0	0	0	0	0	k__Bacteria;p__unidentified_Bacteria;c__Gammaproteobacteria;o__Acidiferrobacterales;f__Acidiferrobacteraceae;
p__unidentified_Bacteria;f__Chitinophagaceae	0	0	0	0	0	0	0	0	0	0	0	0	0	0	0	0	0.000958661360137118	0	0	0	0	0	0	0	0	0	0	0	0	0	0	0	0	0	0	0	0	0	0	0	0	0	0	0	0	0	k__Bacteria;p__unidentified_Bacteria;c__Bacteroidia;o__Chitinophagales;f__Chitinophagaceae;
Azospirillaceae	2.90503442465793e-05	0	0	0	0	0	0	0	0	0	0	0	0	0	0	0	0.000958661360137118	0	0	0	0	0	0	0	0	0	0	0	0	0	0	0	0	0	0	2.90503442465793e-05	0	0	0	0	0	0	0	0	0	0	k__Bacteria;p__Proteobacteria;c__Alphaproteobacteria;o__Azospirillales;f__Azospirillaceae;
Helicobacteraceae	2.90503442465793e-05	2.90503442465793e-05	0	0	0	0	0	0	0	0	0	0.000929611015890538	0.000639107573424745	5.81006884931586e-05	0	0.000116201376986317	0	0	0	0	0	0	0	0	0	0	0	0	0	0	0	0	0	0	0	0	0.000174302065479476	0.000261453098219214	8.7151032739738e-05	0.000116201376986317	0.000116201376986317	0.000290503442465793	0	0	0	0.000116201376986317	k__Bacteria;p__Campylobacterota;c__Campylobacteria;o__Campylobacterales;f__Helicobacteraceae;
p__unidentified_Bacteria;f__Lachnospiraceae	0	2.90503442465793e-05	0.000929611015890538	5.81006884931586e-05	0.000145251721232897	0.000116201376986317	0.000464805507945269	8.7151032739738e-05	0.000203352409726055	8.7151032739738e-05	0	0.000319553786712373	0.000290503442465793	8.7151032739738e-05	0.000116201376986317	0	0	0	0.000116201376986317	0.000377654475205531	2.90503442465793e-05	2.90503442465793e-05	8.7151032739738e-05	0.000203352409726055	0	2.90503442465793e-05	2.90503442465793e-05	0.000929611015890538	2.90503442465793e-05	0.000145251721232897	8.7151032739738e-05	0.000406704819452111	0.000203352409726055	0.00040670481945211	0.000232402753972635	0.000290503442465793	0.000261453098219214	0.00043575516369869	0.000174302065479476	8.7151032739738e-05	0	0	0	0	0	0.000203352409726055	k__Bacteria;p__unidentified_Bacteria;c__Clostridia;o__Lachnospirales;f__Lachnospiraceae;
Thermaceae	8.7151032739738e-05	0	0	0	0	0	0	0	0	0	0	0	0	0	0	0	0.00087151032739738	0	0	0	0	0	0	0	0	0	0	0	0	0	0	0	0	0	0	0	0	0	0	0	0	0	0	0	0	0	k__Bacteria;p__Deinococcota;c__Deinococci;o__Thermales;f__Thermaceae;
unidentified_Coriobacteriales	0	0	0	0	8.7151032739738e-05	0	0	0	0	5.81006884931586e-05	0	0	0	0	0	0.000348604130958952	0	0.000581006884931586	0	2.90503442465793e-05	0	0	0	5.81006884931586e-05	0	0	0	0	0	0	0	0	0	0	2.90503442465793e-05	0	0	0	0	0	0	0	0.00087151032739738	0	0.0008424599831508	0	k__Bacteria;p__Actinobacteriota;c__Coriobacteriia;o__Coriobacteriales;f__unidentified_Coriobacteriales;
Blastocatellaceae	0	0	0	0	0	0	0	0	0	0	0	0	0	0	0	0	0.0008424599831508	0	0	0	0	0	0	0	0	0	0	0	0	0	0	0	0	0	0	0	0	0	0	0.000261453098219214	0	0	0	0	0	0.000319553786712373	k__Bacteria;p__Acidobacteriota;c__Blastocatellia;o__Blastocatellales;f__Blastocatellaceae;
Anaerovoracaceae	0.000377654475205531	2.90503442465793e-05	0.000261453098219214	0.000116201376986317	0.000581006884931586	0.000319553786712373	0.000290503442465793	0.000116201376986317	0.000668157917671325	0.000813409638904221	0	0.000348604130958952	8.7151032739738e-05	0	0.000145251721232897	8.7151032739738e-05	0.000697208261917904	0.000145251721232897	0.000319553786712373	0.000261453098219214	8.7151032739738e-05	0.000232402753972635	0.000348604130958952	2.90503442465793e-05	0.000174302065479476	0.000261453098219214	8.7151032739738e-05	8.7151032739738e-05	0.000203352409726055	5.81006884931586e-05	0.000377654475205531	8.7151032739738e-05	0.000522906196438428	2.90503442465793e-05	0.000697208261917904	0.00040670481945211	0.000406704819452111	0.000116201376986317	0.000232402753972635	5.81006884931586e-05	0	0.000145251721232897	0.000493855852191849	0.000319553786712373	0.000203352409726055	2.90503442465793e-05	k__Bacteria;p__Firmicutes;c__Clostridia;o__Peptostreptococcales-Tissierellales;f__Anaerovoracaceae;
unidentified_Chloroplast	0	0	0	0	0	0	0	0	0	0	0	0	0	2.90503442465793e-05	0	0.000813409638904221	0.000174302065479476	0	0	0	5.81006884931586e-05	5.81006884931586e-05	0	0	0	0	0	0	0	5.81006884931586e-05	0	0	0	0	0	0	0	0	0	0	0	0	0	0	0	0	k__Bacteria;p__Cyanobacteria;c__Cyanobacteriia;o__Chloroplast;f__unidentified_Chloroplast;
Frankiaceae	0	0	0	0	0	0	0	0	0	0	0	0	0	0	0	0.000813409638904221	5.81006884931586e-05	0	0	0	0	0	0	0	0	0	0	0	0	0	0	0	0	0	0	0	0	0	0	0	0	0	0.000493855852191849	0	0.000174302065479476	0	k__Bacteria;p__Actinobacteriota;c__Actinobacteria;o__Frankiales;f__Frankiaceae;
Nocardiaceae	0	0	0	0	0	0	0	0	0	0	0	0	0	0	0	0.000813409638904221	5.81006884931586e-05	0.000116201376986317	0	0	0	0	0	0	0	0	0	0	0	0	0	0	0	0	0	0.000319553786712373	0	0	0	0	0	0	0	0	2.90503442465793e-05	0	k__Bacteria;p__Actinobacteriota;c__Actinobacteria;o__Corynebacteriales;f__Nocardiaceae;
Hungateiclostridiaceae	0	0	0	2.90503442465793e-05	2.90503442465793e-05	2.90503442465793e-05	0	2.90503442465793e-05	5.81006884931586e-05	0	0	0	2.90503442465793e-05	0	0	0	0	0	0	0	0	0	0	0	0	0	0	0	0	0	0	0	0.000116201376986317	0	0	0.000610057229178166	0.000784359294657642	0	0	0	0	0	0	0	0	0	k__Bacteria;p__Firmicutes;c__Clostridia;o__unidentified_Clostridia;f__Hungateiclostridiaceae;
Saccharimonadaceae	2.90503442465793e-05	8.7151032739738e-05	8.7151032739738e-05	0	8.7151032739738e-05	8.7151032739738e-05	0	0	0.000668157917671325	8.7151032739738e-05	2.90503442465793e-05	2.90503442465793e-05	0	8.7151032739738e-05	0	0.000784359294657642	5.81006884931586e-05	2.90503442465793e-05	2.90503442465793e-05	0	0	8.7151032739738e-05	8.7151032739738e-05	2.90503442465793e-05	0.000116201376986317	0	8.7151032739738e-05	5.81006884931586e-05	5.81006884931586e-05	0.000174302065479476	5.81006884931586e-05	0.000203352409726055	5.81006884931586e-05	5.81006884931586e-05	2.90503442465793e-05	0	0	0	8.7151032739738e-05	0	2.90503442465793e-05	5.81006884931586e-05	5.81006884931586e-05	0	0.000116201376986317	2.90503442465793e-05	k__Bacteria;p__unidentified_Bacteria;c__Saccharimonadia;o__Saccharimonadales;f__Saccharimonadaceae;
Hydrogenophilaceae	0	0	0	0	0	0	0	0	0	0	0	0	0	0	0	0	0.000726258606164483	0	0	0	0	0	5.81006884931586e-05	0	0	0	0	0	0	0	0	0	0	0	0	0	0	0	0	0	0	0	0.000145251721232897	0	0	0	k__Bacteria;p__Proteobacteria;c__Gammaproteobacteria;o__Burkholderiales;f__Hydrogenophilaceae;
Cellulomonadaceae	5.81006884931586e-05	0	0	0	0	0	0	0	0	0	0	0	0	0	0	0.000290503442465793	5.81006884931586e-05	0.000116201376986317	0	0	0	0	0	0	0	0	0	0	0	0	0	0	0	0	0	0	0	0	0	0	0	0	0.000726258606164483	5.81006884931586e-05	0	0	k__Bacteria;p__Actinobacteriota;c__Actinobacteria;o__Micrococcales;f__Cellulomonadaceae;
unidentified_Gammaproteobacteria	5.81006884931586e-05	0	0	0	0	0	0	0	0	0	0	0	0	0	0	0	0.000726258606164483	0	0	0	0	0	0	0	0	0	0	0	0	0	0	0	0	0	0	0	0	0	0	0	0	0	0.000145251721232897	0	0	0	k__Bacteria;p__Proteobacteria;c__Gammaproteobacteria;o__unidentified_Gammaproteobacteria;f__unidentified_Gammaproteobacteria;
Vicinamibacteraceae	0.000203352409726055	0	0	0	0	0	0	0	0	0	0	0	0	0	0	0	0.000697208261917904	0	0	0	0	0	0	0	0	0	0	0	0	0	0	0	0	0	0	0	0	0	0	0	0	0	0	0	0	0.000145251721232897	k__Bacteria;p__Acidobacteriota;c__Vicinamibacteria;o__Vicinamibacterales;f__Vicinamibacteraceae;
Anaerolineaceae	0	0	0	0	0	0	0	0	0	0	0	0	0	0	0	0	0	0	0	0	0	0	0	0	0	0	0	0	0	0	0	0	0	0	0	0.000668157917671324	0	0	0	0	0	0	0	0	0	8.7151032739738e-05	k__Bacteria;p__Chloroflexi;c__Anaerolineae;o__Anaerolineales;f__Anaerolineaceae;
p__unidentified_Bacteria;f__Anaerolineaceae	0	0	0	0	0	0	0	0	0	0	0	0	0	0	0	0	0	0	0	0	0	0	0	0	0	0	0	0	0	0	0	0	0	0	0	0.000116201376986317	0	0	0	0.000203352409726055	0	0	0	0	0	0.000639107573424745	k__Bacteria;p__unidentified_Bacteria;c__Anaerolineae;o__Anaerolineales;f__Anaerolineaceae;
Gemellaceae	5.81006884931586e-05	0.000145251721232897	2.90503442465793e-05	0.000261453098219214	0.000232402753972635	5.81006884931586e-05	5.81006884931586e-05	0	0.000116201376986317	5.81006884931586e-05	0.000174302065479476	2.90503442465793e-05	0	0	0	8.7151032739738e-05	5.81006884931586e-05	2.90503442465793e-05	8.7151032739738e-05	5.81006884931586e-05	0	0	5.81006884931586e-05	0	0.000639107573424745	0	5.81006884931586e-05	0	2.90503442465793e-05	0	2.90503442465793e-05	2.90503442465793e-05	2.90503442465793e-05	5.81006884931586e-05	5.81006884931586e-05	0	0	0	0.000174302065479476	0	0	2.90503442465793e-05	0	5.81006884931586e-05	8.7151032739738e-05	0.000290503442465793	k__Bacteria;p__Firmicutes;c__Bacilli;o__Staphylococcales;f__Gemellaceae;
p__unidentified_Bacteria;f__Christensenellaceae	0	0	2.90503442465793e-05	0	0	0	2.90503442465793e-05	2.90503442465793e-05	2.90503442465793e-05	0	0	0	0	0	0	0	0	0	0	0	0	0	0	2.90503442465793e-05	0	0	2.90503442465793e-05	0	0	0	0	5.81006884931586e-05	0	2.90503442465793e-05	2.90503442465793e-05	0.000610057229178166	5.81006884931586e-05	0	0	0	0	0	0	0	0	0	k__Bacteria;p__unidentified_Bacteria;c__Clostridia;o__Christensenellales;f__Christensenellaceae;
Phaselicystidaceae	0	0	0	0	0	0	0	0	0	0	0	0	0	0	0	0	0.000610057229178166	0	0	0	0	0	0	0	0	0	0	0	0	0	0	0	0	0	0	0	0	0	0	0	0	0	0	0	0	0	k__Bacteria;p__Myxococcota;c__Polyangia;o__Polyangiales;f__Phaselicystidaceae;
Acidothermaceae	0	0	0	0	0	0	0	0	0	0	0	0	0	0	0	0.000116201376986317	0.000581006884931586	0	0	0	0	0	0	0	0	0	0	0	0	0	0	0	0	0	0	8.7151032739738e-05	0	0	0	0	0	0	0	0	0	0	k__Bacteria;p__Actinobacteriota;c__Actinobacteria;o__Frankiales;f__Acidothermaceae;
Porphyromonadaceae	0.000581006884931586	0	0	0	0	0	0	0	0	0	0	2.90503442465793e-05	0	0	0	0	0	0	0	0	0	0	0	0	2.90503442465793e-05	0	0	0	5.81006884931586e-05	0	0	0	2.90503442465793e-05	0	2.90503442465793e-05	0	0	0	0	0	0	0	0	0	2.90503442465793e-05	0	k__Bacteria;p__Bacteroidota;c__Bacteroidia;o__Bacteroidales;f__Porphyromonadaceae;
Acetobacteraceae	0	0	0	0	0	0	0	0	0	0	0	0	0	0	0	0.000174302065479476	0.000551956540685007	0	0	0	0	0	0	0	0	0	0	0	0	0	0	0	0	0	0	0	0	0	5.81006884931586e-05	0	0	0	0	0	0	0	k__Bacteria;p__Proteobacteria;c__Alphaproteobacteria;o__Acetobacterales;f__Acetobacteraceae;
AKYH767	2.90503442465793e-05	0	0	0	0	0	0	0	0	0	0	0	0	0	0	0	0.000290503442465793	0	0	0	0	0	0	0	0	0	0	0	0	0	0	0	0	0	0	0	0	0	0	0.000493855852191849	0	0	0	0	0	0.000464805507945269	k__Bacteria;p__Bacteroidota;c__Bacteroidia;o__Sphingobacteriales;f__AKYH767;
Koribacteraceae	0	0	0	0	0	0	0	0	0	0	0	0	0	0	0	0	0.000493855852191849	0	0	0	0	0	0	0	0	0	0	0	0	0	0	0	0	0	0	0	0	0	0	0	0	0	0	0	0	0	k__Bacteria;p__Acidobacteriota;c__Acidobacteriae;o__Acidobacteriales;f__Koribacteraceae;
unidentified_Bacteria	0	0	0	0	0	0	0	0	0	0	0	0	0	0	0	0	0	0	0	0	0	0	0	0	0	0	0	0	0	0	0	0	5.81006884931586e-05	0	0	0.000493855852191849	0	0	0	0	0	0	0	0	0	0	k__Bacteria;p__unidentified_Bacteria;c__unidentified_Bacteria;o__unidentified_Bacteria;f__unidentified_Bacteria;
Oxalobacteraceae	0.000174302065479476	2.90503442465793e-05	0.000203352409726055	2.90503442465793e-05	0.000116201376986317	0	0.000145251721232897	0	0	0	8.7151032739738e-05	0	0	2.90503442465793e-05	2.90503442465793e-05	2.90503442465793e-05	0.000493855852191848	2.90503442465793e-05	0.000348604130958952	5.81006884931586e-05	2.90503442465793e-05	0	0.000145251721232897	2.90503442465793e-05	5.81006884931586e-05	0	0	2.90503442465793e-05	0	8.7151032739738e-05	2.90503442465793e-05	0	5.81006884931586e-05	2.90503442465793e-05	2.90503442465793e-05	0	0.000348604130958952	0	0	0	2.90503442465793e-05	0	5.81006884931586e-05	0	0	0	k__Bacteria;p__Proteobacteria;c__Gammaproteobacteria;o__Burkholderiales;f__Oxalobacteraceae;
Defluviitaleaceae	0.000145251721232897	0	0	0	0	5.81006884931586e-05	2.90503442465793e-05	0	2.90503442465793e-05	0	0	0	0	0	0	0	2.90503442465793e-05	0	0	5.81006884931586e-05	0	0	0	0	0	0	2.90503442465793e-05	0	0	0	0	0	0.000116201376986317	2.90503442465793e-05	0.000464805507945269	0	0.000116201376986317	0	0	0	0	0	0	0	0	0	k__Bacteria;p__Firmicutes;c__Clostridia;o__Lachnospirales;f__Defluviitaleaceae;
Rubrobacteriaceae	0	0	0	0	0	0	0	0	0	0	0	0	0	0	0	0	0.000464805507945269	0	0	0	0	0	0	0	0	0	0	0	0	0	0	0	0	0	0	0	0	0	0	0	0	0	0	0	0	0	k__Bacteria;p__Actinobacteriota;c__Rubrobacteria;o__Rubrobacterales;f__Rubrobacteriaceae;
BIrii41	8.7151032739738e-05	0	0	0	0	0	0	0	0	0	0	0	0	0	0	0	0.00043575516369869	0	0	0	0	0	0	0	0	0	0	0	0	0	0	0	0	0	0	0	0	0	0	5.81006884931586e-05	0	0	0	0	0	0.000261453098219214	k__Bacteria;p__Myxococcota;c__Polyangia;o__Polyangiales;f__BIrii41;
Geodermatophilaceae	8.7151032739738e-05	0	0	0	0	0	0	0	0	0	0	0	0	0	0	0.000232402753972635	0.00043575516369869	0	0	0	0	0	0	0	0	0	0	0	0	0	0	0	0	0	0	0	0	0	0	2.90503442465793e-05	0	0	0.000116201376986317	2.90503442465793e-05	0	0	k__Bacteria;p__Actinobacteriota;c__Actinobacteria;o__Frankiales;f__Geodermatophilaceae;
Devosiaceae	2.90503442465793e-05	0	0	0	0	0	0	0	0	0	0	0	0	0	0	0	0.000406704819452111	0	0	0	0	0	0	0	0	0	0	0	0	0	0	0	0	0	0	0	0	0	0	0	0	0	0	0	0	0	k__Bacteria;p__Proteobacteria;c__Alphaproteobacteria;o__Rhizobiales;f__Devosiaceae;
unidentified_SBR1031	0	0	0	0	0	0	0	0	0	0	0	0	0	0	0	0	0	0	0	0	0	0	0	0	0	0	0	0	0	0	0	0	0	0	0	0	0	0	0	8.7151032739738e-05	0	0	0	0	0	0.000377654475205531	k__Bacteria;p__Chloroflexi;c__Anaerolineae;o__SBR1031;f__unidentified_SBR1031;
[Clostridium]_methylpentosum_group	0	0	0	0	0	0	0	0	0	0	0	0	0	0	0	0.000377654475205531	0	0	2.90503442465793e-05	5.81006884931586e-05	0	0	0	0	0	0	0	0	0	0	0	0	0	0	0	8.7151032739738e-05	0	0	0	0	0	2.90503442465793e-05	0	0	0	0	k__Bacteria;p__Firmicutes;c__Clostridia;o__Oscillospirales;f__[Clostridium]_methylpentosum_group;
Methanosaetaceae	0	0	0	0	0	0	0	0	0	0	0	0	0	0	0	0	0	0	0	0	0	0	0	0	0	0	0	0	0	0	0	0	0	0	0	0.000377654475205531	0	0	0	0	0	0	0	0	0	0	k__Archaea;p__Halobacterota;c__Methanosarcinia;o__Methanosarciniales;f__Methanosaetaceae;
Streptomycetaceae	2.90503442465793e-05	0	0	0	0	0	0	0	0	0	0	0	0	0	0	0	0.000377654475205531	0	0	0	0	0	0	0	0	0	0	0	0	0	0	0	0	0	0	0	0	0	0	0	0	0	0	0	0	0	k__Bacteria;p__Actinobacteriota;c__Actinobacteria;o__Streptomycetales;f__Streptomycetaceae;
Sanguibacteraceae	0	0	0	0	0	0	0	0	0	0	0	0	0	0	0	0.000203352409726055	0	2.90503442465793e-05	0	0	0	0	0	0	0	0	0	0	0	0	0	0	0	0	0	0	0	0	0	0	2.90503442465793e-05	0	0.000348604130958952	0	0.000261453098219214	0	k__Bacteria;p__Actinobacteriota;c__Actinobacteria;o__Micrococcales;f__Sanguibacteraceae;
Dongiaceae	5.81006884931586e-05	0	0	0	0	0	0	0	0	0	0	0	0	0	0	0	0.000348604130958952	0	0	0	0	0	0	0	0	0	0	0	0	0	0	0	0	0	0	0	0	0	0	0	0	0	0	0	0	0	k__Bacteria;p__Proteobacteria;c__Alphaproteobacteria;o__Dongiales;f__Dongiaceae;
Halomonadaceae	0	0	0	0	0	0	0	0	5.81006884931586e-05	0	2.90503442465793e-05	0	0	2.90503442465793e-05	0	2.90503442465793e-05	0	0	0	2.90503442465793e-05	0	0	0	0	0	0	0	0	0	0	2.90503442465793e-05	0	0	0	0	0	0	0	0	0.000145251721232897	0	5.81006884931586e-05	8.7151032739738e-05	0	0.000348604130958952	0	k__Bacteria;p__Proteobacteria;c__Gammaproteobacteria;o__Oceanospirillales;f__Halomonadaceae;
Acidobacteriaceae_(Subgroup_1)	0	0	0	0	0	0	0	0	0	0	0	0	0	0	0	0.000145251721232897	0.000348604130958952	0	0	0	0	0	0	0	0	0	0	0	0	0	0	0	0	0	0	0	0	0	0	0	0	0	0	0	0	0	k__Bacteria;p__Acidobacteriota;c__Acidobacteriae;o__Acidobacteriales;f__Acidobacteriaceae_(Subgroup_1);
A21b	0	0	0	0	0	0	0	0	0	0	0	0	0	0	0	0	0.000348604130958952	0	0	0	0	0	0	0	0	0	0	0	0	0	0	0	0	0	0	0	0	0	0	0	0	0	0	0	0	0	k__Bacteria;p__Proteobacteria;c__Gammaproteobacteria;o__Burkholderiales;f__A21b;
p__unidentified_Bacteria;f__Desulfovibrionaceae	0	2.90503442465793e-05	2.90503442465793e-05	0	2.90503442465793e-05	5.81006884931586e-05	0	0	8.7151032739738e-05	0	0	0.000174302065479476	0.000319553786712373	5.81006884931586e-05	0.000116201376986317	0	0	0	0	0	0	0	0	0	2.90503442465793e-05	0	0	0	0	0	0	0	0	0	0	0	0.000145251721232897	8.7151032739738e-05	0.000116201376986317	0	0	0	0	0	0	8.7151032739738e-05	k__Bacteria;p__unidentified_Bacteria;c__Desulfovibrionia;o__Desulfovibrionales;f__Desulfovibrionaceae;
Microtrichaceae	0	0	0	0	0	0	0	0	0	0	0	0	0	0	0	0	2.90503442465793e-05	0	0	0	0	0	0	0	0	0	0	0	0	0	0	0	0	0	0	0	0	0	0	0	0	0	0.000290503442465793	0	0	0	k__Bacteria;p__unidentified_Bacteria;c__Acidimicrobiia;o__Microtrichales;f__Microtrichaceae;
Anaeromyxobacteraceae	0	0	0	0	0	0	0	0	0	0	0	0	0	0	0	0	0.000261453098219214	0	0	0	0	0	0	0	0	0	0	0	0	0	0	0	0	0	0	0	0	0	0	0	0	0	0	0	0	0	k__Bacteria;p__Myxococcota;c__Myxococcia;o__Myxococcales;f__Anaeromyxobacteraceae;
unidentified_Rhizobiales	0	0	0	0	0	0	0	0	0	0	0	0	0	0	0	5.81006884931586e-05	0.000261453098219214	0	0	0	0	0	0	0	0	0	0	0	0	0	0	0	0	0	0	0	0	0	0	5.81006884931586e-05	0	0	0	0	0	0	k__Bacteria;p__Proteobacteria;c__Alphaproteobacteria;o__Rhizobiales;f__unidentified_Rhizobiales;
Ilumatobacteraceae	5.81006884931586e-05	0	0	0	0	0	0	0	0	0	0	0	0	0	0	5.81006884931586e-05	0.000203352409726055	5.81006884931586e-05	0	0	0	0	0	0	0	0	0	0	0	0	0	0	0	0	0	0	0	0	0	0	0	0	0.000261453098219214	0	0.000174302065479476	0	k__Bacteria;p__Actinobacteriota;c__Acidimicrobiia;o__Microtrichales;f__Ilumatobacteraceae;
Peptococcaceae	0.000261453098219214	0	8.7151032739738e-05	0	2.90503442465793e-05	0	0	0	0	0	0	0	0	0	0	0	0	0	0	0	0	0	0	0	0	0	0	2.90503442465793e-05	0	0	0	0	0	0	0	2.90503442465793e-05	0	0	0	0	0	0	0	0	2.90503442465793e-05	0	k__Bacteria;p__Firmicutes;c__Clostridia;o__Peptococcales;f__Peptococcaceae;
Spirochaetaceae	0.000261453098219214	0	0	0	0	0	0	0	0	0	0	0	0	0	0	0	0	0	0	0	0	0	0	0	0	0	0	0	0	0	0	0	0	0	0	0	0	0	0	0	0	0	0	0	0	0	k__Bacteria;p__Spirochaetota;c__Spirochaetia;o__Spirochaetales;f__Spirochaetaceae;
p__unidentified_Bacteria;f__Barnesiellaceae	0.000261453098219214	0	0	0	8.7151032739738e-05	0	0	0	0	0	0	0	0	0	0	0	0	0	0	0	0	0	0	0	0	0	0	0	0	0	0	0	0	0	0	0	0	0	0	0	0	0	0	0	0	0	k__Bacteria;p__unidentified_Bacteria;c__Bacteroidia;o__Bacteroidales;f__Barnesiellaceae;
Alcaligenaceae	0.000261453098219214	0	0	0	0	0	0	0	0	0	0	0	2.90503442465793e-05	0	0	0	0	0	0	0	0	0	0	0	0	0	0	0	0	0	0	0	0	0	0	0	2.90503442465793e-05	0	0	2.90503442465793e-05	0	0	8.7151032739738e-05	0	0	2.90503442465793e-05	k__Bacteria;p__Proteobacteria;c__Gammaproteobacteria;o__Burkholderiales;f__Alcaligenaceae;
Neisseriaceae	5.81006884931586e-05	0	0	5.81006884931586e-05	0	0	2.90503442465793e-05	0	0	0	8.7151032739738e-05	0	0	0	0	0	0	0	8.7151032739738e-05	0	0	0	0	0	0	0.000261453098219214	0	0	0	0	0	0	0	0	0	0	0	0	0.000116201376986317	0	8.7151032739738e-05	0	0	0	0	0	k__Bacteria;p__Proteobacteria;c__Gammaproteobacteria;o__Burkholderiales;f__Neisseriaceae;
Eubacteriaceae	2.90503442465793e-05	0	5.81006884931586e-05	0	8.7151032739738e-05	0	0	0	0	2.90503442465793e-05	0	0	0	0	8.7151032739738e-05	5.81006884931586e-05	8.7151032739738e-05	0	0.000261453098219214	0	2.90503442465793e-05	2.90503442465793e-05	5.81006884931586e-05	0	2.90503442465793e-05	2.90503442465793e-05	0	2.90503442465793e-05	0	0	0	0	2.90503442465793e-05	0	0	0	0	0	0	0	0	2.90503442465793e-05	2.90503442465793e-05	5.81006884931586e-05	0	0	k__Bacteria;p__Firmicutes;c__Clostridia;o__Eubacteriales;f__Eubacteriaceae;
p__unidentified_Bacteria;f__Peptococcaceae	0	0	8.7151032739738e-05	5.81006884931586e-05	0	8.7151032739738e-05	0	2.90503442465793e-05	0.000203352409726055	0	0	0	0	0	0	8.7151032739738e-05	8.7151032739738e-05	2.90503442465793e-05	5.81006884931586e-05	0	2.90503442465793e-05	2.90503442465793e-05	5.81006884931586e-05	0	0	0	0	8.7151032739738e-05	0	0	2.90503442465793e-05	8.7151032739738e-05	0.000232402753972635	0	0	5.81006884931586e-05	5.81006884931586e-05	0	0	0	0	0	0	2.90503442465793e-05	0	0	k__Bacteria;p__unidentified_Bacteria;c__Clostridia;o__Peptococcales;f__Peptococcaceae;
Intrasporangiaceae	0	0	0	0	0	0	0	0	0	0	0	0	0	0	0	0.000232402753972635	0.000232402753972635	0.000174302065479476	0	0	0	0	0	0	0	0	0	0	0	0	0	0	0	0	0	0	0	0	0	0	0	0	0	8.7151032739738e-05	0	0	k__Bacteria;p__Actinobacteriota;c__Actinobacteria;o__Micrococcales;f__Intrasporangiaceae;
Rhodobacteraceae	0.000232402753972635	0	0	0	0	0	0	0	0	0	0	0	2.90503442465793e-05	0.000116201376986317	0	0	2.90503442465793e-05	0	0	0	0	0	0	0	0	0	0	0	0	0	0	0	0	0	0	8.7151032739738e-05	0	0	0	8.7151032739738e-05	0	0	0	0	0	2.90503442465793e-05	k__Bacteria;p__Proteobacteria;c__Alphaproteobacteria;o__Rhodobacterales;f__Rhodobacteraceae;
Geminicoccaceae	0	0	0	0	0	0	0	0	0	0	0	0	0	0	0	0	0.000232402753972635	0	0	0	0	0	0	0	0	0	0	0	0	0	0	0	0	0	0	0	0	0	0	0	0	0	0	0	0	0	k__Bacteria;p__Proteobacteria;c__Alphaproteobacteria;o__Tistrellales;f__Geminicoccaceae;
SM2D12	0	0	0	0	0	0	0	0	0	0	0	0	0	0	0	0	0.000232402753972635	0	0	0	0	0	0	0	0	0	0	0	0	0	0	0	0	0	0	0	0	0	0	0	0	0	0	0	0	0	k__Bacteria;p__Proteobacteria;c__Alphaproteobacteria;o__Rickettsiales;f__SM2D12;
Nakamurellaceae	0	0	0	0	0	0	0	0	0	0	0	0	0	0	0	0.000232402753972635	0	0.000145251721232897	0	0	0	0	0	0	0	0	0	0	0	0	0	0	0	0	0	0	0	0	0	0	0	0	8.7151032739738e-05	0	0.000203352409726055	0	k__Bacteria;p__Actinobacteriota;c__Actinobacteria;o__Frankiales;f__Nakamurellaceae;
Dysgonomonadaceae	0	0	0	0	0	0	0	0	0	0	0	0	0	0	0	0.000232402753972635	0	0	0	0	0	0	0	0	0	0	0	0	0	0	0	0	0	0	0	0	0	0	0	0	0	0	0	0	0	0	k__Bacteria;p__Bacteroidota;c__Bacteroidia;o__Bacteroidales;f__Dysgonomonadaceae;
Flavobacteriaceae	0	0	0	0	0	0	0	0	0	0	0	0	0	0	0	0	8.7151032739738e-05	0	0	0	0	0	0	0	0	0	0	0	0	0	0	0	0	0	0	0	0	0	0.000203352409726055	2.90503442465793e-05	0	0	0	0	0	0	k__Bacteria;p__Bacteroidota;c__Bacteroidia;o__Flavobacteriales;f__Flavobacteriaceae;
Fibrobacteraceae	0	0	0	0	0	0	0	0	0	0	0	0	0	0	0	0	0	0	0	0	0	0	0	0	0	0	0	0	0	0	0	0	0	0	0	0.000203352409726055	0	0	0	0	0	0	0	0	0	0	k__Bacteria;p__Fibrobacterota;c__Fibrobacteria;o__Fibrobacterales;f__Fibrobacteraceae;
Reyranellaceae	0	0	0	0	0	0	0	0	0	0	0	0	0	0	0	0	0.000203352409726055	0	0	0	0	0	0	0	0	0	0	0	0	0	0	0	0	0	0	0	0	0	0	0	0	0	0	0	0.000116201376986317	2.90503442465793e-05	k__Bacteria;p__Proteobacteria;c__Alphaproteobacteria;o__Reyranellales;f__Reyranellaceae;
Entotheonellaceae	0	0	0	0	0	0	0	0	0	0	0	0	0	0	0	0	0.000203352409726055	0	0	0	0	0	0	0	0	0	0	0	0	0	0	0	0	0	0	0	0	0	0	0	0	0	0	0	0	0	k__Bacteria;p__Entotheonellaeota;c__Entotheonellia;o__Entotheonellales;f__Entotheonellaceae;
unidentified_Kapabacteriales	0	0	0	0	0	0	0	0	0	0	0	0	0	0	0	0	0	0	0	0	0	0	0	0	0	0	0	0	0	0	0	0	0	0	0	0	0	0	0	0.000203352409726055	0	0	0	0	0	0.000203352409726055	k__Bacteria;p__Kapabacteria;c__unidentified_Kapabacteria;o__Kapabacteriales;f__unidentified_Kapabacteriales;
unidentified_SJA-28	0	0	0	0	0	0	0	0	0	0	0	0	0	0	0	0	0	0	0	0	0	0	0	0	0	0	0	0	0	0	0	0	0	0	0	0	0	0	0	5.81006884931586e-05	0	0	0	0	0	0.000203352409726055	k__Bacteria;p__Bacteroidota;c__SJA-28;o__unidentified_SJA-28;f__unidentified_SJA-28;
Rhodanobacteraceae	0	0	0	0	0	0	0	0	0	0	0	0	0	0	0	0	0.000203352409726055	0	0	0	0	0	0	0	0	0	0	0	0	0	0	0	0	0	0	0	0	0	0	0.000145251721232897	0	0	0	0	0	0	k__Bacteria;p__Proteobacteria;c__Gammaproteobacteria;o__Xanthomonadales;f__Rhodanobacteraceae;
Idiomarinaceae	0	2.90503442465793e-05	0	2.90503442465793e-05	0	0	0	0	5.81006884931586e-05	0	0	0	0	0	0	0.000203352409726055	0	0	0	0	0	0	0	0	0	2.90503442465793e-05	0	0	0	0	0	0	0	0	0	0	0	0	0	0	0	5.81006884931586e-05	0.000174302065479476	0	2.90503442465793e-05	0	k__Bacteria;p__Proteobacteria;c__Gammaproteobacteria;o__Alteromonadales;f__Idiomarinaceae;
KF-JG30-B3	0	0	0	0	0	0	0	0	0	0	0	0	0	0	0	0	0.000174302065479476	0	0	0	0	0	0	0	0	0	0	0	0	0	0	0	0	0	0	0	0	0	0	0	0	0	0	0	0	0	k__Bacteria;p__Proteobacteria;c__Alphaproteobacteria;o__Rhizobiales;f__KF-JG30-B3;
Aerococcaceae	0	0	0	0.000174302065479476	0	0	0	0	0	0	2.90503442465793e-05	0	0.000116201376986317	0	8.7151032739738e-05	8.7151032739738e-05	0	0	0	0	0	0	0	0	0	0	0	0	0	0	0	0	0	0	0	0.000116201376986317	2.90503442465793e-05	0	2.90503442465793e-05	0	0	2.90503442465793e-05	0	0	5.81006884931586e-05	5.81006884931586e-05	k__Bacteria;p__Firmicutes;c__Bacilli;o__Lactobacillales;f__Aerococcaceae;
Ethanoligenenaceae	0	0	2.90503442465793e-05	0	2.90503442465793e-05	0	0	0	0	0	0	0	0	0	0	0	0	0	0	0.000174302065479476	0	0	5.81006884931586e-05	0	2.90503442465793e-05	0	0	0	0	0	0	0	0	0	2.90503442465793e-05	2.90503442465793e-05	2.90503442465793e-05	0	0	0	0	0	0	0	0	0	k__Bacteria;p__Firmicutes;c__Clostridia;o__Oscillospirales;f__Ethanoligenenaceae;
Hyphomicrobiaceae	0	0	0	0	0	0	0	0	0	0	0	0	0	0	0	0.000174302065479476	0.000174302065479476	0	0	0	0	0	0	0	0	0	0	0	0	0	0	0	0	0	0	0	0	0	0	2.90503442465793e-05	0	0	0	0	0	5.81006884931586e-05	k__Bacteria;p__Proteobacteria;c__Alphaproteobacteria;o__Rhizobiales;f__Hyphomicrobiaceae;
Roseiflexaceae	0	0	0	0	0	0	0	0	0	0	0	0	0	0	0	0	0.000174302065479476	0	0	0	0	0	0	0	0	0	0	0	0	0	0	0	0	0	0	0	0	0	0	0	0	0	0	0	0	0	k__Bacteria;p__unidentified_Bacteria;c__Chloroflexia;o__Chloroflexales;f__Roseiflexaceae;
Myxococcaceae	0	0	0	0	0	0	0	0	0	0	0	0	0	0	0	0	0.000174302065479476	0	0	0	0	0	0	0	0	0	0	0	0	0	0	0	0	0	0	0	0	0	5.81006884931586e-05	0	0	0	0	0	0	0	k__Bacteria;p__Myxococcota;c__Myxococcia;o__Myxococcales;f__Myxococcaceae;
Dermabacteraceae	0	0	0	0	0	0	0	0	0	0	0	8.7151032739738e-05	0	2.90503442465793e-05	0	0	8.7151032739738e-05	0	0	0	0	0	0	0	0	0	0	0	0	0	0	0	0	0	0	0	8.7151032739738e-05	5.81006884931586e-05	0.000145251721232897	0	0	0	0	0	0	8.7151032739738e-05	k__Bacteria;p__Actinobacteriota;c__Actinobacteria;o__Micrococcales;f__Dermabacteraceae;
p__unidentified_Bacteria;f__Erysipelotrichaceae	0	0	0	0.000145251721232897	0	0	0	0.000116201376986317	2.90503442465793e-05	0	0	2.90503442465793e-05	0	0	0	0	0	0	0	0	2.90503442465793e-05	2.90503442465793e-05	0	2.90503442465793e-05	0	0	0	0	5.81006884931586e-05	2.90503442465793e-05	0	2.90503442465793e-05	2.90503442465793e-05	0	0	0	0	0	0	2.90503442465793e-05	0	0	0	0	0	0	k__Bacteria;p__unidentified_Bacteria;c__Bacilli;o__Erysipelotrichales;f__Erysipelotrichaceae;
Acholeplasmataceae	0	0	0	2.90503442465793e-05	0	2.90503442465793e-05	0.000145251721232897	0	0	0	0	0	0	0	0	5.81006884931586e-05	0	0	0	5.81006884931586e-05	0	0	0	0	0	0	0	0	2.90503442465793e-05	0	0	0	0	0	2.90503442465793e-05	0	0	0	0	0	2.90503442465793e-05	0	0	0	0	0	k__Bacteria;p__Firmicutes;c__Bacilli;o__Acholeplasmatales;f__Acholeplasmataceae;
Caldilineaceae	0	0	0	0	0	0	0	0	0	0	0	0	0	0	0	0	0	0	0	0	0	0	0	0	0	0	0	0	0	0	0	0	0	0	0	0	0	0	0	0.000145251721232897	0	0	0	0	0	2.90503442465793e-05	k__Bacteria;p__Chloroflexi;c__Anaerolineae;o__Caldilineales;f__Caldilineaceae;
p__unidentified_Bacteria;f__Sutterellaceae	0	0	0	0	0	0	0	0	0	0	0	0	0	0	0	0	0.000145251721232897	0	0	0	0	0	0	0	0	0	0	0	0	0	0	0	0	0	0	0	0	0	0	0	0	0	0	0	0	0	k__Bacteria;p__unidentified_Bacteria;c__Gammaproteobacteria;o__Burkholderiales;f__Sutterellaceae;
LWQ8	0	0	0	0	0	0	0	0	0	0	0	0	0	0	0	0	0.000145251721232897	0	0	0	0	0	0	0	0	0	0	0	0	0	0	0	0	0	0	0	0	0	0	0	0	0	0	0	0	0	k__Bacteria;p__unidentified_Bacteria;c__Saccharimonadia;o__Saccharimonadales;f__LWQ8;
Thermoanaerobaculaceae	0.000116201376986317	0	0	0	0	0	0	0	0	0	0	0	0	0	0	0	0.000145251721232897	0	0	0	0	0	0	0	0	0	0	0	0	0	0	0	0	0	0	0	0	0	0	0	0	0	0	0	0	0	k__Bacteria;p__Acidobacteriota;c__Thermoanaerobaculia;o__Thermoanaerobaculales;f__Thermoanaerobaculaceae;
p__unidentified_Bacteria;f__Butyricicoccaceae	0.000145251721232897	0	0	0	0	0	0	0	0	0	0	0	0	0	0	5.81006884931586e-05	0	2.90503442465793e-05	0	2.90503442465793e-05	0	0	0	0	0	0	0	0	0	0	0	0	0	0	0	0	0	0	0	0	0	0	0	0	0	0	k__Bacteria;p__unidentified_Bacteria;c__Clostridia;o__Oscillospirales;f__Butyricicoccaceae;
unidentified_Alphaproteobacteria	0	0	0	0	0	0	0	0	0	0	0	0	0	0	0	0	0.000145251721232897	0	0	0	0	0	0	0	0	0	0	0	0	0	0	0	0	0	0	0	0	0	0	0	0	0	0	0	0	0	k__Bacteria;p__unidentified_Bacteria;c__Alphaproteobacteria;o__unidentified_Alphaproteobacteria;f__unidentified_Alphaproteobacteria;
unidentified_Oscillospirales	0	0	8.7151032739738e-05	0	0	0	0	0	0	0	0	0	0	0	0	0	0	0	5.81006884931586e-05	0	0	0	0	0	0	0	0	0	0	0	2.90503442465793e-05	0	0	0	0	0	0.000145251721232897	0	0	0	0	0	5.81006884931586e-05	0	0	0	k__Bacteria;p__Firmicutes;c__Clostridia;o__Oscillospirales;f__unidentified_Oscillospirales;
Burkholderiaceae	0	0	0	0	0	0	0	0	0	0	0	0	0	0	0	0	0	0	0	0	0	0	0	0	0	0	0	0	0	0	0	0	0	0	0	0	8.7151032739738e-05	0	0	0.000116201376986317	0	0	0	0	0	0.000116201376986317	k__Bacteria;p__Proteobacteria;c__Gammaproteobacteria;o__Burkholderiales;f__Burkholderiaceae;
Entomoplasmataceae	0	0	0	0	0	0	0	0	0	0	0	0	0	0	0	0	0	0	0	0	0	0	0	0	0	0	0	0	0	0	0	0	0	0	0	0	0	0	0	0	0	0	0	0	0.000116201376986317	0	k__Bacteria;p__Firmicutes;c__Bacilli;o__Entomoplasmatales;f__Entomoplasmataceae;
Sandaracinaceae	5.81006884931586e-05	0	0	0	0	0	0	0	0	0	0	0	0	0	0	0	0	0	0	0	0	0	0	0	0	0	0	0	0	0	0	0	0	0	0	0	0	0	0.000116201376986317	0	0	0	0	0	0	0	k__Bacteria;p__unidentified_Bacteria;c__Polyangia;o__Polyangiales;f__Sandaracinaceae;
Planococcaceae	0	0	0	0	0	0	0	0	0	0	0	0.000116201376986317	0	0	0	0	0	0	0	0	0	0	0	0	0	0	0	0	0	0	0	0	0	0	0	0	5.81006884931586e-05	0	0.000116201376986317	0	0	0	0	0	0	2.90503442465793e-05	k__Bacteria;p__Firmicutes;c__Bacilli;o__Bacillales;f__Planococcaceae;
Inquilinaceae	0	0	0	0	0	0	0	0	0	0	0	0	0	0	0	0	0.000116201376986317	0	0	0	0	0	0	0	0	0	0	0	0	0	0	0	0	0	0	0	0	0	0	0	0	0	0	0	0	0	k__Bacteria;p__Proteobacteria;c__Alphaproteobacteria;o__Azospirillales;f__Inquilinaceae;
Bdellovibrionaceae	0	0	0	0	0	0	0	0	0	0	0	0	0	0	0	0	2.90503442465793e-05	0	0	0	0	0	0	0	0	0	0	0	0	0	0	0	0	0	0	0	0	0	0	0.000116201376986317	0	0	0	0	0	0	k__Bacteria;p__Bdellovibrionota;c__Bdellovibrionia;o__Bdellovibrionales;f__Bdellovibrionaceae;
Sphingobacteriaceae	0	0	0	0	0	0	0	0	0	0	0	0	0	0	0	0	0.000116201376986317	0	0	0	0	0	0	0	0	0	0	0	0	0	0	0	0	0	0	0	0	0	0	2.90503442465793e-05	0	0	0	0	0	0	k__Bacteria;p__Bacteroidota;c__Bacteroidia;o__Sphingobacteriales;f__Sphingobacteriaceae;
unidentified_Gaiellales	0	0	0	0	0	0	0	0	0	0	0	0	0	0	0	0.000116201376986317	8.7151032739738e-05	0	0	0	0	0	0	0	0	0	0	0	0	0	0	0	0	0	0	0	0	0	0	0	0	0	8.7151032739738e-05	0	2.90503442465793e-05	0	k__Bacteria;p__unidentified_Bacteria;c__Thermoleophilia;o__Gaiellales;f__unidentified_Gaiellales;
p__unidentified_Bacteria;f__Sphingobacteriaceae	0	0	0	0	0	0	0	0	0	0	0	0	0	0	0	0	0.000116201376986317	0	0	0	0	0	0	0	0	0	0	0	0	0	0	0	0	0	0	0	0	0	0	0	0	0	0	0	0	0	k__Bacteria;p__unidentified_Bacteria;c__Bacteroidia;o__Sphingobacteriales;f__Sphingobacteriaceae;
Succinivibrionaceae	2.90503442465793e-05	0	0	0	0	0	0	0	0	0	0	0	0	0	0	0	0	0	0	0	0	0	0	0	0	0	0	0	0	0	0	0	0	0	0	0.000116201376986317	0	0	0	0	0	0	0	0	0	0	k__Bacteria;p__Proteobacteria;c__Gammaproteobacteria;o__Aeromonadales;f__Succinivibrionaceae;
Deferribacteraceae	0	2.90503442465793e-05	2.90503442465793e-05	0	2.90503442465793e-05	0	2.90503442465793e-05	0	8.7151032739738e-05	0	0	0	0	0	0	5.81006884931586e-05	0	0	0	5.81006884931586e-05	0	5.81006884931586e-05	0	5.81006884931586e-05	0	0	2.90503442465793e-05	0	0	0	0	0.000116201376986317	0	2.90503442465793e-05	2.90503442465793e-05	2.90503442465793e-05	0	5.81006884931586e-05	0	0	2.90503442465793e-05	0	0	0	0	0	k__Bacteria;p__Deferribacteres;c__unidentified_Deferribacteres;o__Deferribacterales;f__Deferribacteraceae;
Steroidobacteraceae	0.000116201376986317	0	0	0	0	0	0	0	0	0	0	0	0	0	0	0	2.90503442465793e-05	0	0	0	0	0	0	0	0	0	0	0	0	0	0	0	0	0	0	0	0	0	0	0	0	0	0	0	0	0	k__Bacteria;p__Proteobacteria;c__Gammaproteobacteria;o__Steroidobacterales;f__Steroidobacteraceae;
Hyphomonadaceae	0.000116201376986317	0	0	0	0	0	0	0	0	0	0	0	0	0	0	0	0.000116201376986317	0	0	0	0	0	0	0	0	0	0	0	0	0	0	0	0	0	0	0	0	0	0	0	0	0	0	0	0	2.90503442465793e-05	k__Bacteria;p__Proteobacteria;c__Alphaproteobacteria;o__Caulobacterales;f__Hyphomonadaceae;
NS11-12_marine_group	0	0	0	0	0	0	0	0	0	0	0	0	0	0	0	0	0.000116201376986317	0	0	0	0	0	0	0	0	0	0	0	0	0	0	0	0	0	0	0	0	0	0	0	0	0	0	0	0	8.7151032739738e-05	k__Bacteria;p__Bacteroidota;c__Bacteroidia;o__Sphingobacteriales;f__NS11-12_marine_group;
F082	8.7151032739738e-05	0	0	0	0	0	0	0	0	0	0	0	0	0	0	0	0	0	0	0	0	0	0	0	0	0	0	0	0	0	0	0	0	0	0	5.81006884931586e-05	0	0	0	0	0	0	0	0	0	0	k__Bacteria;p__Bacteroidota;c__Bacteroidia;o__Bacteroidales;f__F082;
Methyloligellaceae	0	0	0	0	0	0	0	0	0	0	0	0	0	0	0	0	8.7151032739738e-05	0	0	0	0	0	0	0	0	0	0	0	0	0	0	0	0	0	0	0	0	0	0	0	0	0	0	0	0	0	k__Bacteria;p__Proteobacteria;c__Alphaproteobacteria;o__Rhizobiales;f__Methyloligellaceae;
KD3-93	0	0	0	0	0	0	0	0	0	0	0	0	0	0	0	0	8.7151032739738e-05	0	0	0	0	0	0	0	0	0	0	0	0	0	0	0	0	0	0	0	0	0	0	0	0	0	0	0	0	0	k__Bacteria;p__Bacteroidota;c__Bacteroidia;o__Sphingobacteriales;f__KD3-93;
Listeriaceae	0	2.90503442465793e-05	0	0	0	0	0	0	0	0	0	0	0	0	0	2.90503442465793e-05	8.7151032739738e-05	0	0	0	0	0	0	0	0	0	0	0	0	0	0	0	0	0	0	0	0	0	0	0	0	0	0	0	0	0	k__Bacteria;p__Firmicutes;c__Bacilli;o__Lactobacillales;f__Listeriaceae;
p__unidentified_Bacteria;f__Solirubrobacteraceae	0	0	0	0	0	0	0	0	0	0	0	0	0	0	0	5.81006884931586e-05	5.81006884931586e-05	5.81006884931586e-05	0	0	0	0	0	0	0	0	0	0	0	0	0	0	0	0	0	0	0	0	0	0	0	0	0	0	8.7151032739738e-05	0	k__Bacteria;p__unidentified_Bacteria;c__Thermoleophilia;o__Solirubrobacterales;f__Solirubrobacteraceae;
Nitriliruptoraceae	0	0	0	0	0	0	0	0	0	0	0	0	0	0	0	0	0	0	0	0	0	0	0	0	0	0	0	0	0	0	0	0	0	0	0	0	0	0	0	0	0	5.81006884931586e-05	0	0	8.7151032739738e-05	2.90503442465793e-05	k__Bacteria;p__Actinobacteriota;c__Actinobacteria;o__Nitriliruptorales;f__Nitriliruptoraceae;
Acidimicrobiaceae	0	0	0	0	0	0	0	0	0	0	0	0	0	0	0	0	8.7151032739738e-05	0	0	0	0	0	0	0	0	0	0	0	0	0	0	0	0	0	0	0	0	0	0	0	0	0	0	0	0	0	k__Bacteria;p__unidentified_Bacteria;c__Acidimicrobiia;o__Acidimicrobiales;f__Acidimicrobiaceae;
Iamiaceae	2.90503442465793e-05	0	0	0	0	0	0	0	0	0	0	0	0	0	0	8.7151032739738e-05	0	0	0	0	0	0	0	0	0	0	0	0	0	0	0	0	0	0	0	0	0	0	0	0	0	0	0	0	0	0	k__Bacteria;p__Actinobacteriota;c__Acidimicrobiia;o__Microtrichales;f__Iamiaceae;
Polyangiaceae	2.90503442465793e-05	0	0	0	0	0	0	0	0	0	0	0	0	0	0	0	8.7151032739738e-05	0	0	0	0	0	0	0	0	0	0	0	0	0	0	0	0	0	0	0	0	0	0	0	0	0	0	0	0	0	k__Bacteria;p__Myxococcota;c__Polyangia;o__Polyangiales;f__Polyangiaceae;
Geoalkalibacteraceae	0	0	0	0	0	0	0	0	0	0	0	0	0	0	0	0	0	0	0	0	0	0	0	0	0	0	0	0	0	0	0	0	0	0	0	8.7151032739738e-05	0	0	0	0	0	0	0	0	0	0	k__Bacteria;p__Desulfobacterota;c__Desulfuromonadia;o__unidentified_Desulfuromonadia;f__Geoalkalibacteraceae;
Leptotrichiaceae	8.7151032739738e-05	0	0	0	0	0	0	0	0	0	0	0	0	0	0	0	0	0	0	0	0	0	0	0	0	0	0	0	0	0	0	0	0	0	0	0	0	0	0	0	0	0	0	0	0	0	k__Bacteria;p__Fusobacteriota;c__Fusobacteriia;o__Fusobacteriales;f__Leptotrichiaceae;
p__unidentified_Bacteria;f__Methyloligellaceae	0	0	0	0	0	0	0	0	0	0	0	0	0	0	0	8.7151032739738e-05	8.7151032739738e-05	0	0	0	0	0	0	0	0	0	0	0	0	0	0	0	0	0	0	0	0	0	0	0	0	0	0	0	0	0	k__Bacteria;p__unidentified_Bacteria;c__Alphaproteobacteria;o__Rhizobiales;f__Methyloligellaceae;
Aeromonadaceae	0	0	0	0	0	0	0	0	0	0	0	0	2.90503442465793e-05	0	0	0	0	0	0	0	0	0	0	0	0	0	0	0	0	0	0	0	0	0	0	5.81006884931586e-05	0	0	0	8.7151032739738e-05	0	0	0	0	0	2.90503442465793e-05	k__Bacteria;p__Proteobacteria;c__Gammaproteobacteria;o__Aeromonadales;f__Aeromonadaceae;
Coprothermobacteraceae	0	0	0	0	0	0	0	0	0	0	0	0	0	0	0	0	0	0	0	0	0	0	0	0	0	0	0	0	0	0	0	0	0	0	0	8.7151032739738e-05	0	0	0	0	0	0	0	0	0	0	k__Bacteria;p__Coprothermobacterota;c__Coprothermobacteria;o__Coprothermobacterales;f__Coprothermobacteraceae;
Microscillaceae	0	0	0	0	0	0	0	0	0	0	0	0	0	0	0	0	8.7151032739738e-05	0	0	0	0	0	0	0	0	0	0	0	0	0	0	0	0	0	0	0	0	0	0	0	0	0	0	0	0	0	k__Bacteria;p__Bacteroidota;c__Bacteroidia;o__Cytophagales;f__Microscillaceae;
p__unidentified_Bacteria;f__Acetobacteraceae	0	0	0	0	0	0	0	0	0	0	0	0	0	0	0	2.90503442465793e-05	8.7151032739738e-05	0	0	0	0	0	0	0	0	0	0	0	0	0	0	0	0	0	0	2.90503442465793e-05	0	0	0	0	0	0	0	0	0	0	k__Bacteria;p__unidentified_Bacteria;c__Alphaproteobacteria;o__Acetobacterales;f__Acetobacteraceae;
Hymenobacteraceae	0	0	0	0	0	0	0	0	0	0	0	0	0	0	0	0	8.7151032739738e-05	0	0	0	0	0	0	0	0	0	0	0	0	0	0	0	0	0	0	0	0	0	0	0	0	0	0	0	0	0	k__Bacteria;p__Bacteroidota;c__Bacteroidia;o__Cytophagales;f__Hymenobacteraceae;
Rhodospirillaceae	0	0	0	0	0	0	0	0	0	0	0	0	0	0	0	0	8.7151032739738e-05	0	0	0	0	0	0	0	0	0	0	0	0	0	0	0	0	0	0	0	0	0	0	0	0	0	0	0	0	0	k__Bacteria;p__unidentified_Bacteria;c__Alphaproteobacteria;o__Rhodospirillales;f__Rhodospirillaceae;
p__unidentified_Bacteria;f__Caulobacteraceae	0	0	0	0	0	0	0	0	0	0	0	0	0	0	0	0	8.7151032739738e-05	0	0	0	0	0	0	0	0	0	0	0	0	0	0	0	0	0	0	0	0	0	0	0	0	0	0	0	0	0	k__Bacteria;p__unidentified_Bacteria;c__Alphaproteobacteria;o__Caulobacterales;f__Caulobacteraceae;
env.OPS_17	0	0	0	0	0	0	0	0	0	0	0	0	0	0	0	0	8.7151032739738e-05	0	0	0	0	0	0	0	0	0	0	0	0	0	0	0	0	0	0	0	0	0	0	0	0	0	0	0	0	0	k__Bacteria;p__Bacteroidota;c__Bacteroidia;o__Sphingobacteriales;f__env.OPS_17;
Shewanellaceae	0	0	0	0	0	0	0	0	0	0	0	0	0	0	0	0	8.7151032739738e-05	0	0	0	0	0	0	0	0	0	0	0	0	0	0	0	0	0	0	0	0	0	0	0	0	0	0	0	0	0	k__Bacteria;p__Proteobacteria;c__Gammaproteobacteria;o__Alteromonadales;f__Shewanellaceae;
p__unidentified_Bacteria;f__Myxococcaceae	5.81006884931586e-05	0	0	0	0	0	0	0	0	0	0	0	0	0	0	0	8.7151032739738e-05	0	0	0	0	0	0	0	0	0	0	0	0	0	0	0	0	0	0	0	0	0	0	0	0	0	0	0	0	0	k__Bacteria;p__unidentified_Bacteria;c__Myxococcia;o__Myxococcales;f__Myxococcaceae;
unidentified_Clostridia_UCG-014	5.81006884931586e-05	2.90503442465793e-05	0	0	0	0	0	0	0	0	0	0	0	0	0	0	0	0	0	0	0	0	0	0	0	0	0	0	0	0	0	0	0	0	0	0	0	0	0	0	0	0	0	0	0	0	k__Bacteria;p__Firmicutes;c__Clostridia;o__Clostridia_UCG-014;f__unidentified_Clostridia_UCG-014;
JG30-KF-CM45	0	0	0	0	0	0	0	0	0	0	0	0	0	0	0	0	0	0	0	0	0	0	0	0	0	0	0	0	0	0	0	0	0	0	0	0	0	0	0	5.81006884931586e-05	0	0	0	0	0	0	k__Bacteria;p__Chloroflexi;c__Chloroflexia;o__Thermomicrobiales;f__JG30-KF-CM45;
p__unidentified_Bacteria;f__Fibrobacteraceae	0	0	0	0	0	0	0	0	0	0	0	0	0	0	0	0	5.81006884931586e-05	0	0	0	0	0	0	0	0	0	0	0	0	0	0	0	0	0	0	0	0	0	0	0	0	0	0	0	0	0	k__Bacteria;p__unidentified_Bacteria;c__Fibrobacteria;o__Fibrobacterales;f__Fibrobacteraceae;
Mitochondria	0	0	0	0	0	0	0	0	0	0	0	0	0	5.81006884931586e-05	0	2.90503442465793e-05	0	0	0	0	0	0	0	2.90503442465793e-05	0	0	0	0	0	0	0	0	0	0	0	0	0	0	5.81006884931586e-05	0	0	0	0	0	0	5.81006884931586e-05	k__Bacteria;p__Proteobacteria;c__Alphaproteobacteria;o__Rickettsiales;f__Mitochondria;
Fimbriimonadaceae	0	0	0	0	0	0	0	0	0	0	0	0	0	0	0	0	5.81006884931586e-05	0	0	0	0	0	0	0	0	0	0	0	0	0	0	0	0	0	0	0	0	0	0	0	0	0	0	0	0	0	k__Bacteria;p__Armatimonadota;c__Fimbriimonadia;o__Fimbriimonadales;f__Fimbriimonadaceae;
unidentified_Rhodospirillales	0	0	0	0	0	5.81006884931586e-05	0	0	2.90503442465793e-05	0	0	0	0	0	0	0	0	0	0	0	0	2.90503442465793e-05	0	0	0	0	2.90503442465793e-05	0	2.90503442465793e-05	2.90503442465793e-05	0	0	2.90503442465793e-05	0	0	0	0	0	0	0	0	0	0	0	0	0	k__Bacteria;p__unidentified_Bacteria;c__Alphaproteobacteria;o__Rhodospirillales;f__unidentified_Rhodospirillales;
unidentified_Gastranaerophilales	0	0	0	0	5.81006884931586e-05	0	0	0	0	0	0	0	0	0	0	0	0	0	0	0	0	0	0	0	0	0	0	0	0	0	0	0	0	0	0	0	0	0	0	0	0	0	0	0	0	0	k__Bacteria;p__Cyanobacteria;c__Vampirivibrionia;o__Gastranaerophilales;f__unidentified_Gastranaerophilales;
Vermiphilaceae	0	0	0	0	0	0	0	0	0	0	0	0	0	0	0	0	5.81006884931586e-05	0	0	0	0	0	0	0	0	0	0	0	0	0	0	0	0	0	0	0	0	0	0	0	0	0	0	0	0	0	k__Bacteria;p__unidentified_Bacteria;c__Babeliae;o__Babeliales;f__Vermiphilaceae;
c__unidentified_Bacteria;f__Actinomycetaceae	0	0	0	5.81006884931586e-05	0	0	0	0	0	0	0	0	0	0	0	0	0	0	0	0	0	0	0	0	0	0	0	0	0	0	0	0	0	0	0	0	0	0	0	0	0	0	0	0	0	0	k__Bacteria;p__unidentified_Bacteria;c__unidentified_Bacteria;o__Actinomycetales;f__Actinomycetaceae;
p__unidentified_Bacteria;f__Acidobacteriaceae_(Subgroup_1)	0	0	0	0	0	0	0	0	0	0	0	0	0	0	0	0	5.81006884931586e-05	0	0	0	0	0	0	0	0	0	0	0	0	0	0	0	0	0	0	0	0	0	0	0	0	0	0	0	0	0	k__Bacteria;p__unidentified_Bacteria;c__Acidobacteriae;o__Acidobacteriales;f__Acidobacteriaceae_(Subgroup_1);
p__unidentified_Bacteria;f__Bacillaceae	0	0	0	0	0	0	0	0	0	0	0	0	5.81006884931586e-05	0	0	0	0	0	0	0	0	0	0	0	0	0	0	0	0	0	0	0	0	0	0	0	0	0	0	0	0	0	0	0	0	0	k__Bacteria;p__unidentified_Bacteria;c__Bacilli;o__Bacillales;f__Bacillaceae;
Dermacoccaceae	0	0	0	0	0	0	0	0	0	0	0	0	0	0	0	5.81006884931586e-05	0	0	0	0	0	0	0	0	0	0	0	0	0	0	2.90503442465793e-05	0	0	0	0	0	0	0	0	0	0	0	0	0	0	0	k__Bacteria;p__Actinobacteriota;c__Actinobacteria;o__Micrococcales;f__Dermacoccaceae;
Anaerofustaceae	0	0	0	0	0	0	2.90503442465793e-05	0	0	0	0	0	0	0	0	0	0	0	0	0	5.81006884931586e-05	0	2.90503442465793e-05	0	0	0	0	0	2.90503442465793e-05	0	0	0	0	0	0	0	0	2.90503442465793e-05	0	0	0	0	0	0	0	0	k__Bacteria;p__Firmicutes;c__Clostridia;o__Eubacteriales;f__Anaerofustaceae;
Labraceae	0	0	0	0	0	0	0	0	0	0	0	0	0	0	0	0	5.81006884931586e-05	0	0	0	0	0	0	0	0	0	0	0	0	0	0	0	0	0	0	5.81006884931586e-05	0	0	0	0	0	0	5.81006884931586e-05	0	0	0	k__Bacteria;p__Proteobacteria;c__Alphaproteobacteria;o__Rhizobiales;f__Labraceae;
Micropepsaceae	0	0	0	0	0	0	0	0	0	0	0	0	0	0	0	0	5.81006884931586e-05	0	0	0	0	0	0	0	0	0	0	0	0	0	0	0	0	0	0	0	0	0	0	0	0	0	0	0	0	0	k__Bacteria;p__unidentified_Bacteria;c__Alphaproteobacteria;o__Micropepsales;f__Micropepsaceae;
Sporomusaceae	0	0	0	0	0	0	0	0	0	0	0	0	0	0	0	5.81006884931586e-05	0	0	0	0	0	0	0	0	0	0	0	0	0	0	0	0	0	0	0	0	0	0	0	0	0	0	0	0	0	0	k__Bacteria;p__Firmicutes;c__Negativicutes;o__Veillonellales-Selenomonadales;f__Sporomusaceae;
Chroococcidiopsaceae	0	0	0	0	0	0	0	0	0	0	0	0	0	0	0	0	0	0	0	0	0	0	0	0	0	0	0	0	0	0	0	0	0	0	0	0	0	0	0	5.81006884931586e-05	0	0	0	0	0	0	k__Bacteria;p__Cyanobacteria;c__Cyanobacteriia;o__Cyanobacteriales;f__Chroococcidiopsaceae;
p__unidentified_Bacteria;f__Microscillaceae	0	0	0	0	0	0	0	0	0	0	0	0	0	0	0	0	5.81006884931586e-05	0	0	0	0	0	0	0	0	0	0	0	0	0	0	0	0	0	0	0	0	0	0	0	0	0	0	0	0	0	k__Bacteria;p__unidentified_Bacteria;c__Bacteroidia;o__Cytophagales;f__Microscillaceae;
Terrimicrobiaceae	0	0	0	0	0	0	0	0	0	0	0	0	0	0	0	0	5.81006884931586e-05	0	0	0	0	0	0	0	0	0	0	0	0	0	0	0	0	0	0	0	0	0	0	0	0	0	0	0	0	0	k__Bacteria;p__Verrucomicrobiota;c__Verrucomicrobiae;o__Chthoniobacterales;f__Terrimicrobiaceae;
Weeksellaceae	5.81006884931586e-05	0	0	0	0	0	0	0	0	0	0	5.81006884931586e-05	2.90503442465793e-05	5.81006884931586e-05	2.90503442465793e-05	0	0	0	0	0	0	0	0	0	0	0	0	0	0	0	0	0	0	0	0	0	0	0	0	0	0	0	0	0	0	0	k__Bacteria;p__Bacteroidota;c__Bacteroidia;o__Flavobacteriales;f__Weeksellaceae;
p__unidentified_Bacteria;f__Moraxellaceae	0	0	0	0	0	0	0	0	0	0	0	0	0	0	0	0	5.81006884931586e-05	0	0	0	0	0	0	0	0	0	0	0	0	0	0	0	0	0	0	0	0	0	0	0	0	0	0	0	0	0	k__Bacteria;p__unidentified_Bacteria;c__Gammaproteobacteria;o__Pseudomonadales;f__Moraxellaceae;
p__unidentified_Bacteria;f__Ilumatobacteraceae	0	0	0	0	0	0	0	0	0	0	0	0	0	0	0	0	5.81006884931586e-05	0	0	0	0	0	0	0	0	0	0	0	0	0	0	0	0	0	0	0	0	0	0	0	0	0	0	0	0	0	k__Bacteria;p__unidentified_Bacteria;c__Acidimicrobiia;o__Microtrichales;f__Ilumatobacteraceae;
Leptospiraceae	0	0	0	0	0	0	0	0	0	0	0	0	0	0	0	0	0	0	0	0	0	0	0	0	0	0	0	0	0	0	0	0	0	0	0	0	0	0	0	0	0	0	0	0	0	2.90503442465793e-05	k__Bacteria;p__Spirochaetota;c__Leptospirae;o__Leptospirales;f__Leptospiraceae;
p__unidentified_Bacteria;f__Steroidobacteraceae	2.90503442465793e-05	0	0	0	0	0	0	0	0	0	0	0	0	0	0	0	0	0	0	0	0	0	0	0	0	0	0	0	0	0	0	0	0	0	0	0	0	0	0	0	0	0	0	0	0	0	k__Bacteria;p__unidentified_Bacteria;c__Gammaproteobacteria;o__Steroidobacterales;f__Steroidobacteraceae;
unidentified_Bacteroidales	0	0	0	0	0	0	0	0	0	0	0	0	0	0	0	2.90503442465793e-05	0	0	0	0	0	0	0	0	0	0	0	0	0	0	0	0	0	0	0	0	0	0	0	0	0	0	0	0	0	0	k__Bacteria;p__Bacteroidota;c__Bacteroidia;o__Bacteroidales;f__unidentified_Bacteroidales;
Pedosphaeraceae	0	0	0	0	0	0	0	0	0	0	0	0	0	0	0	0	0	0	0	0	0	0	0	0	0	0	0	0	0	0	0	0	0	0	0	0	0	0	0	0	0	0	0	0	0	2.90503442465793e-05	k__Bacteria;p__Verrucomicrobiota;c__Verrucomicrobiae;o__Pedosphaerales;f__Pedosphaeraceae;
Brevibacteriaceae	0	0	0	0	0	0	0	0	0	0	0	2.90503442465793e-05	0	0	0	0	0	0	0	0	0	0	0	0	0	0	0	0	0	0	0	0	0	0	0	0	0	0	0	0	0	0	0	0	0	2.90503442465793e-05	k__Bacteria;p__Actinobacteriota;c__Actinobacteria;o__Micrococcales;f__Brevibacteriaceae;
Trueperaceae	0	0	0	0	0	0	0	0	0	0	0	0	0	0	0	0	0	0	0	0	0	0	0	0	0	0	0	0	0	0	0	0	0	0	0	0	0	0	0	0	0	0	0	0	0	2.90503442465793e-05	k__Bacteria;p__Deinococcota;c__Deinococci;o__Deinococcales;f__Trueperaceae;
Parachlamydiaceae	0	0	0	0	0	0	0	0	0	0	0	0	0	0	0	0	2.90503442465793e-05	0	0	0	0	0	0	0	0	0	0	0	0	0	0	0	0	0	0	0	0	0	0	0	0	0	0	0	0	0	k__Bacteria;p__Chlamydiae;c__unidentified_Chlamydiae;o__Chlamydiales;f__Parachlamydiaceae;
Paracaedibacteraceae	0	0	0	0	0	0	0	0	0	0	0	0	0	0	0	0	2.90503442465793e-05	0	0	0	0	0	0	0	0	0	0	0	0	0	0	0	0	0	0	0	0	0	0	0	0	0	0	0	0	0	k__Bacteria;p__Proteobacteria;c__Alphaproteobacteria;o__Paracaedibacterales;f__Paracaedibacteraceae;
Obscuribacteraceae	0	0	0	0	0	0	0	0	0	0	0	0	0	0	0	0	2.90503442465793e-05	0	0	0	0	0	0	0	0	0	0	0	0	0	0	0	0	0	0	0	0	0	0	0	0	0	0	0	0	0	k__Bacteria;p__Cyanobacteria;c__Vampirivibrionia;o__Obscuribacterales;f__Obscuribacteraceae;
AKIW781	0	0	0	0	0	0	0	0	0	0	0	0	0	0	0	0	2.90503442465793e-05	0	0	0	0	0	0	0	0	0	0	0	0	0	0	0	0	0	0	0	0	0	0	0	0	0	0	0	0	0	k__Bacteria;p__Chloroflexi;c__Chloroflexia;o__Kallotenuales;f__AKIW781;
WWH38	0	0	0	0	0	0	0	0	0	0	0	0	0	0	0	0	2.90503442465793e-05	0	0	0	0	0	0	0	0	0	0	0	0	0	0	0	0	0	0	0	0	0	0	0	0	0	0	0	0	0	k__Bacteria;p__unidentified_Bacteria;c__Saccharimonadia;o__Saccharimonadales;f__WWH38;
Others	0.0265810649856193	0.00348604130958952	0.0411352874531559	0.00534526334136998	0.0144380210905498	0.00581006884931545	0.00357319234232911	0.00307933649013714	0.00581006884931523	0.00476425645643808	0.00214972547424597	0.0016849199663006	0.00336983993260254	0.00153966824506724	0.000639107573423559	0.00604247160328797	0.039363216454114	0.00627487435726026	0.00464805507945332	0.0055195654068495	0.00531621299712337	0.00688493158643888	0.0126078494030151	0.00522906196438366	0.00296313511315049	0.00302123580164415	0.00732068675013742	0.00630392470150776	0.00249832960520557	0.00435755163698648	0.0387531592249364	0.00525811230863049	0.0057229178165753	0.00165586962205466	0.00246927926095852	0.0226302181680845	0.0899108154431625	0.0199866368416459	0.00845365017575428	0.00336983993260132	0.00383464544054823	0.0039508468175341	0.00668157917671264	0.00720448537315121	0.0255062022484959	0.00520001162013706	Others
