# Supplementary material for: Correlation Between Gut Microbiota and Testosterone in Male Patients With Type 2 Diabetes Mellitus
Source: Front Endocrinol (Lausanne). 2022 Mar 25;13:836485. doi: 10.3389/fendo.2022.836485 (PMC8990747; doi:10.3389/fendo.2022.836485)
Supplement: Supplementary file 2 [file DataSheet_2.zip › otu_table.g.relative.xls]

Taxonomy	LT1	LT2	LT3	LT4	LT5	LT6	LT7	LT8	LT9	LT10	LT11	LT12	LT13	LT14	LT15	LT16	LT17	LT18	NT1	NT2	NT3	NT4	NT5	NT6	NT7	NT8	NT9	NT10	NT11	NT12	NT13	NT14	NT15	NT16	NT17	NT18	NT19	NT20	NT21	NT22	NT23	NT24	NT25	NT26	NT27	NT28	Tax_detail
Enterococcus	0.000145251721232897	0.000203352409726055	5.81006884931586e-05	0.000116201376986317	0.00124916480260291	5.81006884931586e-05	8.7151032739738e-05	8.7151032739738e-05	0.000116201376986317	0	0.00313743717863057	0.0008424599831508	5.81006884931586e-05	0.000987711704383697	5.81006884931586e-05	0.672050663800366	0.000174302065479476	0.0102257211747959	0.000116201376986317	8.7151032739738e-05	0.0008424599831508	8.7151032739738e-05	2.90503442465793e-05	5.81006884931586e-05	0.000290503442465793	5.81006884931586e-05	0.000203352409726055	0	0	2.90503442465793e-05	0	0	5.81006884931586e-05	0.000668157917671324	0.000290503442465793	0.00293408476890451	0.000522906196438428	0.000377654475205531	0.000493855852191849	0.000406704819452111	0.00296313511315109	0.00734973709438457	0.00854080120849432	0.00627487435726113	0.00348604130958952	0.000522906196438428	k__Bacteria;p__Firmicutes;c__Bacilli;o__Lactobacillales;f__Enterococcaceae;g__Enterococcus;
Bacteroides	0.380704761351422	0.116317578363304	0.0836649914301484	0.207651860674549	0.138628242744676	0.439502658106499	0.118205850739331	0.0496470383174041	0.0156581355489063	0.0689074165528861	0.0878772913459024	0.356157220463063	0.0821834238735729	0.342416407634431	0.0201318885628795	0.0403799785027453	0.111466170874125	0.104784591697412	0.0512157569067193	0.192632832699067	0.513958690410482	0.0353252186038405	0.359614211428406	0.0102838218632891	0.425994248031839	0.174214914446736	0.487784330244314	0.134067338697964	0.192719983731807	0.018505069285071	0.109926502629056	0.0312581704093194	0.205560235888795	0.00819219707753538	0.313511315109084	0.179937832263312	0.0753856433198733	0.252098887371815	0.0115620370101386	0.0158614879586323	0.0850303576097377	0.0318682276384975	0.347819771664295	0.203120006972083	0.0745141329924759	0.0724225082067222	k__Bacteria;p__Bacteroidota;c__Bacteroidia;o__Bacteroidales;f__Bacteroidaceae;g__Bacteroides;
Bifidobacterium	0.0238503326264416	0.511779914591988	0.0309967173111001	0.112570083955495	0.0193184789239752	0.0463643494175406	0.030386660081922	0.305609621474015	0.0146123231560294	0.04433082532028	0.0201318885628795	0.0324201841791825	0.278883304767162	0.00685588124219272	0.0125206983702757	0.0243441884786335	0.00923800947041222	0.109084042645905	0.151817099032624	0.111059466054673	0.0400023240275397	0.174040612381257	0.0490079307439793	0.434941754059786	0.0122301949278099	0.379455596548819	0.0266391656741132	0.213026174360166	0.113790198413851	0.438195392615403	0.408302588385673	0.264851988496064	0.0286436394271272	0.504052523022398	0.0127240507800017	0.0624872904743921	0.00952851291287802	0.0623710890974058	0.190686459634547	0.253289951485925	0.38471370885745	0.113528745315632	0.026377712575894	0.0404380791912384	0.0170235017284955	0.0131598059437004	k__Bacteria;p__Actinobacteriota;c__Actinobacteria;o__Bifidobacteriales;f__Bifidobacteriaceae;g__Bifidobacterium;
Lactobacillus	0.000377654475205531	0.0067396798652064	0.0102547715190425	0.00813409638904221	0.00804694535630247	0.00360224268657584	0.00639107573424745	0.0971443511605612	0.00833744879876827	0.00848270052000116	0.00403799785027453	0.00726258606164483	0.00441565232548006	0.00290503442465793	0.00403799785027453	0.00244022891671266	0.000116201376986317	0.00194637306452081	0.0109519797809604	0.00583911919356244	0.0124044969932894	0.0107195770269878	0.00825029776602853	0.447171948987596	0.00389274612904163	0.108067280597275	0.00801789501205589	0.0115620370101386	0.00816314673328879	0.0165296458763036	0.00917990878191907	0.136158963483717	0.00543241437411033	0.260813990645789	0.00249832960520582	0.00366034337506899	0.00278883304767162	0.0128402521569881	0.00662347848822008	0.0015396682450687	0.00101676204863028	0.066844842111379	0.0016849199663016	0.0131017052552073	0.00174302065479476	0.00302123580164425	k__Bacteria;p__Firmicutes;c__Bacilli;o__Lactobacillales;f__Lactobacillaceae;g__Lactobacillus;
Escherichia-Shigella	0.00101676204863028	0.041571042616855	0.0094123115358917	0.017401156203701	0.0364000813409639	0.0445341777300061	0.0140022659268512	0.0194927809894547	0.0558347616419255	0.00287598408041135	0.045783342532609	0.00935421084739854	0.00740783778287773	0.0143799204020568	0.30139732155826	0.00775644191383668	0.00819219707753537	0.00761119019260378	0.00554861575109665	0.00531621299712402	0.0495889376289109	0.0129564535339744	0.0023821282282195	0.0158324376143857	0.0389274612904163	0.0179821630886326	0.0177788106789065	0.0053452633413706	0.0230950236760306	0.00642012607849403	0.00310838683438399	0.00197542340876739	0.00470615576794585	0.0569096243790489	0.0033698399326032	0.000174302065479476	0.00938326119164512	0.00827934811027511	0.05876884641083	0.065188972489324	0.0112424832234262	0.184208232867559	0.0085698515527409	0.0117072887313715	0.202393748365918	0.419225517822386	k__Bacteria;p__Proteobacteria;c__Gammaproteobacteria;o__Enterobacterales;f__Enterobacteriaceae;g__Escherichia-Shigella;
Megasphaera	0.000319553786712373	0.00685588124219272	0.0095575632571246	0.00531621299712402	0.000522906196438428	0.000581006884931586	0.0115910873543851	0.00232402753972635	0.000726258606164483	0.00104581239287686	5.81006884931586e-05	0	0	0	0	0.00162681927780844	0	0.0015396682450687	0.00554861575109665	0.000987711704383697	0.000726258606164483	0.000522906196438428	0.000639107573424745	0.000464805507945269	0.0522325189553496	0.00177207099904134	0.00191732272027423	0.00214972547424687	0.347616419254568	0.000958661360137118	0.00185922203178108	0.00130726549109607	0.00339889027684978	0.000174302065479476	0.000116201376986317	0	0	0	0	0	0.00101676204863028	0.192836185108794	0.00185922203178108	0.00310838683438399	0.0291374952793191	0	k__Bacteria;p__Firmicutes;c__Negativicutes;o__Veillonellales-Selenomonadales;f__Veillonellaceae;g__Megasphaera;
Dialister	0.0395084681753479	0.00624582401301455	0.0990616738808355	0.00566481712808297	0.00235307788397293	0.093019202277547	0.342852162798129	0.00839554948726142	0.00572291781657613	0.00270168201493188	0.0319553786712373	0.000551956540685007	0.00104581239287686	0.00107486273712343	0.000639107573424745	0.00578101850506929	0.00386369578479505	0.162594776748104	0.0146123231560294	0.0276559277227435	0.0754727943526131	0.00636202539000087	0.00287598408041135	0.0137117624843854	0.0685588124219272	0.00476425645643901	0.00578101850506928	0.011184382534933	0.0756761467623391	0.00203352409726055	0.0226011678238387	0.272230775934695	0.00862795224123406	0.00339889027684978	0.00624582401301455	0	0.221712227289893	0.000929611015890538	0.0130145542224675	0.000697208261917904	0.0284693373616477	0.0139732155826047	0.00360224268657584	0.0337274496702786	0.00456090404671295	0.00136536617958923	k__Bacteria;p__Firmicutes;c__Negativicutes;o__Veillonellales-Selenomonadales;f__Veillonellaceae;g__Dialister;
[Ruminococcus]_torques_group	0.00525811230863086	0.00708828399616535	0.0195218313337013	0.00177207099904134	0.00642012607849403	0.00976091566685065	0.013537460418906	0.011184382534933	0.0253900008715103	0.0263486622316474	0.189204892077971	0.0305028614589083	0.147372396362897	0.0102547715190425	0.0939488132934375	0.00996426807657671	0.00729163640589141	0.0115910873543851	0.00726258606164483	0.0170525520727421	0.00511286058739796	0.0170525520727421	0.00319553786712373	0.000464805507945269	0.0146704238445226	0.0117653894198646	0.0216425064637016	0.0237050809052087	0.00389274612904163	0.00206257444150713	0.00241117857246608	0.00122011445835633	0.0158905383028789	0.0281788339191819	0.00395084681753479	0.000610057229178166	0.0196961333991808	0.0119106411410975	0.0103709728960288	0.295325799610725	0.00766929088109694	0.0094123115358917	0.0247508932980856	0.0151061790082212	0.0955465822269994	0.0638526566539813	k__Bacteria;p__Firmicutes;c__Clostridia;o__Lachnospirales;f__Lachnospiraceae;g__[Ruminococcus]_torques_group;
Streptococcus	0.00127821514684949	0.0265810649856201	0.00447375301397322	0.0872962844609709	0.0547889492490486	0.00345699096534294	0.0103419225517822	0.0964471428986433	0.0163553438108242	0.00621677366876797	0.265607297446475	0.0201028382186329	0.0163553438108242	0.0168782500072626	0.0145542224675362	0.000755308950411062	0.00479330680068559	0.00107486273712343	0.0497051390058972	0.00938326119164512	0.0142637190250704	0.149754524591116	0.00255643029369898	0.00177207099904134	0.00720448537315167	0.040118525404526	0.00827934811027511	0.00299218545739767	0.00360224268657584	0.00246927926095924	0.00177207099904134	0.00133631583534265	0.00203352409726055	0.0147285245330157	0.00357319234232926	0.00447375301397322	0.0208871975132905	0.014641373500276	0.0756470964180926	0.00917990878191907	0.00113296342561659	0.00299218545739767	0.00180112134328792	0.0018301716875345	0.00255643029369898	0.0174592568921942	k__Bacteria;p__Firmicutes;c__Bacilli;o__Lactobacillales;f__Streptococcaceae;g__Streptococcus;
Parabacteroides	0.00807599570054905	0.00284693373616477	0.0193765796124684	0.101153298666589	0.0160938907126049	0.00694303227493246	0.0122882956163031	0.00342794062109636	0.00104581239287686	0.00307933649013741	0.00366034337506899	0.0152223803852076	0.262469860267844	0.00235307788397293	0.0018301716875345	0.0070301833076722	0.00749498881561746	0.00612962263602824	0.0102257211747959	0.0137698631728786	0.0223687650698661	0.00366034337506899	0.0389855619789094	0.00124916480260291	0.00891845568369986	0.00226592685123319	0.00122011445835633	0.00206257444150713	0.0110972315021933	0.0215844057752084	0.0238503326264416	0.0008424599831508	0.0145832728117828	0.00104581239287686	0.0070301833076722	0.00319553786712373	0.00371844406356215	0.00206257444150713	0.000726258606164483	0.00148156755657555	0.00554861575109665	0.00270168201493188	0.0177207099904134	0.0118234901083578	0.00415419922726084	0.00145251721232897	k__Bacteria;p__Bacteroidota;c__Bacteroidia;o__Bacteroidales;f__Tannerellaceae;g__Parabacteroides;
Faecalibacterium	0.156465154112076	0.00705923365191878	0.0506638003660343	0.0124916480260291	0.201435087005781	0.0599889608691863	0.076721959155216	0.0101676204863028	0.00996426807657671	0.127531011242483	0.00217877581849345	0.151119890770706	0.0203933416610987	0.00270168201493188	0.00395084681753479	0.0143508700578102	0.126310896784127	0.109926502629056	0.0762862039915173	0.134357842140429	0.0509833541527467	0.183714377015368	0.0468291549254859	0.00496760886616506	0.0312291200650728	0.0323039828021962	0.00894750602794643	0.115562269412893	0.0159776893356186	0.016297243122331	0.0493855852191848	0.0654504255875432	0.141039421317143	0.00607152194753508	0.043023559829184	0.119919821049879	0.0717834006332975	0.0969119484065886	0.0293117973447985	0.021962060250414	0.224152456206606	0.0221073119716469	0.0494727362519246	0.164366847747146	0.0315486738517851	0.00403799785027453	k__Bacteria;p__Firmicutes;c__Clostridia;o__Oscillospirales;f__Ruminococcaceae;g__Faecalibacterium;
Blautia	0.0508381024315138	0.0580716381489121	0.0564738692153502	0.110129855038782	0.0498794410713767	0.0282369346076751	0.038462655782471	0.0333788455393196	0.215001597768934	0.0978706097667257	0.0312872207535659	0.0291665456235656	0.0516224617261714	0.142550039217965	0.197978096040438	0.0248089939865787	0.088458298230834	0.0289631932138396	0.0506638003660343	0.0653342242105569	0.0187665223832902	0.0488336286784998	0.02326932574151	0.00249832960520582	0.0128402521569881	0.0229788222990442	0.123986869244401	0.0803242018417918	0.0213810533654824	0.0510705051854864	0.0223397147256195	0.0125787990587688	0.174331115823723	0.00749498881561747	0.169363506957557	0.00479330680068559	0.061731981523981	0.107253870958371	0.0161519914010981	0.0638526566539814	0.0262324608546611	0.0127821514684949	0.0284983877058943	0.0270749208378119	0.030386660081922	0.0261162594776748	k__Bacteria;p__Firmicutes;c__Clostridia;o__Lachnospirales;f__Lachnospiraceae;g__Blautia;
Subdoligranulum	0.0279464311652093	0.000784359294657642	0.00418324957150742	0.00159776893356186	0.0138570142056183	0.0105162246172617	0.0109519797809604	0.00281788339191819	0.00406704819452111	0.0354414199808268	0.000232402753972635	0.00418324957150742	0.000755308950411062	0.000610057229178166	0.00087151032739738	0.00258548063794556	0.0187374720390437	0.00868605292972722	0.0129274031897278	0.00746593847137089	0.00755308950411062	0.00395084681753479	0.0248380443308253	0.00087151032739738	0.00453185370246637	0.00915085843767249	0.00116201376986317	0.0134212590419196	0.00671062952095982	0.0026726316706853	0.0374168433895942	0.0126078494030154	0.0425297039769921	0.000755308950411062	0.00284693373616477	0.178107660575778	0.0302123580164425	0.0453766377131569	0.00206257444150713	0.00781454260232984	0.0192313278912355	0.00255643029369898	0.00488045783342533	0.0154257327949336	0.00366034337506899	0.000900560671643959	k__Bacteria;p__Firmicutes;c__Clostridia;o__Oscillospirales;f__Ruminococcaceae;g__Subdoligranulum;
[Ruminococcus]_gnavus_group	0	0.00676873020945298	0.000813409638904221	0.00427040060424716	0.00461900473520611	0.00087151032739738	0.00432850129274032	0.0179240624001394	0.00746593847137089	0.00273073235917846	0.0134793597304128	0.000174302065479476	0.00357319234232926	0.0008424599831508	0.0112424832234262	0.00595532057054876	0.0132469569764402	0.00525811230863086	0.000610057229178166	0.0018301716875345	0.0115620370101386	0.000900560671643959	0.000522906196438428	0.000319553786712373	0.000493855852191849	0.00232402753972635	0.00278883304767162	0.00403799785027453	0.00156871858931528	0.178049559887285	0.00177207099904134	0.00087151032739738	0.00354414199808268	0.000929611015890538	0.00214972547424687	0.000232402753972635	0.000261453098219214	0.000261453098219214	0.000232402753972635	0.000203352409726055	0.00319553786712373	0.010632425994248	0.00543241437411033	0.00822124742178195	0.029486099410278	0.00116201376986317	k__Bacteria;p__Firmicutes;c__Clostridia;o__Lachnospirales;f__Lachnospiraceae;g__[Ruminococcus]_gnavus_group;
Ruminococcus	0.0393341661098684	0.00389274612904163	0.0262034105104145	0.00633297504575429	0.0924381953926154	0.00528716265287744	0.0110972315021933	0.0025273799494524	0.00151061790082212	0.00749498881561746	0.000406704819452111	0.0143218197135636	0.000319553786712373	0.000377654475205531	0.000493855852191848	0.00209162478575371	0.0590884001975423	0.0148156755657555	0.159776893356186	0.0539755396101444	0.0132760073206868	0.019608982366441	0.050896203120007	0.00249832960520582	0.00549051506260349	0.0102547715190425	0.00104581239287686	0.0370972896028818	0.00650727711123377	0.0068849315864393	0.00795979432356273	0.000958661360137118	0.0131598059437004	0.00241117857246608	0.00978996601109723	0.0347442117189089	0.00830839845452169	0.0291374952793191	0.00145251721232897	0.000493855852191849	0.00511286058739796	0.00278883304767161	0.0266391656741132	0.0486593266130204	0.00679778055369956	0.000493855852191849	k__Bacteria;p__Firmicutes;c__Clostridia;o__Oscillospirales;f__Ruminococcaceae;g__Ruminococcus;
Clostridium_sensu_stricto_1	0.00110391308137001	0.000377654475205531	0.00043575516369869	0.000116201376986317	0.000145251721232897	0.00124916480260291	0.00116201376986317	0.00156871858931528	0.0127240507800017	0.000522906196438428	0.000348604130958952	0.00290503442465793	0.00278883304767162	0.00255643029369898	0.00313743717863057	0.00101676204863028	0.000697208261917904	0.000958661360137118	0.000493855852191849	0.00087151032739738	0.000958661360137118	0.000174302065479476	0.00313743717863057	5.81006884931586e-05	0.00136536617958923	0.000581006884931586	0.000784359294657642	0.00159776893356186	0.000319553786712373	0.000493855852191849	0.000987711704383697	0.000145251721232897	0.00107486273712343	0.000813409638904221	0.000958661360137118	0	0.0050547598989048	0.00302123580164425	0.1596606919792	0.00275978270342504	0.000755308950411062	0.00427040060424716	0.00113296342561659	0.00162681927780844	0.00249832960520582	0.00383464544054847	k__Bacteria;p__Firmicutes;c__Clostridia;o__Clostridiales;f__Clostridiaceae;g__Clostridium_sensu_stricto_1;
Romboutsia	0.00209162478575371	0.000813409638904221	0.00206257444150713	0.00119106411410975	0.00142346686808239	0.00156871858931528	0.00348604130958952	0.000900560671643959	0.00903465706068617	0.00226592685123319	0.000377654475205531	0.00485140748917875	0.00444470266972664	0.0043575516369869	0.00441565232548006	0.00290503442465793	0.0202771402841124	0.004212299915754	0.00139441652383581	0.00598437091479534	0.00188827237602766	0.00775644191383668	0.00302123580164425	0.000522906196438428	0.00949946256863144	0.00107486273712343	0.000551956540685007	0.00810504604479563	0.000639107573424745	0.000610057229178166	0.00136536617958923	0.000377654475205531	0.00432850129274032	0.0008424599831508	0.00973186532260407	0	0.0156290852046597	0.00453185370246637	0.158091973389885	0.00973186532260407	0.0025273799494524	0.0501408941695959	0.00255643029369898	0.00522906196438428	0.00371844406356215	0.113703047381111	k__Bacteria;p__Firmicutes;c__Clostridia;o__Peptostreptococcales-Tissierellales;f__Peptostreptococcaceae;g__Romboutsia;
Megamonas	0	0.00145251721232897	0.00607152194753508	0.0598727594922	0.00235307788397293	0.00107486273712343	0.000726258606164483	0.00087151032739738	0.000319553786712373	0.00801789501205589	0	0.000348604130958952	0.00563576678383639	0.00043575516369869	0.000261453098219214	0.000319553786712373	0.00610057229178166	0.000639107573424745	0.0146704238445226	0.00197542340876739	0.00543241437411033	0.00244022891671266	0.00145251721232897	0.000697208261917904	0.131656160125497	0.00124916480260291	0.000493855852191849	0.046887255613979	0.00400894750602795	0.000668157917671324	0.000348604130958952	0.00122011445835633	0.00450280335821979	0.000406704819452111	0	0.143653952299335	0.000987711704383697	0.000464805507945269	0.00043575516369869	0.040467129535485	0.000377654475205531	0.00976091566685065	0.000493855852191849	0.000522906196438428	0.0144089707463033	0.000406704819452111	k__Bacteria;p__Firmicutes;c__Negativicutes;o__Veillonellales-Selenomonadales;f__Selenomonadaceae;g__Megamonas;
Fusobacterium	0	0.000668157917671325	0	2.90503442465793e-05	2.90503442465793e-05	0	0.000464805507945269	0.0457252418441158	0.000145251721232897	0.000174302065479476	0.00293408476890451	0	0	0	0.000116201376986317	0.00110391308137001	0	0.000668157917671324	0	2.90503442465793e-05	0.000639107573424745	5.81006884931586e-05	8.7151032739738e-05	0	2.90503442465793e-05	0.000174302065479476	0.000290503442465793	8.7151032739738e-05	0.00191732272027424	8.7151032739738e-05	8.7151032739738e-05	0	8.7151032739738e-05	5.81006884931586e-05	0.00775644191383668	0	0	0	5.81006884931586e-05	0	0.000784359294657642	0.00107486273712343	0.141300874415362	0.00101676204863028	0.00188827237602766	0	k__Bacteria;p__Fusobacteriota;c__Fusobacteriia;o__Fusobacteriales;f__Fusobacteriaceae;g__Fusobacterium;
Alistipes	0.0199575864974	0.0033698399326032	0.0134793597304128	0.00766929088109694	0.0273073235917846	0.00653632745548035	0.00830839845452169	0.000929611015890538	0.00368939371931557	0.00682683089794614	0.00130726549109607	0.00825029776602853	5.81006884931586e-05	0.000116201376986317	0.000174302065479476	0.0115039363216454	0.00563576678383639	0.00819219707753537	0.0156000348604131	0.0374458937338407	0.00313743717863057	0.00714638468465851	0.13520030212358	0.00534526334137059	0.00427040060424716	0.00290503442465793	0.00171397031054818	0.00249832960520582	0.0157162362373994	0.00287598408041135	0.0478749673183627	0.00395084681753479	0.0101966708305493	0.00165586962205502	0.0616157801469947	0.0144089707463033	0.0221073119716469	0.0206257444150713	0.000203352409726055	8.7151032739738e-05	0.0026726316706853	0.00197542340876739	0.00920895912616565	0.00656537779972693	0.00142346686808239	0.000261453098219214	k__Bacteria;p__Bacteroidota;c__Bacteroidia;o__Bacteroidales;f__Rikenellaceae;g__Alistipes;
Dorea	0.00938326119164512	0.00453185370246637	0.00865700258548064	0.00461900473520611	0.0105452749615083	0.0106614763384946	0.0154257327949336	0.0701856316997356	0.0176916596461668	0.0437207680911019	0.0310548179995933	0.00453185370246637	0.00717543502890509	0.0121720942393167	0.0201899892513726	0.00366034337506899	0.00868605292972722	0.0198704354646603	0.0114458356331523	0.0127240507800017	0.00499665921041164	0.0124044969932894	0.0060424716032885	0.000464805507945269	0.00624582401301455	0.00682683089794614	0.0204804926938384	0.014292769369317	0.004212299915754	0.117479592133167	0.00514191093164454	0.00342794062109636	0.018505069285071	0.00185922203178108	0.00232402753972635	0.000697208261917904	0.00816314673328879	0.0058972198820556	0.0177788106789065	0.0205676437265782	0.00432850129274032	0.004212299915754	0.0134793597304128	0.0229207216105511	0.0453766377131569	0.00246927926095924	k__Bacteria;p__Firmicutes;c__Clostridia;o__Lachnospirales;f__Lachnospiraceae;g__Dorea;
Prevotella	0.0016849199663016	0.00101676204863028	0.0123173459605496	0.000726258606164483	0.00101676204863028	0.00212067513000029	0.0402928274700055	0.00249832960520582	0.00177207099904134	0.106295209598234	0.00531621299712402	0.000290503442465793	8.7151032739738e-05	0.000174302065479476	0.000319553786712373	0.00827934811027511	0.00424135026000058	0.04433082532028	0.000755308950411062	0.00214972547424687	0.00113296342561659	0.00296313511315109	0.00101676204863028	0.00151061790082212	0.0307352642128809	0.00191732272027424	0.00209162478575371	0.0026726316706853	0.00244022891671266	0.0015396682450687	0.00325363855561688	0.0973186532260407	0.00581006884931586	0.000174302065479476	0.000348604130958952	0.0304738111146617	0.0140022659268512	8.7151032739738e-05	8.7151032739738e-05	5.81006884931586e-05	0.0103128722075357	0.112511983267002	0.0376201957993202	0.0863957237893269	0.0153385817621939	0.000145251721232897	k__Bacteria;p__Bacteroidota;c__Bacteroidia;o__Bacteroidales;f__Prevotellaceae;g__Prevotella;
Klebsiella	0	0.0194346803009616	0.00761119019260378	0.00485140748917875	0.00540336402986375	0.0768381605322023	0.00235307788397293	0.00371844406356215	0.101356651076315	0.00499665921041164	0.0428202074194579	0.00200447375301397	0.00122011445835633	0.108038230253028	0.0050547598989048	0.00142346686808239	0.00488045783342533	0.000726258606164483	0.0561833657728844	0.00383464544054847	0.0403218778142521	0.0713476454695988	0.0025273799494524	0.0181855154983587	0.0339017517357581	0.00586816953780902	0.00447375301397322	0.0300671062952096	0.00174302065479476	0.00133631583534265	0.00142346686808239	0.00194637306452081	0.00363129303082242	0.0174302065479476	0.00151061790082212	0.000261453098219214	0.00185922203178108	0.00429945094849374	0.00290503442465793	0.00345699096534294	0.00104581239287686	0.0115039363216454	0.00133631583534265	0.000697208261917904	0.0180402637771258	0.0693431717165848	k__Bacteria;p__Proteobacteria;c__Gammaproteobacteria;o__Enterobacterales;f__Enterobacteriaceae;g__Klebsiella;
Fusicatenibacter	0.0292246463120588	0.00171397031054818	0.00563576678383639	0.00397989716178137	0.0164424948435639	0.0145832728117828	0.0121139935508236	0.048339772826308	0.00726258606164483	0.0430816605176771	0.00244022891671266	0.0153095314179473	0.000813409638904221	0.00319553786712373	0.00993521773233013	0.00514191093164454	0.0579263864276792	0.0916828864422043	0.029486099410278	0.0330592917526073	0.00575196816082271	0.0498213403828835	0.00734973709438457	0.000900560671643959	0.00139441652383581	0.0133922086976731	0.00307933649013741	0.0234436278069895	0.0241117857246608	0.00374749440780873	0.0275687766900038	0.00615867298027482	0.0181855154983587	0.000697208261917904	0.00400894750602795	0.000319553786712373	0.00197542340876739	0.0107195770269878	0.00717543502890509	0.0108357784039741	0.0117653894198646	0.00511286058739796	0.00816314673328879	0.02106149957877	0.0147285245330157	0.000755308950411062	k__Bacteria;p__Firmicutes;c__Clostridia;o__Lachnospirales;f__Lachnospiraceae;g__Fusicatenibacter;
Agathobacter	0.0452023356476774	0.00302123580164425	0.0261162594776748	0.00496760886616506	0.0491822328094588	0.00380559509630189	0.0195799320221945	0.00749498881561746	0.00755308950411062	0.0640560090637074	0.00572291781657613	0.048891729366993	0.00281788339191819	0.0446503791069924	0.0257386050024693	0.00778549225808326	0.04433082532028	0.034047003456991	0.0716962496005578	0.0302995090491822	0.00400894750602795	0.0187374720390437	0.0101966708305493	0.00133631583534265	0.00441565232548006	0.0495308369404177	0.00371844406356215	0.0313743717863057	0.00386369578479505	0.00438660198123348	0.00427040060424716	0.00145251721232897	0.0165005955320571	0.00087151032739738	0.00255643029369898	0.000203352409726055	0.0308224152456207	0.0885744996078204	0.0851175086424774	0.00514191093164454	0.0173140051709613	0.00432850129274032	0.0190279754815095	0.032042529703977	0.0103128722075357	0.00656537779972693	k__Bacteria;p__Firmicutes;c__Clostridia;o__Lachnospirales;f__Lachnospiraceae;g__Agathobacter;
Lachnoclostridium	0.00299218545739767	0.00755308950411062	0.0087151032739738	0.0426168550097319	0.00984806669959039	0.0180112134328792	0.00700113296342562	0.0349185137843883	0.0305609621474014	0.00511286058739796	0.0119977921738373	0.0247799436423322	0.00226592685123319	0.0223397147256195	0.00522906196438428	0.0104581239287686	0.00659442814397351	0.0102257211747959	0.00502570955465822	0.00705923365191878	0.00633297504575429	0.0032245882113703	0.00220782616274003	0.000958661360137118	0.015396682450687	0.00377654475205531	0.00752403915986404	0.00851175086424774	0.00662347848822008	0.010429073584522	0.00180112134328792	0.00200447375301397	0.00726258606164483	0.00110391308137001	0.0050547598989048	0.00206257444150713	0.00307933649013741	0.00458995439095953	0.00214972547424687	0.00624582401301455	0.00827934811027511	0.00900560671643959	0.0143218197135636	0.019405629956715	0.0853789617406966	0.0420939488132934	k__Bacteria;p__Firmicutes;c__Clostridia;o__Lachnospirales;f__Lachnospiraceae;g__Lachnoclostridium;
Christensenellaceae_R-7_group	5.81006884931586e-05	0.000464805507945269	0.00197542340876739	0.000464805507945269	0.0213229526769892	0.000348604130958952	0.00328268889986346	0.000203352409726055	0.000232402753972635	0.000406704819452111	0.00139441652383581	8.7151032739738e-05	2.90503442465793e-05	5.81006884931586e-05	0	0.000493855852191849	0.00319553786712373	0.000987711704383697	0.00482235714493217	0.00406704819452111	0.000610057229178166	0.000958661360137118	0.00397989716178137	0.000290503442465793	0.000668157917671325	0.000290503442465793	8.7151032739738e-05	0.000290503442465793	0.000174302065479476	0.00113296342561659	0.00162681927780844	5.81006884931586e-05	0.00389274612904163	0.00162681927780844	0.0782906777445313	0.00551956540685007	0.0154838334834268	0.00194637306452081	0.000145251721232897	0.000203352409726055	0.00214972547424687	0.000464805507945269	0.00299218545739767	0.00130726549109607	0.000174302065479476	0.000145251721232897	k__Bacteria;p__Firmicutes;c__Clostridia;o__Christensenellales;f__Christensenellaceae;g__Christensenellaceae_R-7_group;
Roseburia	0.0176916596461668	0.000987711704383697	0.069604624814804	0.00136536617958923	0.0100514191093164	0.00572291781657613	0.00554861575109665	0.000406704819452111	0.00325363855561688	0.00749498881561746	0.000958661360137118	0.0179240624001394	0.000551956540685007	0.00185922203178108	0.000697208261917904	0.00383464544054847	0.00984806669959039	0.00537431368561717	0.00206257444150713	0.0124335473375359	0.0015396682450687	0.00171397031054818	0.00432850129274032	0.000493855852191849	0.00258548063794556	0.000464805507945269	0.000377654475205531	0.0061877233245214	0.00287598408041135	0.000668157917671325	0.000958661360137118	0.000116201376986317	0.00665252883246666	0.00191732272027424	0.0201899892513726	0.000232402753972635	0.00427040060424716	0.0238503326264416	0.00316648752287715	0.00212067513000029	0.00583911919356244	0.0015396682450687	0.00740783778287773	0.0134793597304128	0.00525811230863086	0.000726258606164483	k__Bacteria;p__Firmicutes;c__Clostridia;o__Lachnospirales;f__Lachnospiraceae;g__Roseburia;
Collinsella	2.90503442465793e-05	0.000900560671643959	0.00612962263602824	0.00345699096534294	0.00104581239287686	0.00464805507945269	0.0135084100746594	0.0156290852046597	0.00996426807657671	0.069401272405078	0.00264358132643872	0.00403799785027453	0.0209452982017837	0.0008424599831508	0.00270168201493188	0.00299218545739767	0.000406704819452111	0.047787816285623	0.0489207797112396	0.0183598175638381	0.00209162478575371	0.00485140748917875	0.0018301716875345	0.00290503442465793	0.00200447375301397	0.0122301949278099	0.00194637306452081	0.0119396914853441	0.0191732272027424	0.00258548063794556	0.031693925573018	0.0364872323737036	0.00165586962205502	0.00551956540685007	0.000581006884931586	2.90503442465793e-05	0.0104871742730151	0.0118234901083578	0.0401766260930192	0.032042529703977	0.0229497719547977	0.00572291781657613	0.0400313743717863	0.0125497487145223	0.00392179647328821	0.00151061790082212	k__Bacteria;p__Actinobacteriota;c__Coriobacteriia;o__Coriobacteriales;f__Coriobacteriaceae;g__Collinsella;
[Eubacterium]_ruminantium_group	0	0.000668157917671324	0.0640560090637074	0.000668157917671324	0.00461900473520611	0.00087151032739738	0.000203352409726055	2.90503442465793e-05	0.000493855852191849	5.81006884931586e-05	2.90503442465793e-05	0.000116201376986317	8.7151032739738e-05	0	0.000116201376986317	5.81006884931586e-05	0	5.81006884931586e-05	0.00203352409726055	0.00133631583534265	0.000668157917671324	0.00104581239287686	0.000958661360137118	0.000261453098219214	0.000639107573424745	0.000174302065479476	0	0.00331173924411004	0.000551956540685007	0.000232402753972635	0.000493855852191849	0	2.90503442465793e-05	0.00119106411410975	0	0	0.0106033756500015	0.00156871858931528	8.7151032739738e-05	8.7151032739738e-05	8.7151032739738e-05	5.81006884931586e-05	0.000116201376986317	0.000493855852191849	8.7151032739738e-05	2.90503442465793e-05	k__Bacteria;p__Firmicutes;c__Clostridia;o__Lachnospirales;f__Lachnospiraceae;g__[Eubacterium]_ruminantium_group;
Erysipelotrichaceae_UCG-003	0.00136536617958923	0.00107486273712343	0.00737878743863115	0.0223978154141127	0.00116201376986317	0.00424135026000058	0.0018301716875345	0.00214972547424687	0.025273799494524	0.0149318769427418	0.00662347848822009	0.0215263050867153	0.000929611015890538	0.0135955611073991	0.0534816837579525	0.000319553786712373	0.00145251721232897	0.000319553786712373	0.00209162478575371	0.00458995439095953	0.00162681927780844	0.0181274148098655	0.00453185370246637	0.000319553786712373	0.00174302065479476	0.00223687650698661	0.00122011445835633	0.00662347848822009	0.00220782616274003	0.000493855852191849	0.00122011445835633	0.000174302065479476	0.0170525520727421	0.000261453098219214	0.00040670481945211	0	0.00258548063794556	0.00612962263602824	0.00220782616274003	0.00825029776602853	0.00133631583534265	0.000348604130958952	0.00148156755657555	0.00151061790082212	0.00531621299712402	0.0133341080091799	k__Bacteria;p__Firmicutes;c__Bacilli;o__Erysipelotrichales;f__Erysipelatoclostridiaceae;g__Erysipelotrichaceae_UCG-003;
Holdemanella	2.90503442465793e-05	0.00087151032739738	0.0511286058739796	0.000145251721232897	0.000145251721232897	0.000116201376986317	0	0	0	0	0.0364872323737036	5.81006884931586e-05	0	5.81006884931586e-05	0.00717543502890509	0.000551956540685007	0	0.0171106527612352	0.000319553786712373	0.000203352409726055	0.000203352409726055	0.000174302065479476	8.7151032739738e-05	0.000174302065479476	0.0015396682450687	0.000116201376986317	0.000668157917671324	0.000639107573424745	0	0	0	0	8.7151032739738e-05	0.000987711704383697	0.000319553786712373	0	8.7151032739738e-05	0	0.00159776893356186	0	0.000319553786712373	0.00130726549109607	0.00241117857246608	0.00607152194753508	0.00822124742178195	0	k__Bacteria;p__Firmicutes;c__Bacilli;o__Erysipelotrichales;f__Erysipelotrichaceae;g__Holdemanella;
Parasutterella	0.00711733434041193	0.0015396682450687	0.00209162478575371	0.00122011445835633	0.00488045783342533	0.0015396682450687	0.00139441652383581	0.00119106411410975	0.000261453098219214	0.000406704819452111	0.0193475292682218	0.00546146471835691	0.000551956540685007	0.00970281497835749	0.000203352409726055	0.0008424599831508	0.0103709728960288	0.0032245882113703	0.00200447375301397	0.0497051390058972	0.00720448537315167	0.00284693373616477	0.00514191093164454	0.000261453098219214	0.000493855852191848	0.00209162478575371	0.000668157917671325	0.00246927926095924	0.00151061790082212	0.0075821398483572	0.000348604130958952	0.000174302065479476	0.000290503442465793	0.00040670481945211	0.00116201376986317	0	0.000145251721232897	0.000726258606164483	0.000348604130958952	0.000668157917671324	0.0160067396798652	0.00159776893356186	0.00130726549109607	0.0067396798652064	0.00197542340876739	0.000290503442465793	k__Bacteria;p__Proteobacteria;c__Gammaproteobacteria;o__Burkholderiales;f__Sutterellaceae;g__Parasutterella;
Akkermansia	0.00122011445835633	0.000290503442465793	0.000464805507945269	0.000232402753972635	0.000290503442465793	0.000203352409726055	0.000726258606164483	0.000203352409726055	0.000261453098219214	0.000319553786712373	0.000464805507945269	0	0	0	0	0.00124916480260291	0.000493855852191849	0.000116201376986317	0.000261453098219214	0.000610057229178166	0.000116201376986317	0.000377654475205531	0.00101676204863028	5.81006884931586e-05	8.7151032739738e-05	0.000203352409726055	0.000464805507945269	0.000348604130958952	8.7151032739738e-05	0.000232402753972635	0.000116201376986317	0.000145251721232897	0.000203352409726055	0.000581006884931586	0.0494146355634314	0.00920895912616564	0	0	0	2.90503442465793e-05	0.000929611015890538	0.000116201376986317	0	0.00043575516369869	0	2.90503442465793e-05	k__Bacteria;p__Verrucomicrobiota;c__Verrucomicrobiae;o__Verrucomicrobiales;f__Akkermansiaceae;g__Akkermansia;
Veillonella	0.000726258606164483	0.0484559742032943	0.0016849199663016	0.000726258606164483	0.000958661360137118	0.000377654475205531	0.000813409638904221	0.000116201376986317	2.90503442465793e-05	0.000319553786712373	0.00122011445835633	0.00162681927780844	0.000958661360137118	0.00310838683438399	0.00209162478575371	0.00113296342561659	0.000290503442465793	0.00107486273712343	0.000493855852191849	0.000726258606164483	0.00119106411410975	0.000348604130958952	0.000377654475205531	0.000958661360137118	0.00514191093164454	0.000203352409726055	0.00203352409726055	0.000987711704383697	5.81006884931586e-05	0.000145251721232897	5.81006884931586e-05	0.000116201376986317	0.000319553786712373	0.0396827702408274	0.000290503442465793	0	0.000958661360137118	0.00241117857246608	0.00357319234232926	0.00223687650698661	0.0008424599831508	0.0023821282282195	0.000958661360137118	0.00197542340876739	0.00124916480260291	0.00226592685123319	k__Bacteria;p__Firmicutes;c__Negativicutes;o__Veillonellales-Selenomonadales;f__Veillonellaceae;g__Veillonella;
Phascolarctobacterium	0.000493855852191849	0.000290503442465793	0.00784359294657642	0.000639107573424745	0.00813409638904221	8.7151032739738e-05	0.000232402753972635	0.000203352409726055	0.000261453098219214	0.00769834122534352	0.000493855852191849	0.00453185370246637	0.000290503442465793	0.045783342532609	0.00087151032739738	2.90503442465793e-05	0.00723353571739825	0.000522906196438428	0.000668157917671324	0.000464805507945269	0.000290503442465793	0.000668157917671324	0.0133922086976731	0.000116201376986317	0.00235307788397293	0.00136536617958923	0.000261453098219214	0.00427040060424716	0.000319553786712373	0.000464805507945269	0.000784359294657642	0.000290503442465793	0.0156290852046597	0.000290503442465793	0.00305028614589083	0.00305028614589083	0.00432850129274032	0.00395084681753479	0.000290503442465793	0.000290503442465793	2.90503442465793e-05	5.81006884931586e-05	0.000174302065479476	0.00043575516369869	0.000406704819452111	0.000551956540685007	k__Bacteria;p__Firmicutes;c__Negativicutes;o__Acidaminococcales;f__Acidaminococcaceae;g__Phascolarctobacterium;
[Eubacterium]_hallii_group	0.00900560671643959	0.00403799785027453	0.00801789501205589	0.00598437091479534	0.00450280335821979	0.00549051506260349	0.00877320396246696	0.033698399326032	0.0341922551782239	0.00639107573424745	0.0262615111989077	0.0316358248845249	0.00615867298027482	0.0114748859773988	0.0210905499230166	0.00299218545739767	0.0115910873543851	0.0102257211747959	0.0122011445835633	0.0085698515527409	0.00656537779972693	0.00917990878191907	0.00732068675013799	0.000987711704383697	0.00389274612904163	0.0112424832234262	0.0450280335821979	0.0233274264300032	0.00429945094849374	0.00883130465096011	0.00575196816082271	0.00517096127589112	0.0230369229875374	0.00203352409726055	0.0140603666153444	0.000319553786712373	0.00886035499520669	0.0100514191093164	0.00427040060424716	0.00883130465096011	0.00287598408041135	0.00232402753972635	0.00453185370246637	0.00575196816082271	0.00572291781657613	0.0122301949278099	k__Bacteria;p__Firmicutes;c__Clostridia;o__Lachnospirales;f__Lachnospiraceae;g__[Eubacterium]_hallii_group;
Anaerostipes	0.00287598408041135	0.00226592685123319	0.00101676204863028	0.000813409638904221	0.0026726316706853	0.00572291781657613	0.00177207099904134	0.0108357784039741	0.0149899776312349	0.019057025825756	0.00920895912616564	0.0262905615431543	0.00488045783342533	0.00284693373616477	0.0398570723063068	0.000900560671643959	0.00601342125904192	0.00212067513000029	0.0016849199663016	0.0016849199663016	0.00139441652383581	0.00723353571739825	0.00273073235917846	0.000232402753972635	0.000639107573424745	0.0025273799494524	0.00206257444150713	0.00778549225808326	0.00119106411410975	0.00915085843767249	0.00203352409726055	0.00159776893356186	0.0104000232402754	0.000551956540685007	0.00246927926095924	8.7151032739738e-05	0.00531621299712402	0.011184382534933	0.0122882956163031	0.0170235017284955	0.00235307788397293	0.00185922203178108	0.00377654475205531	0.00313743717863057	0.00331173924411004	0.004212299915754	k__Bacteria;p__Firmicutes;c__Clostridia;o__Lachnospirales;f__Lachnospiraceae;g__Anaerostipes;
Odoribacter	0.000464805507945269	0.000377654475205531	0.0381721523400052	0.00104581239287686	0.00101676204863028	0.000493855852191848	0.000348604130958952	5.81006884931586e-05	0.000174302065479476	0.000203352409726055	5.81006884931586e-05	0.000174302065479476	5.81006884931586e-05	0	0	2.90503442465793e-05	0.000377654475205531	0.000116201376986317	0.000551956540685007	0.00159776893356186	0.000581006884931586	0.000581006884931586	0.00302123580164425	0.000232402753972635	0.000261453098219214	8.7151032739738e-05	8.7151032739738e-05	0.000406704819452111	0.000377654475205531	0.000116201376986317	0.000464805507945269	0.000116201376986317	0.000203352409726055	0.000174302065479476	0.000581006884931586	0.000203352409726055	0.000987711704383697	0.000493855852191849	0	0	5.81006884931586e-05	0.000116201376986317	8.7151032739738e-05	0.000145251721232897	2.90503442465793e-05	0	k__Bacteria;p__Bacteroidota;c__Bacteroidia;o__Bacteroidales;f__Marinifilaceae;g__Odoribacter;
Erysipelatoclostridium	5.81006884931586e-05	0.00124916480260291	0	8.7151032739738e-05	5.81006884931586e-05	0.000116201376986317	0.000551956540685007	0.000406704819452111	0.000668157917671324	0.000406704819452111	0.000581006884931586	0.000319553786712373	0.00200447375301397	0.00386369578479505	0.000261453098219214	0.000232402753972635	0.000174302065479476	0	2.90503442465793e-05	0.000174302065479476	0.000203352409726055	2.90503442465793e-05	0.000377654475205531	2.90503442465793e-05	2.90503442465793e-05	0.000377654475205531	0.0362257792754844	0.000668157917671324	0.000406704819452111	0.000348604130958952	0.000493855852191848	0.000203352409726055	0.000319553786712373	0	5.81006884931586e-05	0.000464805507945269	0.00197542340876739	0.00316648752287715	0.00287598408041135	0.00165586962205502	5.81006884931586e-05	0.000929611015890538	0.000145251721232897	5.81006884931586e-05	0.000116201376986317	0.00261453098219214	k__Bacteria;p__Firmicutes;c__Bacilli;o__Erysipelotrichales;f__Erysipelatoclostridiaceae;g__Erysipelatoclostridium;
Barnesiella	0.00209162478575371	0.000697208261917904	0.00107486273712343	0.000987711704383697	0.0052000116201377	0.000726258606164483	0.00610057229178166	0.000493855852191849	0.000290503442465793	0.00627487435726113	0	0.00200447375301397	2.90503442465793e-05	8.7151032739738e-05	0	0.000203352409726055	0.00200447375301397	0.00952851291287802	0.00145251721232897	0.00171397031054818	0.000784359294657642	0.00122011445835633	0.0312581704093194	0.000639107573424745	0.000987711704383697	0.000464805507945269	0.000203352409726055	0.000522906196438428	0.00191732272027424	0.000406704819452111	0.00165586962205502	0.000174302065479476	0.00124916480260291	0	5.81006884931586e-05	0	0.0105162246172617	0.00214972547424687	5.81006884931586e-05	5.81006884931586e-05	0.000464805507945269	0.000232402753972635	0.00151061790082212	0.00145251721232897	0.000551956540685007	0	k__Bacteria;p__Bacteroidota;c__Bacteroidia;o__Bacteroidales;f__Barnesiellaceae;g__Barnesiella;
UCG-002	0.00217877581849345	0.000377654475205531	0.00345699096534294	0.000493855852191848	0.00348604130958952	0.000668157917671324	0.00557766609534323	0.000784359294657642	0.000668157917671325	0.0113586846004125	8.7151032739738e-05	0.0018301716875345	0.000203352409726055	0.000319553786712373	0.000116201376986317	0.000522906196438428	0.0141765679923307	0.00360224268657584	0.00563576678383639	0.00226592685123319	0.000929611015890538	0.00162681927780844	0.00708828399616535	0.00043575516369869	0.00127821514684949	0.00226592685123319	0.00087151032739738	0.00162681927780844	0.000900560671643959	0.00107486273712343	0.00569386747232955	0.000668157917671324	0.0164134444993173	0.000174302065479476	0.000639107573424745	0.0108648287482207	0.0286145890828806	0.00171397031054818	0.00043575516369869	5.81006884931586e-05	0.00104581239287686	0.000348604130958952	0.00174302065479476	0.00284693373616477	0.000697208261917904	0.000290503442465793	k__Bacteria;p__Firmicutes;c__Clostridia;o__Oscillospirales;f__Oscillospiraceae;g__UCG-002;
CAG-56	5.81006884931586e-05	2.90503442465793e-05	0.000726258606164483	0.000116201376986317	0.00467710542369927	0.00159776893356186	0.000319553786712373	0.000116201376986317	0.0050547598989048	0.00470615576794585	5.81006884931586e-05	0.00319553786712373	0.000319553786712373	0.0282078842634285	0.0129274031897278	5.81006884931586e-05	0.000203352409726055	0.00133631583534265	0.000755308950411062	0.000377654475205531	0.000116201376986317	0.00174302065479476	0.000639107573424745	2.90503442465793e-05	0.000348604130958952	0.000493855852191849	2.90503442465793e-05	0.000174302065479476	0.000116201376986317	0.000348604130958952	0.000406704819452111	2.90503442465793e-05	0.00087151032739738	2.90503442465793e-05	0	0	0.0016849199663016	0.00458995439095953	0.000639107573424745	0.000900560671643959	0.000290503442465793	2.90503442465793e-05	0.0008424599831508	0.000377654475205531	0.000348604130958952	0.000697208261917904	k__Bacteria;p__Firmicutes;c__Clostridia;o__Lachnospirales;f__Lachnospiraceae;g__CAG-56;
Slackia	0	5.81006884931586e-05	0	0	0	0	5.81006884931586e-05	0	0.000581006884931586	8.7151032739738e-05	0	2.90503442465793e-05	0	0	0	0.000813409638904221	0	0.000813409638904221	0	0	0	0	0	0	0	0.000145251721232897	0.000668157917671324	2.90503442465793e-05	2.90503442465793e-05	5.81006884931586e-05	2.90503442465793e-05	0	0	0	0	0	0.000551956540685007	0	2.90503442465793e-05	0	0.000726258606164483	0.000464805507945269	0.00229497719547977	0.00142346686808239	0.0280916828864422	0	k__Bacteria;p__Actinobacteriota;c__Coriobacteriia;o__Coriobacteriales;f__Eggerthellaceae;g__Slackia;
Olsenella	0	0	0	0	5.81006884931586e-05	0	0.000958661360137118	0.000116201376986317	0.000261453098219214	0.000174302065479476	0	0	0	0	0	0.000145251721232897	0	0	0	2.90503442465793e-05	0	0	0.00040670481945211	0	0	0.000261453098219214	0.000261453098219214	0.000116201376986317	0.000203352409726055	0.000116201376986317	0.0270458704935653	0.000116201376986317	0.000203352409726055	0	0	2.90503442465793e-05	0	0	0	0	0	0	0	2.90503442465793e-05	0	2.90503442465793e-05	k__Bacteria;p__Actinobacteriota;c__Coriobacteriia;o__Coriobacteriales;f__Atopobiaceae;g__Olsenella;
Weissella	0	0.000581006884931586	0.000377654475205531	2.90503442465793e-05	8.7151032739738e-05	0.000697208261917904	0.000319553786712373	0.000610057229178166	0.026174360166168	0.000493855852191849	0.0145542224675362	2.90503442465793e-05	5.81006884931586e-05	5.81006884931586e-05	0.000174302065479476	2.90503442465793e-05	0	2.90503442465793e-05	0.000639107573424745	5.81006884931586e-05	8.7151032739738e-05	0.000174302065479476	2.90503442465793e-05	0.000145251721232897	5.81006884931586e-05	0.00043575516369869	0.00104581239287686	0.000464805507945269	0.000319553786712373	0.000348604130958952	0.000290503442465793	0.000377654475205531	0.000290503442465793	0.000697208261917904	0.00043575516369869	0	0.000145251721232897	0.000145251721232897	0.0052000116201377	5.81006884931586e-05	2.90503442465793e-05	0	5.81006884931586e-05	0.000290503442465793	0.000145251721232897	0.000174302065479476	k__Bacteria;p__Firmicutes;c__Bacilli;o__Lactobacillales;f__Leuconostocaceae;g__Weissella;
Citrobacter	2.90503442465793e-05	0.00133631583534265	0.00043575516369869	0.000232402753972635	0.00188827237602766	0.0026726316706853	0.000232402753972635	0.000319553786712373	0.000348604130958952	0.000116201376986317	0.0169654010400023	0.000145251721232897	8.7151032739738e-05	0.00043575516369869	0.000232402753972635	0.00258548063794556	0.000726258606164483	0.00101676204863028	0.00087151032739738	0.000522906196438428	0.00807599570054905	0.00392179647328821	0.000174302065479476	0.000174302065479476	0.00386369578479505	0.00043575516369869	0.000377654475205531	2.90503442465793e-05	2.90503442465793e-05	0.000116201376986317	0	0.000145251721232897	0.000203352409726055	0.000522906196438428	0.00113296342561659	0.00171397031054818	0.000319553786712373	0.000116201376986317	0.000406704819452111	0.00122011445835633	0.00290503442465793	0.00572291781657613	0.000697208261917904	0.000929611015890538	0.0259710077564419	0.0135665107631525	k__Bacteria;p__Proteobacteria;c__Gammaproteobacteria;o__Enterobacterales;f__Enterobacteriaceae;g__Citrobacter;
Sellimonas	0	0.00110391308137001	2.90503442465793e-05	0.000551956540685007	5.81006884931586e-05	5.81006884931586e-05	0	2.90503442465793e-05	0.000203352409726055	0	2.90503442465793e-05	5.81006884931586e-05	0	5.81006884931586e-05	0	0.0015396682450687	0.000929611015890538	0.00139441652383581	0	8.7151032739738e-05	0	5.81006884931586e-05	8.7151032739738e-05	0	0	0	0.000145251721232897	0	5.81006884931586e-05	0	0	0	0	0	0.000145251721232897	0.000581006884931586	0	0	0	0	0.0015396682450687	0.00244022891671266	0.0023821282282195	0.00185922203178108	0.0253319001830172	0.000232402753972635	k__Bacteria;p__Firmicutes;c__Clostridia;o__Lachnospirales;f__Lachnospiraceae;g__Sellimonas;
Lachnospiraceae_NK4A136_group	0.00296313511315109	0.0008424599831508	0.0110391308137001	0.00127821514684949	0.0189698747930163	0.0106614763384946	0.000668157917671324	0.000581006884931587	0.00999331842082329	0.00214972547424687	0.000116201376986317	0.000958661360137118	0.00151061790082213	0.000319553786712373	0.000522906196438428	0.000232402753972635	0.00299218545739767	0.00142346686808239	0.00313743717863057	0.0033698399326032	0.000784359294657642	0.00232402753972635	0.00366034337506899	0.00366034337506899	0.00264358132643872	0.00275978270342504	0.000697208261917904	0.00566481712808297	0.0008424599831508	0.00441565232548006	0.00287598408041135	0.00429945094849374	0.00447375301397322	0.00261453098219214	0.00116201376986317	0.00212067513000029	0.00636202539000087	0.00142346686808239	0.000900560671643959	0.000261453098219214	0.000784359294657642	0.000464805507945269	0.000987711704383697	0.0016849199663016	0.000929611015890538	0.000697208261917904	k__Bacteria;p__Firmicutes;c__Clostridia;o__Lachnospirales;f__Lachnospiraceae;g__Lachnospiraceae_NK4A136_group;
Muribacter	0.000261453098219214	2.90503442465793e-05	0	5.81006884931586e-05	0.000116201376986317	5.81006884931586e-05	0	2.90503442465793e-05	0	0	5.81006884931586e-05	0.0129274031897278	0.0182436161868518	0.0137989135171252	0.0143508700578102	0	0	0	5.81006884931586e-05	5.81006884931586e-05	5.81006884931586e-05	8.7151032739738e-05	0	2.90503442465793e-05	5.81006884931586e-05	0	0	0	0	2.90503442465793e-05	0	2.90503442465793e-05	0	0	0	0	0.0187665223832902	0.0119396914853441	0.0068849315864393	0.00990616738808355	0	0	0	0	0	0.0112134328791796	k__Bacteria;p__Proteobacteria;c__Gammaproteobacteria;o__Pasteurellales;f__Pasteurellaceae;g__Muribacter;
Monoglobus	0.0033698399326032	0.000551956540685007	0.000697208261917904	0.000203352409726055	0.0015396682450687	0.000377654475205531	0.00124916480260291	0.000406704819452111	0.000610057229178166	0.000493855852191849	0.000174302065479476	0	0	2.90503442465793e-05	0.000145251721232897	0.00232402753972635	0.0186212706620573	0.000174302065479476	0.00107486273712343	0.00171397031054818	0.00325363855561688	0.00110391308137001	0.00124916480260291	0.000668157917671325	0.00043575516369869	0.000522906196438428	0.000261453098219214	0.000987711704383697	0.000232402753972635	0.000610057229178166	0.00119106411410975	0.000610057229178166	0.00488045783342533	0.000290503442465793	0.00490950817767191	0.00136536617958923	0.00313743717863057	0.000929611015890538	8.7151032739738e-05	0	0.00043575516369869	0.00104581239287686	0.000784359294657642	0.00258548063794556	0.000522906196438428	0.000116201376986317	k__Bacteria;p__Firmicutes;c__Clostridia;o__Monoglobales;f__Monoglobaceae;g__Monoglobus;
[Eubacterium]_siraeum_group	0.000987711704383697	0.000174302065479476	0.0171687534497284	0.000406704819452111	0.0008424599831508	0.000522906196438428	0.000348604130958952	5.81006884931586e-05	0.000348604130958952	2.90503442465793e-05	0	5.81006884931586e-05	0.000290503442465793	8.7151032739738e-05	2.90503442465793e-05	0	0.000116201376986317	0	0.000697208261917904	0.000726258606164483	0.000551956540685007	0.000551956540685007	0.00711733434041193	0.00043575516369869	0.000406704819452111	5.81006884931586e-05	0	0.00110391308137001	8.7151032739738e-05	0.000145251721232897	0.000668157917671325	0.000493855852191849	0.00148156755657555	0.000493855852191849	0.000493855852191849	8.7151032739738e-05	0.00729163640589141	8.7151032739738e-05	2.90503442465793e-05	5.81006884931586e-05	2.90503442465793e-05	0	5.81006884931586e-05	0	0	5.81006884931586e-05	k__Bacteria;p__Firmicutes;c__Clostridia;o__Oscillospirales;f__Ruminococcaceae;g__[Eubacterium]_siraeum_group;
Alloprevotella	0.00145251721232897	0.0008424599831508	0.000377654475205531	0.000493855852191849	0.00043575516369869	0.000581006884931586	0.000232402753972635	0.000174302065479476	0.000348604130958952	0.000174302065479476	0.000261453098219214	2.90503442465793e-05	0	0	0	0.000900560671643959	0	0.00162681927780844	0.000958661360137118	0.00040670481945211	0.000319553786712373	0.000290503442465793	0.000232402753972635	0.000522906196438428	0.000319553786712373	0.000668157917671324	0.000697208261917904	0.000116201376986317	0.000261453098219214	0.000290503442465793	0.000116201376986317	0.000348604130958952	0.000261453098219214	5.81006884931586e-05	0.000116201376986317	0.00136536617958923	0	0	0	0	0.00119106411410975	0.000755308950411062	0.00334078958835662	0.0153676321064405	0.000929611015890538	0	k__Bacteria;p__Bacteroidota;c__Bacteroidia;o__Bacteroidales;f__Prevotellaceae;g__Alloprevotella;
Carnobacterium	0	0	0	0	5.81006884931586e-05	2.90503442465793e-05	0	0	0	0	5.81006884931586e-05	0	0	0	0	0	0	0	0	0	0	0	0	0	0	0	0	0	0	0	0	0	0	0	0	0.0142056183365773	0	2.90503442465793e-05	2.90503442465793e-05	0	0	0	0	0	0	5.81006884931586e-05	k__Bacteria;p__Firmicutes;c__Bacilli;o__Lactobacillales;f__Carnobacteriaceae;g__Carnobacterium;
Faecalitalea	2.90503442465793e-05	0	2.90503442465793e-05	0	0	5.81006884931586e-05	5.81006884931586e-05	5.81006884931586e-05	0.00246927926095924	2.90503442465793e-05	8.7151032739738e-05	8.7151032739738e-05	2.90503442465793e-05	0.0137698631728786	0.000145251721232897	0.000755308950411062	0.000145251721232897	2.90503442465793e-05	5.81006884931586e-05	0	5.81006884931586e-05	0	2.90503442465793e-05	0	0	8.7151032739738e-05	2.90503442465793e-05	5.81006884931586e-05	2.90503442465793e-05	0	5.81006884931586e-05	2.90503442465793e-05	0.000145251721232897	2.90503442465793e-05	0	0	0.000145251721232897	0.000232402753972635	0.000174302065479476	2.90503442465793e-05	2.90503442465793e-05	0	5.81006884931586e-05	0	0	0.000261453098219214	k__Bacteria;p__Firmicutes;c__Bacilli;o__Erysipelotrichales;f__Erysipelotrichaceae;g__Faecalitalea;
Lachnospira	0	0.000319553786712373	0.000958661360137118	0.00363129303082242	0.00246927926095924	0.000697208261917904	0.00110391308137001	0.000319553786712373	0.000464805507945269	0.000406704819452111	0.00119106411410975	0.00101676204863028	5.81006884931586e-05	0	0.000116201376986317	0.00293408476890451	0.0125787990587688	0.00366034337506899	0.000464805507945269	0.000755308950411062	0.00171397031054818	0.000958661360137118	0.000813409638904221	8.7151032739738e-05	0.000581006884931586	0.00127821514684949	0.000319553786712373	0.000726258606164483	0.000290503442465793	0.000348604130958952	0.00124916480260291	2.90503442465793e-05	0.000290503442465793	5.81006884931586e-05	0.000145251721232897	0	0.000290503442465793	0.000174302065479476	0.000900560671643959	8.7151032739738e-05	0.0115910873543851	0.00133631583534265	0.00461900473520611	0.00302123580164425	0.00418324957150742	0.000145251721232897	k__Bacteria;p__Firmicutes;c__Clostridia;o__Lachnospirales;f__Lachnospiraceae;g__Lachnospira;
Rodentibacter	0.000755308950411062	0	0	2.90503442465793e-05	0	0	0	2.90503442465793e-05	0	2.90503442465793e-05	0	0.00851175086424774	0.00694303227493246	0.00970281497835749	0.00740783778287773	0	0	0	0	0	0	0	0	0	0	0	0	0	2.90503442465793e-05	0	8.7151032739738e-05	2.90503442465793e-05	0	2.90503442465793e-05	0	0	0.0123173459605496	0.00705923365191877	0.00708828399616535	0.00546146471835691	0	0	0	0	0	0.00665252883246666	k__Bacteria;p__Proteobacteria;c__Gammaproteobacteria;o__Pasteurellales;f__Pasteurellaceae;g__Rodentibacter;
Catellicoccus	0	0	0	0	0	0	0	0	0	0	0	0	0	0	0	5.81006884931586e-05	0	5.81006884931586e-05	0	0	0	0	0	0	0	0	0	0	0	0	0	0	0	0	0	0	0	0	0	0	0.00360224268657584	0.0118234901083578	2.90503442465793e-05	0	0	0	k__Bacteria;p__Firmicutes;c__Bacilli;o__Lactobacillales;f__Catellicoccaceae;g__Catellicoccus;
Coprococcus	0.00313743717863057	5.81006884931586e-05	0.000697208261917904	0	0.00476425645643901	0.000522906196438428	0.00432850129274032	0.000290503442465793	0.000493855852191849	0.00496760886616506	0.000145251721232897	0.00200447375301397	0.000203352409726055	0.00171397031054818	0.000784359294657642	0.000203352409726055	0.00130726549109607	0.000900560671643959	0.00104581239287686	0.000726258606164483	0.000290503442465793	0.000261453098219214	0.00133631583534265	5.81006884931586e-05	0.000377654475205531	0.000813409638904221	0.00188827237602766	0.00156871858931528	0.000319553786712373	0.000522906196438428	0.00278883304767162	0.000697208261917904	0.0112424832234262	0.000174302065479476	0.00139441652383581	0.000377654475205531	0.0106905266827412	0.00133631583534265	0.000726258606164483	0.00087151032739738	0.000522906196438428	0.000348604130958952	0.00203352409726055	0.00197542340876739	0.00180112134328792	0.000145251721232897	k__Bacteria;p__Firmicutes;c__Clostridia;o__Lachnospirales;f__Lachnospiraceae;g__Coprococcus;
Butyricimonas	0.00087151032739738	0.000261453098219214	0.00354414199808268	0.000319553786712373	0.00241117857246608	0.000203352409726055	0.000581006884931586	2.90503442465793e-05	5.81006884931586e-05	0	5.81006884931586e-05	0.000464805507945269	0	0	0	0	0.000261453098219214	0.000174302065479476	0.000697208261917904	0.000261453098219214	0.000261453098219214	0.000261453098219214	0.0111262818464399	0.000116201376986317	0.000261453098219214	5.81006884931586e-05	0.000116201376986317	0.000116201376986317	8.7151032739738e-05	2.90503442465793e-05	0.00124916480260291	5.81006884931586e-05	0.000551956540685007	0	5.81006884931586e-05	0.00212067513000029	0.00113296342561659	0.000261453098219214	0	0	0	0	0.0008424599831508	0.000900560671643959	2.90503442465793e-05	0	k__Bacteria;p__Bacteroidota;c__Bacteroidia;o__Bacteroidales;f__Marinifilaceae;g__Butyricimonas;
Sphingomonas	0.000522906196438428	0	0	0	0	0	0	0	0	0	0	2.90503442465793e-05	2.90503442465793e-05	0	0	0	0.0108938790924672	0	0	0	0	0	0	0	0	0	0	0	0	0	2.90503442465793e-05	0	0	0	0	0	2.90503442465793e-05	0	0	2.90503442465793e-05	0	0	0	0	0	8.7151032739738e-05	k__Bacteria;p__Proteobacteria;c__Alphaproteobacteria;o__Sphingomonadales;f__Sphingomonadaceae;g__Sphingomonas;
UBA1819	2.90503442465793e-05	0.000319553786712373	0.000232402753972635	0.000203352409726055	0.000290503442465793	0.000145251721232897	0.000116201376986317	5.81006884931586e-05	0.000145251721232897	5.81006884931586e-05	2.90503442465793e-05	0	2.90503442465793e-05	0.000232402753972635	0	0.000203352409726055	0.000377654475205531	0.000319553786712373	0.000203352409726055	0.000668157917671324	0.000174302065479476	0.000232402753972635	0.00987711704383697	8.7151032739738e-05	0.000174302065479476	2.90503442465793e-05	0.000493855852191849	8.7151032739738e-05	2.90503442465793e-05	5.81006884931586e-05	0.000958661360137118	0	0.000755308950411062	2.90503442465793e-05	0.000348604130958952	0	0.00043575516369869	0	0	0	0.000232402753972635	8.7151032739738e-05	0.00107486273712343	0.000290503442465793	0.000145251721232897	5.81006884931586e-05	k__Bacteria;p__Firmicutes;c__Clostridia;o__Oscillospirales;f__Ruminococcaceae;g__UBA1819;
Intestinibacter	0.00174302065479476	0.000232402753972635	0.00043575516369869	0.000464805507945269	0.000348604130958952	0.000813409638904221	0.00923800947041222	0.000610057229178166	0.00679778055369956	0.000464805507945269	0.000319553786712373	0.000116201376986317	5.81006884931586e-05	2.90503442465793e-05	0.000116201376986317	0.000668157917671324	0.00273073235917846	0.00104581239287686	0.000377654475205531	0.00543241437411033	0.00043575516369869	0.000406704819452111	0.000726258606164483	0.000145251721232897	0.00275978270342504	0.000551956540685007	0.00307933649013741	0.00148156755657555	0.000726258606164483	0.00043575516369869	0.000755308950411062	0.000232402753972635	0.00104581239287686	0.000203352409726055	0.00592627022630218	0	0.000319553786712373	0.000116201376986317	0.00429945094849374	0.000145251721232897	0.000522906196438428	0.00110391308137001	0.000639107573424745	0.000900560671643959	0.000900560671643959	8.7151032739738e-05	k__Bacteria;p__Firmicutes;c__Clostridia;o__Peptostreptococcales-Tissierellales;f__Peptostreptococcaceae;g__Intestinibacter;
Paraprevotella	0.00392179647328821	0.000406704819452111	0.00363129303082242	0.000958661360137118	0.00145251721232897	0.00691398193068588	0.000464805507945269	8.7151032739738e-05	0.000261453098219214	0.000668157917671324	0	0	5.81006884931586e-05	0	0.000145251721232897	0.000232402753972635	0.00319553786712373	0.000726258606164483	0.00900560671643959	0.000522906196438428	0.000522906196438428	0.000581006884931586	0.00043575516369869	0.000174302065479476	0.00124916480260291	8.7151032739738e-05	5.81006884931586e-05	0.000116201376986317	0.000668157917671324	0.000116201376986317	0.00145251721232897	5.81006884931586e-05	0.000290503442465793	0	0	0.00583911919356244	0.00116201376986317	0	5.81006884931586e-05	0	0.000203352409726055	8.7151032739738e-05	0.00087151032739738	0.0015396682450687	0.00040670481945211	0.000639107573424745	k__Bacteria;p__Bacteroidota;c__Bacteroidia;o__Bacteroidales;f__Prevotellaceae;g__Paraprevotella;
[Eubacterium]_ventriosum_group	0.00087151032739738	5.81006884931586e-05	0.00165586962205502	8.7151032739738e-05	0.000610057229178166	0.000145251721232897	0.00212067513000029	0.000116201376986317	0.000406704819452111	0.000145251721232897	0	0.000348604130958952	8.7151032739738e-05	0.00880225430671353	0.000203352409726055	0.000290503442465793	0.00180112134328792	0.000929611015890538	0.00214972547424687	0.000377654475205531	0.000813409638904221	0.000203352409726055	0.00040670481945211	0.000116201376986317	0.000116201376986317	0.000203352409726055	8.7151032739738e-05	0.000203352409726055	0.000929611015890538	0.000145251721232897	0.000377654475205531	8.7151032739738e-05	0.000581006884931586	0.000174302065479476	0.00427040060424716	0.000522906196438428	0.000813409638904221	0.000319553786712373	0.000261453098219214	0.000145251721232897	0.000581006884931586	0.000406704819452111	0.0008424599831508	0.00400894750602795	0.000697208261917904	2.90503442465793e-05	k__Bacteria;p__Firmicutes;c__Clostridia;o__Lachnospirales;f__Lachnospiraceae;g__[Eubacterium]_ventriosum_group;
UCG-005	0.00258548063794556	0.000261453098219214	0.00453185370246637	0.000348604130958952	0.00400894750602795	0.000493855852191849	0.000348604130958952	0.000232402753972635	5.81006884931586e-05	0.000668157917671324	2.90503442465793e-05	0.000377654475205531	0	0.000145251721232897	5.81006884931586e-05	0.000551956540685007	0.00540336402986375	0.00368939371931557	0.00368939371931557	0.0018301716875345	0.000610057229178166	0.000813409638904221	0.00877320396246696	0.000261453098219214	0.000522906196438428	0.000493855852191848	5.81006884931586e-05	0.000551956540685007	0.000203352409726055	0.000348604130958952	0.00104581239287686	0.000174302065479476	0.0032245882113703	0.000174302065479476	0.00104581239287686	0.00458995439095953	0.00537431368561717	0.000900560671643959	0.000145251721232897	5.81006884931586e-05	0.000493855852191849	0.000610057229178166	0.0008424599831508	0.000813409638904221	0.000522906196438428	0.000116201376986317	k__Bacteria;p__Firmicutes;c__Clostridia;o__Oscillospirales;f__Oscillospiraceae;g__UCG-005;
Rickettsiella	0	0	0	0	0	0	0	0	0	0	0	0	0	0	0	2.90503442465793e-05	0	0	0	0	0	0	0	0	0	0	0	0	0	0	0	0	0	0	0	0	0	0	0	0	0	0	0	2.90503442465793e-05	0.00810504604479563	0	k__Bacteria;p__Proteobacteria;c__Gammaproteobacteria;o__Diplorickettsiales;f__Diplorickettsiaceae;g__Rickettsiella;
Serratia	0	0	0	0	0	0	0	0	0	0	0	8.7151032739738e-05	2.90503442465793e-05	0.000116201376986317	2.90503442465793e-05	0	0.000203352409726055	0	0	0	0	0	0	0	0	5.81006884931586e-05	0	0	0	0	0	0	0	0	0	0.00798884466780931	5.81006884931586e-05	5.81006884931586e-05	0	2.90503442465793e-05	0.000116201376986317	2.90503442465793e-05	0	0	5.81006884931586e-05	0.000813409638904221	k__Bacteria;p__Proteobacteria;c__Gammaproteobacteria;o__Enterobacterales;f__Yersiniaceae;g__Serratia;
Catenibacterium	2.90503442465793e-05	0	0	2.90503442465793e-05	0	0	0.00795979432356273	0.000232402753972635	5.81006884931586e-05	0.000116201376986317	0	0	0	0	0	0	0	0	0	0.000406704819452111	2.90503442465793e-05	0	0	0	0	8.7151032739738e-05	0.000116201376986317	0.000319553786712373	0.000261453098219214	0.000145251721232897	0.000145251721232897	8.7151032739738e-05	0.000174302065479476	0	0.000174302065479476	0	0	0	0	0	5.81006884931586e-05	0.000145251721232897	0.000145251721232897	0.00258548063794556	0	0	k__Bacteria;p__Firmicutes;c__Bacilli;o__Erysipelotrichales;f__Erysipelatoclostridiaceae;g__Catenibacterium;
Senegalimassilia	0	0	0.000697208261917904	2.90503442465793e-05	5.81006884931586e-05	2.90503442465793e-05	0.000290503442465793	0.000116201376986317	0.000116201376986317	0.00740783778287773	0	0	0	0	0.000145251721232897	5.81006884931586e-05	0	0.000958661360137118	5.81006884931586e-05	0.000639107573424745	2.90503442465793e-05	0.000493855852191849	2.90503442465793e-05	5.81006884931586e-05	2.90503442465793e-05	0.000261453098219214	0.000145251721232897	0.000290503442465793	0.000232402753972635	0.000203352409726055	0.000203352409726055	8.7151032739738e-05	0.000174302065479476	0	0	0	0	0	0	0	0.000464805507945269	8.7151032739738e-05	0.000145251721232897	0.000116201376986317	0.000145251721232897	0	k__Bacteria;p__Actinobacteriota;c__Coriobacteriia;o__Coriobacteriales;f__Eggerthellaceae;g__Senegalimassilia;
Butyricicoccus	0.00366034337506899	0.000493855852191849	0.0052000116201377	0.000406704819452111	0.00612962263602824	0.00241117857246608	0.000726258606164483	0.000610057229178166	0.000726258606164483	0.00232402753972635	0.000377654475205531	0.00714638468465851	0.000348604130958952	0.00432850129274032	0.000232402753972635	0.00278883304767162	0.00551956540685007	0.00113296342561659	0.00203352409726055	0.00191732272027424	0.00223687650698661	0.00278883304767162	0.00101676204863028	0.000203352409726055	0.000610057229178166	0.000581006884931586	0.00319553786712373	0.00110391308137001	0.000261453098219214	0.000610057229178166	0.000610057229178166	0.000116201376986317	0.00174302065479476	0.000174302065479476	0.000551956540685007	0.000232402753972635	0.00110391308137001	0.000551956540685007	0.000813409638904221	0.000290503442465793	0.00180112134328792	0.000522906196438428	0.00133631583534265	0.0025273799494524	0.00392179647328821	0.000232402753972635	k__Bacteria;p__Firmicutes;c__Clostridia;o__Oscillospirales;f__Butyricicoccaceae;g__Butyricicoccus;
Sutterella	0.000551956540685007	8.7151032739738e-05	0.000319553786712373	0	2.90503442465793e-05	0.00087151032739738	0.00177207099904134	0.000174302065479476	0.000203352409726055	0.00177207099904134	0	0	0.00214972547424687	5.81006884931586e-05	5.81006884931586e-05	0.0025273799494524	0.00287598408041135	0.00325363855561688	0.000290503442465793	0.000319553786712373	5.81006884931586e-05	0.000290503442465793	0.000145251721232897	0	0.000261453098219214	0.00270168201493188	0.000232402753972635	0.000406704819452111	0.000116201376986317	2.90503442465793e-05	0.000639107573424745	0.000174302065479476	0.000726258606164483	0.00113296342561659	0.00122011445835633	0.000290503442465793	0.000145251721232897	0	0.000116201376986317	5.81006884931586e-05	0.0070301833076722	0.00217877581849345	0.00551956540685007	0.00415419922726084	0.00316648752287715	5.81006884931586e-05	k__Bacteria;p__Proteobacteria;c__Gammaproteobacteria;o__Burkholderiales;f__Sutterellaceae;g__Sutterella;
Prevotellaceae_NK3B31_group	5.81006884931586e-05	0.000319553786712373	0.000116201376986317	0.000232402753972635	0.000581006884931586	0.000406704819452111	2.90503442465793e-05	0.000145251721232897	0.000232402753972635	0.00043575516369869	0.000145251721232897	0	0	0	0	0.000203352409726055	0	0.000348604130958952	0.000116201376986317	8.7151032739738e-05	0.000116201376986317	0.00043575516369869	0.000174302065479476	5.81006884931586e-05	0.000348604130958952	0	0.000174302065479476	0	0.000145251721232897	0.000377654475205531	8.7151032739738e-05	5.81006884931586e-05	0.000145251721232897	0	0	5.81006884931586e-05	8.7151032739738e-05	0	0.000145251721232897	0	0.000348604130958952	0.000261453098219214	0.00087151032739738	0.00633297504575429	0.000174302065479476	0	k__Bacteria;p__Bacteroidota;c__Bacteroidia;o__Bacteroidales;f__Prevotellaceae;g__Prevotellaceae_NK3B31_group;
Staphylococcus	0.000145251721232897	0	0	2.90503442465793e-05	2.90503442465793e-05	0	8.7151032739738e-05	0	0.000551956540685007	5.81006884931586e-05	5.81006884931586e-05	0.000203352409726055	2.90503442465793e-05	0.000522906196438428	0.00119106411410975	0.00275978270342504	0.000697208261917904	2.90503442465793e-05	0.000174302065479476	0	0	0	0	0	8.7151032739738e-05	0	8.7151032739738e-05	0	2.90503442465793e-05	0	0	0	0	0	0.000145251721232897	0.00624582401301455	8.7151032739738e-05	0.000174302065479476	0.00159776893356186	0.000493855852191848	0	0.000145251721232897	0	0	0	0.00156871858931528	k__Bacteria;p__Firmicutes;c__Bacilli;o__Staphylococcales;f__Staphylococcaceae;g__Staphylococcus;
Corynebacterium	2.90503442465793e-05	0	0	2.90503442465793e-05	0	2.90503442465793e-05	2.90503442465793e-05	0	2.90503442465793e-05	2.90503442465793e-05	0	0.00156871858931528	0.000581006884931586	0.00171397031054818	0.0033698399326032	0	8.7151032739738e-05	0	0	0	2.90503442465793e-05	0	0	0	0	0	0	0	0	2.90503442465793e-05	0	0	2.90503442465793e-05	0	0	0.000232402753972635	0.00101676204863028	0.00136536617958923	0.00270168201493188	0.00429945094849374	0	0	0	0	0	0.00551956540685007	k__Bacteria;p__Actinobacteriota;c__Actinobacteria;o__Corynebacteriales;f__Corynebacteriaceae;g__Corynebacterium;
Actinomyces	0.000145251721232897	0.000610057229178166	0	0.000174302065479476	0.000145251721232897	0.000319553786712373	0.000493855852191849	0.000145251721232897	0.000377654475205531	0.000522906196438428	0.000203352409726055	2.90503442465793e-05	0	2.90503442465793e-05	0.000639107573424745	0.00537431368561717	0.000261453098219214	0.000145251721232897	0.000232402753972635	0.000319553786712373	0	0.000116201376986317	8.7151032739738e-05	0.000116201376986317	0.000377654475205531	0.000203352409726055	0.000116201376986317	0.000203352409726055	5.81006884931586e-05	8.7151032739738e-05	8.7151032739738e-05	5.81006884931586e-05	0.000261453098219214	0.000145251721232897	0.000232402753972635	5.81006884931586e-05	0.000116201376986317	0.000116201376986317	0.000290503442465793	0.000145251721232897	0.000145251721232897	0.000145251721232897	0.000261453098219214	8.7151032739738e-05	0.000377654475205531	0.000116201376986317	k__Bacteria;p__Actinobacteriota;c__Actinobacteria;o__Actinomycetales;f__Actinomycetaceae;g__Actinomyces;
Tyzzerella	0.000493855852191849	0.000261453098219214	0.000581006884931586	0.000232402753972635	0.000406704819452111	8.7151032739738e-05	0.000174302065479476	0.00104581239287686	0.0008424599831508	0.000784359294657642	0.00531621299712402	5.81006884931586e-05	2.90503442465793e-05	2.90503442465793e-05	0.00226592685123319	0.000319553786712373	0.00275978270342504	0.000319553786712373	0.00101676204863028	0.000145251721232897	0.000726258606164483	0.000726258606164483	0.000174302065479476	2.90503442465793e-05	5.81006884931586e-05	0.000261453098219214	0.000697208261917904	0.0023821282282195	0.000116201376986317	0.000145251721232897	0.000203352409726055	2.90503442465793e-05	0.0008424599831508	0.000581006884931586	0.000145251721232897	8.7151032739738e-05	0.000261453098219214	0.000232402753972635	8.7151032739738e-05	2.90503442465793e-05	0	8.7151032739738e-05	0.000522906196438428	2.90503442465793e-05	0.000958661360137118	0.000493855852191849	k__Bacteria;p__Firmicutes;c__Clostridia;o__Lachnospirales;f__Lachnospiraceae;g__Tyzzerella;
NK4A214_group	0.000464805507945269	0.000145251721232897	0.0008424599831508	0.000116201376986317	0.000639107573424745	0.000290503442465793	0.0033698399326032	0.000319553786712373	0.000232402753972635	0.0052000116201377	2.90503442465793e-05	0.000551956540685007	2.90503442465793e-05	2.90503442465793e-05	5.81006884931586e-05	0.000610057229178166	0.00180112134328792	0.00310838683438399	0.00156871858931528	0.00171397031054818	0.000203352409726055	0.00116201376986317	0.00139441652383581	0.000116201376986317	0.000377654475205531	0.000668157917671324	0.000319553786712373	0.000493855852191849	0.000697208261917904	0.00040670481945211	0.00101676204863028	0.000319553786712373	0.000668157917671324	0.000116201376986317	0.000232402753972635	0.00220782616274003	0.00287598408041135	0.000232402753972635	0.000116201376986317	0	0.000726258606164483	0.000551956540685007	0.00217877581849345	0.00165586962205502	0.000668157917671324	8.7151032739738e-05	k__Bacteria;p__Firmicutes;c__Clostridia;o__Oscillospirales;f__Oscillospiraceae;g__NK4A214_group;
Acinetobacter	5.81006884931586e-05	0	0	0	0	0	0	0	2.90503442465793e-05	0	2.90503442465793e-05	0.000261453098219214	0.000116201376986317	0.00517096127589112	0.00113296342561659	0.000116201376986317	0.000493855852191848	0	2.90503442465793e-05	0	0	0	0	0	0	0	0	0	0	0	0	0	0	0	0	0.000232402753972635	0.000261453098219214	0	0.00316648752287715	0.00116201376986317	0	0	0	0	5.81006884931586e-05	0.00174302065479476	k__Bacteria;p__Proteobacteria;c__Gammaproteobacteria;o__Pseudomonadales;f__Moraxellaceae;g__Acinetobacter;
[Eubacterium]_eligens_group	0.000610057229178166	5.81006884931586e-05	0.000116201376986317	0.000377654475205531	0.000319553786712373	8.7151032739738e-05	0.00127821514684949	0.000319553786712373	0.000493855852191849	5.81006884931586e-05	0	0	0	0	8.7151032739738e-05	0.000610057229178166	0.00424135026000058	0.000551956540685007	5.81006884931586e-05	0.000406704819452111	0.00139441652383581	5.81006884931586e-05	0.000145251721232897	5.81006884931586e-05	0	2.90503442465793e-05	0	2.90503442465793e-05	0	5.81006884931586e-05	5.81006884931586e-05	0	0	2.90503442465793e-05	2.90503442465793e-05	0	0.00229497719547977	0.000348604130958952	0.000116201376986317	2.90503442465793e-05	0.00275978270342504	0.000319553786712373	0.00220782616274003	0.00511286058739796	0.00212067513000029	5.81006884931586e-05	k__Bacteria;p__Firmicutes;c__Clostridia;o__Lachnospirales;f__Lachnospiraceae;g__[Eubacterium]_eligens_group;
Flavonifractor	0	0.000174302065479476	0.000203352409726055	0.000116201376986317	0.000377654475205531	8.7151032739738e-05	0.000145251721232897	0.000145251721232897	8.7151032739738e-05	5.81006884931586e-05	5.81006884931586e-05	0.000203352409726055	0.000610057229178166	0.000232402753972635	8.7151032739738e-05	0.00087151032739738	0.00156871858931528	0.000668157917671324	0.000290503442465793	0.000377654475205531	0.000261453098219214	0.000261453098219214	0.00441565232548006	8.7151032739738e-05	0.000116201376986317	5.81006884931586e-05	0.000290503442465793	5.81006884931586e-05	2.90503442465793e-05	2.90503442465793e-05	0.000522906196438428	2.90503442465793e-05	0.000261453098219214	0	5.81006884931586e-05	5.81006884931586e-05	0.000174302065479476	0	8.7151032739738e-05	8.7151032739738e-05	0.000203352409726055	0.000522906196438428	0.000987711704383697	0.000958661360137118	0.000348604130958952	5.81006884931586e-05	k__Bacteria;p__Firmicutes;c__Clostridia;o__Oscillospirales;f__Oscillospiraceae;g__Flavonifractor;
Turicibacter	0.000290503442465793	0.00113296342561659	0.000116201376986317	0.000813409638904221	0.000726258606164483	0.000784359294657642	0.00174302065479476	0.000610057229178166	0.0043575516369869	0.000522906196438428	0.000348604130958952	5.81006884931586e-05	0	0.000116201376986317	2.90503442465793e-05	0.000319553786712373	0.00229497719547977	0.000464805507945269	0.000755308950411062	0.00104581239287686	0.00104581239287686	0.000668157917671324	0.000551956540685007	0.000174302065479476	0.00136536617958923	0.00101676204863028	0.00116201376986317	0.000348604130958952	0.0008424599831508	0.000581006884931586	0.0008424599831508	0.000203352409726055	0.00171397031054818	5.81006884931586e-05	0.00101676204863028	0	5.81006884931586e-05	0	0.000261453098219214	2.90503442465793e-05	0.000232402753972635	0.000668157917671324	5.81006884931586e-05	0.000261453098219214	0.000232402753972635	0.0015396682450687	k__Bacteria;p__Firmicutes;c__Bacilli;o__Erysipelotrichales;f__Erysipelotrichaceae;g__Turicibacter;
Rothia	8.7151032739738e-05	0.000668157917671325	0	0.000145251721232897	8.7151032739738e-05	0.000145251721232897	0.000203352409726055	0.000174302065479476	0.000203352409726055	8.7151032739738e-05	0.00418324957150742	0	0	0	0.000290503442465793	0.00191732272027424	0.000203352409726055	0	8.7151032739738e-05	0.000174302065479476	0.000203352409726055	8.7151032739738e-05	5.81006884931586e-05	0	0.000464805507945269	0.000174302065479476	0.000464805507945269	8.7151032739738e-05	8.7151032739738e-05	0	2.90503442465793e-05	2.90503442465793e-05	8.7151032739738e-05	0.000116201376986317	5.81006884931586e-05	2.90503442465793e-05	0	0	0	0	5.81006884931586e-05	0.000290503442465793	0.000174302065479476	0.000232402753972635	0.000232402753972635	0.000116201376986317	k__Bacteria;p__Actinobacteriota;c__Actinobacteria;o__Micrococcales;f__Micrococcaceae;g__Rothia;
UCG-003	0.000174302065479476	8.7151032739738e-05	0.00331173924411004	8.7151032739738e-05	0.00148156755657555	0.000174302065479476	0.000319553786712373	8.7151032739738e-05	2.90503442465793e-05	0.000319553786712373	0	0.00043575516369869	0	0	2.90503442465793e-05	0.000377654475205531	0.000987711704383697	0.000639107573424745	0.000319553786712373	0.000319553786712373	0.000116201376986317	0.000290503442465793	8.7151032739738e-05	2.90503442465793e-05	0.000261453098219214	0.000174302065479476	0	0.000348604130958952	0.000145251721232897	8.7151032739738e-05	0.000319553786712373	2.90503442465793e-05	0.000145251721232897	5.81006884931586e-05	8.7151032739738e-05	0	0.00400894750602795	5.81006884931586e-05	0	2.90503442465793e-05	0.000319553786712373	0.000203352409726055	0.000493855852191849	0.000377654475205531	0.000174302065479476	0	k__Bacteria;p__Firmicutes;c__Clostridia;o__Oscillospirales;f__Oscillospiraceae;g__UCG-003;
RB41	0.000348604130958952	0	0	0	0	0	0	0	0	0	0	0	0	0	0	0	0.00400894750602795	0	0	0	0	0	0	0	0	0	0	0	0	0	0	0	0	0	0	0	0	0	0	0	0	0	0	0	0	0	k__Bacteria;p__Acidobacteriota;c__Blastocatellia;o__Pyrinomonadales;f__Pyrinomonadaceae;g__RB41;
Candidatus_Udaeobacter	0	0	0	0	0	0	0	0	0	0	0	0	0	0	0	0	0.00389274612904163	0	0	0	0	0	0	0	0	0	0	0	0	0	0	0	0	0	0	0	0	0	0	0	0	0	0	0	0	0	k__Bacteria;p__Verrucomicrobiota;c__Verrucomicrobiae;o__Chthoniobacterales;f__Chthoniobacteraceae;g__Candidatus_Udaeobacter;
Sarcina	0	0.000116201376986317	5.81006884931586e-05	8.7151032739738e-05	0.000116201376986317	5.81006884931586e-05	0.000348604130958952	0	0	0	0	0	0	0	0	0	0	0	8.7151032739738e-05	0.00363129303082242	0.000116201376986317	5.81006884931586e-05	2.90503442465793e-05	8.7151032739738e-05	0	0	0	0	0	0	0	0	0	0	0.000232402753972635	0	0	0	0	0	0	2.90503442465793e-05	0	0	0	0	k__Bacteria;p__Firmicutes;c__Clostridia;o__Clostridiales;f__Clostridiaceae;g__Sarcina;
Scardovia	0	0	0	0	0	0	0	0	0	0	0	0	0	0	0	0.00354414199808268	0	0	0	0	0	0	0	0	0	0	0	0	0	0	0	0	0	0	0	0	0	0	0	0	5.81006884931586e-05	8.7151032739738e-05	5.81006884931586e-05	0	2.90503442465793e-05	0	k__Bacteria;p__Actinobacteriota;c__Actinobacteria;o__Bifidobacteriales;f__Bifidobacteriaceae;g__Scardovia;
Candidatus_Arthromitus	0	0	0	5.81006884931586e-05	0	0	0	0	0	0	0	0	0	0	0	0.00354414199808268	0	0	0	0	0	2.90503442465793e-05	0	0	0	0	0	0	0	0	0	0	0	0	0	0	0	2.90503442465793e-05	0	0	0.00159776893356186	0.00275978270342504	0	2.90503442465793e-05	0	0	k__Bacteria;p__Firmicutes;c__Clostridia;o__Clostridiales;f__Clostridiaceae;g__Candidatus_Arthromitus;
Desulfovibrio	0	0.000174302065479476	0.00345699096534294	0.000232402753972635	0.00130726549109607	0.000203352409726055	0.000203352409726055	0	0	8.7151032739738e-05	0	0	0	0	0	0.000145251721232897	0.00043575516369869	0.000319553786712373	0.00142346686808239	0.000145251721232897	0.000203352409726055	0.000319553786712373	8.7151032739738e-05	2.90503442465793e-05	2.90503442465793e-05	5.81006884931586e-05	0	0.00043575516369869	0	0.000145251721232897	0	2.90503442465793e-05	0	8.7151032739738e-05	0	5.81006884931586e-05	0.000987711704383697	0	0	0	0.000116201376986317	5.81006884931586e-05	2.90503442465793e-05	0	8.7151032739738e-05	0	k__Bacteria;p__Desulfobacterota;c__Desulfovibrionia;o__Desulfovibrionales;f__Desulfovibrionaceae;g__Desulfovibrio;
Methanobrevibacter	0	0	0	0	0	0	0	0	0	0	0	0	0	0	0	8.7151032739738e-05	0	0.0033698399326032	0	0	0	2.90503442465793e-05	0	0	0	0	0	0	0	0	0	0	0	0	0	0.000668157917671324	0	0	0	0	0	0	0	2.90503442465793e-05	0	0	k__Archaea;p__Euryarchaeota;c__Methanobacteria;o__Methanobacteriales;f__Methanobacteriaceae;g__Methanobrevibacter;
Bryobacter	8.7151032739738e-05	0	0	0	0	0	0	0	0	0	0	0	0	0	0	0	0.00328268889986346	0	0	0	0	0	0	0	0	0	0	0	0	0	0	0	0	0	0	0	0	0	0	0.000116201376986317	0	0	0	0	0	5.81006884931586e-05	k__Bacteria;p__Acidobacteriota;c__Acidobacteriae;o__Bryobacterales;f__Bryobacteraceae;g__Bryobacter;
Bradyrhizobium	5.81006884931586e-05	0	0	0	0	0	0	0	0	0	0	0.000116201376986317	0	0	0	5.81006884931586e-05	0.0032245882113703	0	0	0	0	0	0	0	0	0	0	0	0	0	0	0	0	0	0	0.000232402753972635	2.90503442465793e-05	0	0	8.7151032739738e-05	0	2.90503442465793e-05	0.000290503442465793	0	0	0.000174302065479476	k__Bacteria;p__Proteobacteria;c__Alphaproteobacteria;o__Rhizobiales;f__Xanthobacteraceae;g__Bradyrhizobium;
Lachnospiraceae_ND3007_group	0.00293408476890451	0.000232402753972635	0.000261453098219214	0.000551956540685007	0.000203352409726055	0.000929611015890538	0.000464805507945269	0.000261453098219214	0.0018301716875345	0.00110391308137001	0.000232402753972635	0.000697208261917904	2.90503442465793e-05	2.90503442465793e-05	0.000174302065479476	0.00133631583534265	0.00188827237602766	0.00302123580164425	0.000929611015890538	0.000261453098219214	0.000290503442465793	0.00156871858931528	0.000610057229178166	0.000116201376986317	5.81006884931586e-05	0.00043575516369869	0.00246927926095924	0.00136536617958923	0.00214972547424687	0.000232402753972635	0.000348604130958952	0.00087151032739738	0.000203352409726055	5.81006884931586e-05	5.81006884931586e-05	2.90503442465793e-05	0.000726258606164483	0.000697208261917904	0.000203352409726055	5.81006884931586e-05	0.00110391308137001	0.000261453098219214	0.000726258606164483	0.000610057229178166	0.000406704819452111	2.90503442465793e-05	k__Bacteria;p__Firmicutes;c__Clostridia;o__Lachnospirales;f__Lachnospiraceae;g__Lachnospiraceae_ND3007_group;
Lachnospiraceae_UCG-004	0.000116201376986317	0.000174302065479476	0.000174302065479476	0.000145251721232897	0.00284693373616477	0.000726258606164483	0.000116201376986317	0.000261453098219214	0.000581006884931586	0.000232402753972635	2.90503442465793e-05	0.00145251721232897	0.000697208261917904	0.000522906196438428	5.81006884931586e-05	0.000348604130958952	0.00136536617958923	0.00156871858931528	0.000145251721232897	0.0008424599831508	0.00107486273712343	0.000464805507945269	0.000116201376986317	8.7151032739738e-05	0.000522906196438428	0.000348604130958952	0	0.000116201376986317	0.000261453098219214	0.000203352409726055	8.7151032739738e-05	2.90503442465793e-05	0.000203352409726055	2.90503442465793e-05	5.81006884931586e-05	0	8.7151032739738e-05	0.000290503442465793	0.000610057229178166	0.00177207099904134	0.00101676204863028	0.000377654475205531	0.00107486273712343	0.00145251721232897	0.00162681927780844	0.000697208261917904	k__Bacteria;p__Firmicutes;c__Clostridia;o__Lachnospirales;f__Lachnospiraceae;g__Lachnospiraceae_UCG-004;
Haemophilus	0.000174302065479476	0.00101676204863028	0.000145251721232897	0.000610057229178166	0.000464805507945269	0.000116201376986317	0	5.81006884931586e-05	0	2.90503442465793e-05	0.00273073235917846	0	0	0	0	5.81006884931586e-05	0.000668157917671324	5.81006884931586e-05	0.000493855852191849	8.7151032739738e-05	0.000493855852191849	0.000116201376986317	5.81006884931586e-05	5.81006884931586e-05	0.00087151032739738	0.00284693373616477	0.000145251721232897	2.90503442465793e-05	2.90503442465793e-05	8.7151032739738e-05	2.90503442465793e-05	0	5.81006884931586e-05	0.00220782616274003	5.81006884931586e-05	0	2.90503442465793e-05	0	0.000581006884931586	2.90503442465793e-05	0.000377654475205531	0.000987711704383697	0.000348604130958952	0.000610057229178166	0	2.90503442465793e-05	k__Bacteria;p__Proteobacteria;c__Gammaproteobacteria;o__Pasteurellales;f__Pasteurellaceae;g__Haemophilus;
unidentified_Ruminococcaceae	0	0	0	0	0	0	8.7151032739738e-05	0	5.81006884931586e-05	2.90503442465793e-05	0	0	0	0	0	0.000610057229178166	0.000203352409726055	0.000203352409726055	0.000145251721232897	2.90503442465793e-05	0	5.81006884931586e-05	0.000116201376986317	0	0	2.90503442465793e-05	0	0	0.000145251721232897	2.90503442465793e-05	5.81006884931586e-05	0	0	2.90503442465793e-05	5.81006884931586e-05	0	8.7151032739738e-05	0	0	0	5.81006884931586e-05	0.00270168201493188	0.000116201376986317	0.000406704819452111	5.81006884931586e-05	0	k__Bacteria;p__Firmicutes;c__Clostridia;o__unidentified_Clostridia;f__Ruminococcaceae;g__unidentified_Ruminococcaceae;
Brevundimonas	0	0	0	0	0	0	0	0	0	0	0	0	0	0	0	0.00226592685123319	0	5.81006884931586e-05	0	0	0	0	0	0	0	0	0	0	0	0	0	0	0	0	0	5.81006884931586e-05	0	0	0	0	0.00043575516369869	0.00151061790082212	0.000929611015890538	2.90503442465793e-05	0.00264358132643872	0	k__Bacteria;p__Proteobacteria;c__Alphaproteobacteria;o__Caulobacterales;f__Caulobacteraceae;g__Brevundimonas;
[Eubacterium]_xylanophilum_group	0	2.90503442465793e-05	0.00156871858931528	5.81006884931586e-05	0.00255643029369898	0.000232402753972635	2.90503442465793e-05	0.000116201376986317	0.000261453098219214	0	0	0.000261453098219214	0.000203352409726055	2.90503442465793e-05	0.000145251721232897	2.90503442465793e-05	0	0	0.000145251721232897	8.7151032739738e-05	0.000232402753972635	2.90503442465793e-05	8.7151032739738e-05	2.90503442465793e-05	8.7151032739738e-05	5.81006884931586e-05	0	0.000116201376986317	0	0.000203352409726055	5.81006884931586e-05	2.90503442465793e-05	0.000755308950411062	2.90503442465793e-05	5.81006884931586e-05	2.90503442465793e-05	0.00159776893356186	8.7151032739738e-05	0.000145251721232897	0.000116201376986317	5.81006884931586e-05	0	5.81006884931586e-05	8.7151032739738e-05	8.7151032739738e-05	2.90503442465793e-05	k__Bacteria;p__Firmicutes;c__Clostridia;o__Lachnospirales;f__Lachnospiraceae;g__[Eubacterium]_xylanophilum_group;
Dubosiella	0	0.00119106411410975	0	0.00185922203178108	0.00127821514684949	8.7151032739738e-05	0.00043575516369869	0.000203352409726055	8.7151032739738e-05	0.00124916480260291	0.000639107573424745	0	0	0	5.81006884931586e-05	0	0	0	0.000348604130958952	0.000261453098219214	0.000116201376986317	0.00177207099904134	0.0008424599831508	0.000203352409726055	0.00203352409726055	0.000377654475205531	0.00133631583534265	2.90503442465793e-05	0.00171397031054818	0.000813409638904221	0.000697208261917904	0.000203352409726055	0.00249832960520582	2.90503442465793e-05	0.000261453098219214	0	0	0.000116201376986317	0	5.81006884931586e-05	0	0.000174302065479476	0	0	0	0	k__Bacteria;p__Firmicutes;c__Bacilli;o__Erysipelotrichales;f__Erysipelotrichaceae;g__Dubosiella;
Lachnospiraceae_UCG-010	0.000639107573424745	0	0.000522906196438428	0	0.0023821282282195	0.000116201376986317	0.000116201376986317	0	0	0.000551956540685007	0	0.000610057229178166	0	2.90503442465793e-05	5.81006884931586e-05	0.000174302065479476	0.000581006884931586	0.000232402753972635	0.000174302065479476	0.000116201376986317	5.81006884931586e-05	0.000174302065479476	0.000377654475205531	0	2.90503442465793e-05	2.90503442465793e-05	0	0	5.81006884931586e-05	8.7151032739738e-05	2.90503442465793e-05	0	0.000900560671643959	0	0	0	0.00203352409726055	0	0	5.81006884931586e-05	0.000174302065479476	0.000145251721232897	0.0008424599831508	0.000581006884931586	0.000203352409726055	0	k__Bacteria;p__Firmicutes;c__Clostridia;o__Lachnospirales;f__Lachnospiraceae;g__Lachnospiraceae_UCG-010;
Acidaminococcus	0	2.90503442465793e-05	2.90503442465793e-05	2.90503442465793e-05	0	0	5.81006884931586e-05	0	2.90503442465793e-05	8.7151032739738e-05	0	0	0	0	0	0	0	0	0	0	0	0.000493855852191849	5.81006884931586e-05	0	0	2.90503442465793e-05	5.81006884931586e-05	5.81006884931586e-05	5.81006884931586e-05	0	0.00229497719547977	0	5.81006884931586e-05	8.7151032739738e-05	0	0	0	0	0	0	0	8.7151032739738e-05	5.81006884931586e-05	0.000174302065479476	2.90503442465793e-05	0	k__Bacteria;p__Firmicutes;c__Negativicutes;o__Acidaminococcales;f__Acidaminococcaceae;g__Acidaminococcus;
Pseudomonas	0.000348604130958952	0	0	0	0	0	0	0	0	0	0	0.000987711704383697	0	0.000232402753972635	0.000261453098219214	0	0.00229497719547977	0	0	0	0	0	0	0	0	0	0	0	0	0	0	0	0	0	0	0.000348604130958952	8.7151032739738e-05	8.7151032739738e-05	0.000232402753972635	0.000203352409726055	0	0	0.000145251721232897	0	0	0.000319553786712373	k__Bacteria;p__Proteobacteria;c__Gammaproteobacteria;o__Pseudomonadales;f__Pseudomonadaceae;g__Pseudomonas;
Atopobium	0	8.7151032739738e-05	0	5.81006884931586e-05	0	2.90503442465793e-05	2.90503442465793e-05	2.90503442465793e-05	0.000116201376986317	5.81006884931586e-05	0	0	0	0	2.90503442465793e-05	0.00223687650698661	0	8.7151032739738e-05	2.90503442465793e-05	2.90503442465793e-05	0	0.000116201376986317	0	0	0.000174302065479476	0	0	0	0	0	0	0	2.90503442465793e-05	0	0	0.000493855852191849	0	0	0	0	8.7151032739738e-05	5.81006884931586e-05	0.000203352409726055	0.000174302065479476	0.000174302065479476	0	k__Bacteria;p__Actinobacteriota;c__Coriobacteriia;o__Coriobacteriales;f__Atopobiaceae;g__Atopobium;
Candidatus_Solibacter	0	0	0	0	0	0	0	0	0	0	0	0	0	0	0	0	0.00217877581849345	0	0	0	0	0	0	0	0	0	0	0	0	0	0	0	0	0	0	0	0	0	0	0	0	0	0	0	0	0	k__Bacteria;p__Acidobacteriota;c__Acidobacteriae;o__Solibacterales;f__Solibacteraceae;g__Candidatus_Solibacter;
unidentified_Nitrospiraceae	0	0	0	0	0	0	0	0	0	0	0	0	0	0	0	0	0	0	0	0	0	0	0	0	0	0	0	0	0	0	0	0	0	0	0	0	0	0	0	0.00119106411410975	0	0	0	0	0	0.00209162478575371	k__Bacteria;p__Nitrospirota;c__Nitrospira;o__Nitrospirales;f__Nitrospiraceae;g__unidentified_Nitrospiraceae;
Nocardioides	0	0	0	0	0	0	0	0	0	0	0	0	0	0	0	0.000464805507945269	0.000610057229178166	0.00188827237602766	0	0	0	0	0	0	0	0	0	0	0	0	0	0	0	0	0	0	0	0	0	0	0	0	0.00087151032739738	0	2.90503442465793e-05	0	k__Bacteria;p__Actinobacteriota;c__Actinobacteria;o__Propionibacteriales;f__Nocardioidaceae;g__Nocardioides;
Methylobacterium-Methylorubrum	0	0	0	0	0	0	0	0	0	0	0	0	0	0	0	0	0.00188827237602766	2.90503442465793e-05	0	0	0	0	0	0	0	0	0	0	0	0	0	0	0	0	0	0	0	0	0	0	0	0	0	0	0	0	k__Bacteria;p__Proteobacteria;c__Alphaproteobacteria;o__Rhizobiales;f__Beijerinckiaceae;g__Methylobacterium-Methylorubrum;
Denitratisoma	0	0	0	0	0	0	0	0	0	0	0	0	0	0	0	0	0	0	0	0	0	0	0	0	0	0	0	0	0	0	0	0	0	0	0	0	0	0	0	0.00127821514684949	0	0	0	0	0	0.00188827237602766	k__Bacteria;p__Proteobacteria;c__Gammaproteobacteria;o__Burkholderiales;f__Rhodocyclaceae;g__Denitratisoma;
Cloacibacillus	2.90503442465793e-05	0	0.00116201376986317	0	0.000145251721232897	2.90503442465793e-05	0.000116201376986317	0	0	0	0	0	0	0	0.000232402753972635	0	0	0	0.000174302065479476	0.000116201376986317	0	8.7151032739738e-05	2.90503442465793e-05	0	0	0	0	2.90503442465793e-05	0	0	0	0	0	8.7151032739738e-05	0.00188827237602766	0	0.000174302065479476	0	0	0	0	0	0	0	0	0	k__Bacteria;p__Synergistota;c__Synergistia;o__Synergistales;f__Synergistaceae;g__Cloacibacillus;
Allisonella	0	0	0.000726258606164483	2.90503442465793e-05	0	0	0	0	0	0.000174302065479476	0	0	0	0	0	2.90503442465793e-05	0	0.00188827237602766	0.000261453098219214	5.81006884931586e-05	2.90503442465793e-05	0.000406704819452111	2.90503442465793e-05	0	0.000406704819452111	0	0	0.000116201376986317	0.000522906196438428	0	0.000116201376986317	2.90503442465793e-05	5.81006884931586e-05	0	0	0	0.000406704819452111	0	0.000813409638904221	0	2.90503442465793e-05	8.7151032739738e-05	0.000116201376986317	0.000261453098219214	0.00156871858931528	2.90503442465793e-05	k__Bacteria;p__Firmicutes;c__Negativicutes;o__Veillonellales-Selenomonadales;f__Veillonellaceae;g__Allisonella;
Mycoplasma	0	0	0	0	0	0	0	0	0	0	0	0.00124916480260291	0.00142346686808239	0.000290503442465793	0.00127821514684949	0	0	0	0	0	0	0	0	0	0	0	0	0	0	0	0	0	0	0	0	0	0.00165586962205502	0.00174302065479476	0.00104581239287686	0.000493855852191849	0	0	0	0	0	0.000639107573424745	k__Bacteria;p__Firmicutes;c__Bacilli;o__Mycoplasmatales;f__Mycoplasmataceae;g__Mycoplasma;
Gaiella	2.90503442465793e-05	0	0	0	0	0	0	0	0	0	0	0	0	0	2.90503442465793e-05	0	0.0016849199663016	8.7151032739738e-05	0	0	0	0	0	0	0	0	0	0	0	0	0	0	0	0	0	0	0	0	0	0	0	0	2.90503442465793e-05	0	0	0	k__Bacteria;p__Actinobacteriota;c__Thermoleophilia;o__Gaiellales;f__Gaiellaceae;g__Gaiella;
Bacillus	0.00165586962205502	2.90503442465793e-05	2.90503442465793e-05	2.90503442465793e-05	2.90503442465793e-05	5.81006884931586e-05	0	0	0	0	0	0.000493855852191849	0.000261453098219214	0.000145251721232897	0.000116201376986317	8.7151032739738e-05	0.000232402753972635	0	0	2.90503442465793e-05	0	8.7151032739738e-05	0	2.90503442465793e-05	0	0	0	0	0	0	2.90503442465793e-05	5.81006884931586e-05	0	5.81006884931586e-05	0	0.000464805507945269	0.00130726549109607	0.000290503442465793	0.000348604130958952	0.000116201376986317	0	0	0	0	0.000261453098219214	0.000319553786712373	k__Bacteria;p__Firmicutes;c__Bacilli;o__Bacillales;f__Bacillaceae;g__Bacillus;
Prevotellaceae_UCG-001	0	0.00113296342561659	0.00087151032739738	0.000784359294657642	0.00087151032739738	0.000958661360137118	0.00151061790082212	0.000551956540685007	0.000697208261917904	0.000726258606164483	0.00040670481945211	0	0	2.90503442465793e-05	0	0	5.81006884931586e-05	0	0.000610057229178166	0.00165586962205502	0.000610057229178166	0.000784359294657642	0.000726258606164483	0.00043575516369869	0.000551956540685007	0.000522906196438428	0.00101676204863028	0.000522906196438428	0.000464805507945269	0.000493855852191849	0.000755308950411062	0.000290503442465793	0.000610057229178166	0.000145251721232897	0.000551956540685007	0.000639107573424745	0	0	0	0	0	0.000116201376986317	0	0	0	0	k__Bacteria;p__Bacteroidota;c__Bacteroidia;o__Bacteroidales;f__Prevotellaceae;g__Prevotellaceae_UCG-001;
Oscillibacter	5.81006884931586e-05	5.81006884931586e-05	0.000145251721232897	0.000116201376986317	0.000174302065479476	0.000174302065479476	0.000203352409726055	0	5.81006884931586e-05	0.000145251721232897	0	0.000116201376986317	0.000145251721232897	0	0	0.000232402753972635	0.000668157917671324	0.00040670481945211	0.000522906196438428	0.0008424599831508	0.000145251721232897	0.000116201376986317	0.00165586962205502	0.000145251721232897	8.7151032739738e-05	5.81006884931586e-05	2.90503442465793e-05	0	0.000145251721232897	0	0.00043575516369869	5.81006884931586e-05	8.7151032739738e-05	2.90503442465793e-05	0.000900560671643959	0.000813409638904221	0.000464805507945269	0.000232402753972635	2.90503442465793e-05	2.90503442465793e-05	5.81006884931586e-05	8.7151032739738e-05	0.000406704819452111	0.000348604130958952	0.000174302065479476	0	k__Bacteria;p__Firmicutes;c__Clostridia;o__Oscillospirales;f__Oscillospiraceae;g__Oscillibacter;
Aeromicrobium	0	0	0	0	0	0	0	0	0	0	0	0	0	0	0	0.000232402753972635	8.7151032739738e-05	0.000116201376986317	0	0	0	0	0	0	0	0	0	0	0	0	0	0	0	0	0	0	0	0	0	0	0	2.90503442465793e-05	0.00151061790082212	5.81006884931586e-05	0	0	k__Bacteria;p__Actinobacteriota;c__Actinobacteria;o__Propionibacteriales;f__Nocardioidaceae;g__Aeromicrobium;
Pseudonocardia	8.7151032739738e-05	0	0	0	0	0	0	0	0	0	0	5.81006884931586e-05	0	0	0	0.00142346686808239	0.000174302065479476	0	0	0	0	0	0	0	0	0	0	0	0	0	0	0	0	0	0	0	8.7151032739738e-05	2.90503442465793e-05	0	0	0	0	5.81006884931586e-05	2.90503442465793e-05	0	0	k__Bacteria;p__Actinobacteriota;c__Actinobacteria;o__Pseudonocardiales;f__Pseudonocardiaceae;g__Pseudonocardia;
Providencia	0	0	0	0	0	0	0	0	0	0	0	0	0	0	0	0	0	2.90503442465793e-05	0	0	0	0	0	0	0	0	0	0	0	0	0	0	0	0	0	0	0	0	0	0	2.90503442465793e-05	0.00142346686808239	0	2.90503442465793e-05	0	0	k__Bacteria;p__Proteobacteria;c__Gammaproteobacteria;o__Enterobacterales;f__Morganellaceae;g__Providencia;
Lachnospiraceae_FCS020_group	0.00043575516369869	5.81006884931586e-05	0.00043575516369869	2.90503442465793e-05	0.00136536617958923	0.000522906196438428	0.000493855852191848	8.7151032739738e-05	0.000261453098219214	0.000958661360137118	0	0.000261453098219214	0	0	0.000319553786712373	0.000261453098219214	0.000116201376986317	0.00107486273712343	0.000551956540685007	0.000406704819452111	0.000174302065479476	0.000348604130958952	0.000377654475205531	0.000116201376986317	8.7151032739738e-05	0.000174302065479476	0.000116201376986317	0.000261453098219214	0.000232402753972635	0.000174302065479476	0.000261453098219214	0.000697208261917904	0.000493855852191849	0	0.000348604130958952	5.81006884931586e-05	0.00107486273712343	0.000900560671643959	0	0.000174302065479476	0.000522906196438428	2.90503442465793e-05	0.000464805507945269	0.000522906196438428	0.000493855852191849	5.81006884931586e-05	k__Bacteria;p__Firmicutes;c__Clostridia;o__Lachnospirales;f__Lachnospiraceae;g__Lachnospiraceae_FCS020_group;
Eggerthella	2.90503442465793e-05	5.81006884931586e-05	2.90503442465793e-05	0.000145251721232897	8.7151032739738e-05	0.000145251721232897	0.000290503442465793	0.00043575516369869	2.90503442465793e-05	0.000348604130958952	5.81006884931586e-05	0	2.90503442465793e-05	0	0	0.000581006884931586	0.00136536617958923	8.7151032739738e-05	0.000203352409726055	0.000145251721232897	0.000232402753972635	2.90503442465793e-05	0.000261453098219214	0	8.7151032739738e-05	0.000145251721232897	5.81006884931586e-05	0.000261453098219214	5.81006884931586e-05	8.7151032739738e-05	5.81006884931586e-05	2.90503442465793e-05	0.000668157917671324	0	0.000203352409726055	0.000406704819452111	2.90503442465793e-05	2.90503442465793e-05	0	2.90503442465793e-05	0.000145251721232897	0.000377654475205531	0.000551956540685007	0.000639107573424745	0.000116201376986317	0	k__Bacteria;p__Actinobacteriota;c__Coriobacteriia;o__Coriobacteriales;f__Eggerthellaceae;g__Eggerthella;
Acetitomaculum	0	0	2.90503442465793e-05	0	0.00130726549109607	0	0	0	0	0	0	0	0	0	0	0	2.90503442465793e-05	0	0	2.90503442465793e-05	0	2.90503442465793e-05	0	0	0	0	0	0	0	5.81006884931586e-05	0	0	0	0	0	0	0	0	0	0	0	0	0	0	0	0	k__Bacteria;p__Firmicutes;c__Clostridia;o__Lachnospirales;f__Lachnospiraceae;g__Acetitomaculum;
Bilophila	0.000813409638904221	0.000261453098219214	0.00113296342561659	0.000203352409726055	0.000261453098219214	0.000174302065479476	0.000174302065479476	8.7151032739738e-05	0.000116201376986317	0.000203352409726055	0.000290503442465793	0.000116201376986317	8.7151032739738e-05	0	8.7151032739738e-05	0.000174302065479476	0.00130726549109607	0.000261453098219214	0.000203352409726055	0.000203352409726055	0.000348604130958952	0.000290503442465793	0.000464805507945269	2.90503442465793e-05	0.00124916480260291	8.7151032739738e-05	2.90503442465793e-05	0.000145251721232897	2.90503442465793e-05	2.90503442465793e-05	0.000551956540685007	0	0.000232402753972635	0.000116201376986317	0.000203352409726055	0.000203352409726055	0.000610057229178166	0.000232402753972635	0	5.81006884931586e-05	0.000174302065479476	0.000116201376986317	0.000551956540685007	0.000290503442465793	0.000900560671643959	0	k__Bacteria;p__Desulfobacterota;c__Desulfovibrionia;o__Desulfovibrionales;f__Desulfovibrionaceae;g__Bilophila;
Colidextribacter	0	0.000116201376986317	0.000464805507945269	0.000522906196438428	0.000522906196438428	0.0008424599831508	0.000261453098219214	0.000145251721232897	0.000581006884931586	0.00127821514684949	8.7151032739738e-05	0.000639107573424745	0.000174302065479476	0.00040670481945211	0	0.000232402753972635	0.00043575516369869	0.000261453098219214	0.000958661360137118	0.000319553786712373	0.00043575516369869	0.000493855852191848	0.00110391308137001	0.000668157917671324	0.000377654475205531	0.000348604130958952	0.000232402753972635	0.000348604130958952	0.000464805507945269	0.000348604130958952	0.00110391308137001	0.000610057229178166	0.000726258606164483	5.81006884931586e-05	0.000116201376986317	0.00124916480260291	0.000348604130958952	0.000116201376986317	2.90503442465793e-05	0	0.000232402753972635	0.000174302065479476	0.000232402753972635	0.000406704819452111	0.000319553786712373	5.81006884931586e-05	k__Bacteria;p__Firmicutes;c__Clostridia;o__Oscillospirales;f__Oscillospiraceae;g__Colidextribacter;
Quadrisphaera	0	0	0	0	0	0	0	0	0	0	0	0	0	0	0	0.00122011445835633	0.000261453098219214	0	0	0	0	0	0	0	0	0	0	0	0	0	0	0	0	0	0	0	0	0	0	0	0	0	0	0	0	0	k__Bacteria;p__Actinobacteriota;c__Actinobacteria;o__Kineosporiales;f__Kineosporiaceae;g__Quadrisphaera;
Campylobacter	0.00119106411410975	0	0	0	0	0	0	0	0	0	0	0	0	0	5.81006884931586e-05	0	0	0	0	0	0	0	0	0	0	0	0	0	0	0	0	0	0	0	0	0	0	0	0	0	0	2.90503442465793e-05	0	0	0	0	k__Bacteria;p__Campylobacterota;c__Campylobacteria;o__Campylobacterales;f__Campylobacteraceae;g__Campylobacter;
Haliangium	2.90503442465793e-05	0	0	0	0	0	0	0	0	0	0	0	0	0	0	0	0.00119106411410975	0	0	0	0	0	0	0	0	0	0	0	0	0	0	0	0	0	0	0	0	0	0	5.81006884931586e-05	0	0	0	0	0	0.000145251721232897	k__Bacteria;p__Myxococcota;c__Polyangia;o__Haliangiales;f__Haliangiaceae;g__Haliangium;
Mycobacterium	0	0	0	0	0	0	0	0	0	0	0	0	0	0	0	0.00119106411410975	0.000377654475205531	8.7151032739738e-05	0	0	0	0	0	0	0	0	0	0	0	0	0	0	0	0	0	8.7151032739738e-05	0	0	0	8.7151032739738e-05	0	0	0	2.90503442465793e-05	0	2.90503442465793e-05	k__Bacteria;p__Actinobacteriota;c__Actinobacteria;o__Corynebacteriales;f__Mycobacteriaceae;g__Mycobacterium;
Lactococcus	0	8.7151032739738e-05	0	5.81006884931586e-05	0.000668157917671325	5.81006884931586e-05	2.90503442465793e-05	0	0.000261453098219214	0	0	0	2.90503442465793e-05	0.000116201376986317	0.000290503442465793	2.90503442465793e-05	0	0	0	0.000203352409726055	2.90503442465793e-05	5.81006884931586e-05	0	0	2.90503442465793e-05	0	0	0	0	2.90503442465793e-05	0	2.90503442465793e-05	0	2.90503442465793e-05	0	0.00116201376986317	0	0.000116201376986317	0.000145251721232897	8.7151032739738e-05	5.81006884931586e-05	0	5.81006884931586e-05	0	0.000261453098219214	0.000522906196438428	k__Bacteria;p__Firmicutes;c__Bacilli;o__Lactobacillales;f__Streptococcaceae;g__Lactococcus;
Peptoniphilus	0	0	0	0	0.000174302065479476	5.81006884931586e-05	0	0	0	0	0	0	0	0	0	0	5.81006884931586e-05	0	0	0	0	0	0	0	0	0	0	0	0	0	0	0	0	0	0	0	0	0	0.00113296342561659	0	0	0	0	5.81006884931586e-05	0	5.81006884931586e-05	k__Bacteria;p__Firmicutes;c__Clostridia;o__Peptostreptococcales-Tissierellales;f__unidentified_Peptostreptococcales-Tissierellales;g__Peptoniphilus;
Adlercreutzia	0.000697208261917904	0.000116201376986317	0.000290503442465793	0.000203352409726055	0.00104581239287686	0.000319553786712373	0.000522906196438428	2.90503442465793e-05	0	0.000348604130958952	0	0.000145251721232897	2.90503442465793e-05	2.90503442465793e-05	0	0	5.81006884931586e-05	0	0.000406704819452111	0.000377654475205531	0.000116201376986317	0.000232402753972635	0.000464805507945269	2.90503442465793e-05	0.000174302065479476	8.7151032739738e-05	0.000145251721232897	5.81006884931586e-05	0.000145251721232897	2.90503442465793e-05	0.000232402753972635	0.000116201376986317	0.00043575516369869	5.81006884931586e-05	0.000551956540685007	0	0.00043575516369869	0.000377654475205531	0	0	0.000116201376986317	0	0.000116201376986317	8.7151032739738e-05	8.7151032739738e-05	2.90503442465793e-05	k__Bacteria;p__Actinobacteriota;c__Coriobacteriia;o__Coriobacteriales;f__Eggerthellaceae;g__Adlercreutzia;
Coprobacter	5.81006884931586e-05	2.90503442465793e-05	8.7151032739738e-05	0.000145251721232897	5.81006884931586e-05	5.81006884931586e-05	0	0	0	2.90503442465793e-05	0	0.000116201376986317	2.90503442465793e-05	0	0	0	0	0.000493855852191849	8.7151032739738e-05	2.90503442465793e-05	8.7151032739738e-05	8.7151032739738e-05	0.000987711704383697	0	8.7151032739738e-05	0	0	2.90503442465793e-05	0.000174302065479476	2.90503442465793e-05	0.000377654475205531	0	0.000145251721232897	0	0	0	0.000261453098219214	0	0	0	8.7151032739738e-05	5.81006884931586e-05	0.000232402753972635	0.000116201376986317	5.81006884931586e-05	0	k__Bacteria;p__Bacteroidota;c__Bacteroidia;o__Bacteroidales;f__Barnesiellaceae;g__Coprobacter;
Rhodoplanes	0	0	0	0	0	0	0	0	0	0	0	0	0	0	0	0	0.000987711704383697	0	0	0	0	0	0	0	0	0	0	0	0	0	0	0	0	0	0	0	0	0	0	0	0	0	0	0	0	0	k__Bacteria;p__Proteobacteria;c__Alphaproteobacteria;o__Rhizobiales;f__Xanthobacteraceae;g__Rhodoplanes;
Microlunatus	0	0	0	0	0	0	0	0	0	0	0	0	0	0	0	0.000377654475205531	0.000987711704383697	0.000116201376986317	0	0	0	0	0	0	0	0	0	0	0	0	0	0	0	0	0	0	0	0	0	0	0	0	2.90503442465793e-05	0	0	0	k__Bacteria;p__Actinobacteriota;c__Actinobacteria;o__Propionibacteriales;f__Propionibacteriaceae;g__Microlunatus;
Frisingicoccus	8.7151032739738e-05	0	0.000958661360137118	0	0	0	8.7151032739738e-05	0	0	0	0	0	0	0	0	0	0	0	0	2.90503442465793e-05	0	0	0	0	0	0	0	2.90503442465793e-05	0	0	0	0	0	2.90503442465793e-05	0.000697208261917904	0	0	0	0	0	0	2.90503442465793e-05	0	0	0	0	k__Bacteria;p__Firmicutes;c__Clostridia;o__Lachnospirales;f__Lachnospiraceae;g__Frisingicoccus;
Helicobacter	2.90503442465793e-05	2.90503442465793e-05	0	0	0	0	0	0	0	0	0	0.000929611015890538	0.000639107573424745	5.81006884931586e-05	0	0.000116201376986317	0	0	0	0	0	0	0	0	0	0	0	0	0	0	0	0	0	0	0	0	0.000174302065479476	0.000261453098219214	8.7151032739738e-05	0.000116201376986317	0.000116201376986317	0.000290503442465793	0	0	0	0.000116201376986317	k__Bacteria;p__Campylobacterota;c__Campylobacteria;o__Campylobacterales;f__Helicobacteraceae;g__Helicobacter;
Plesiomonas	0	0	0	0	0	0	0	0	0	0	0	0	0	0	0	0	0	0	0	0	0	0	0	0	0	0	0	0	0	0	0	0	0	0	0	0	0	0	0	0	0	0.000929611015890538	8.7151032739738e-05	2.90503442465793e-05	2.90503442465793e-05	0	k__Bacteria;p__Proteobacteria;c__Gammaproteobacteria;o__Enterobacterales;f__Enterobacteriaceae;g__Plesiomonas;
Edaphobaculum	5.81006884931586e-05	0	0	0	0	0	0	0	0	0	0	0	0	0	0	0	0.000929611015890538	0	0	0	0	0	0	0	0	0	0	0	0	0	0	0	0	0	0	0	0	0	0	0	0	0	0	0	0	0	k__Bacteria;p__Bacteroidota;c__Bacteroidia;o__Chitinophagales;f__Chitinophagaceae;g__Edaphobaculum;
Microbacterium	5.81006884931586e-05	2.90503442465793e-05	0	0	0	0	0	0	0	0	0	5.81006884931586e-05	5.81006884931586e-05	0	0	0.000348604130958952	0	0.000929611015890538	0	0	0	0	0	0	0	0	0	0	0	0	0	0	0	0	0	0	0	0	5.81006884931586e-05	5.81006884931586e-05	0	2.90503442465793e-05	0.000697208261917904	0	0.000493855852191849	0.000116201376986317	k__Bacteria;p__Actinobacteriota;c__Actinobacteria;o__Micrococcales;f__Microbacteriaceae;g__Microbacterium;
Eisenbergiella	0	8.7151032739738e-05	0	0	0	0	0.000116201376986317	2.90503442465793e-05	5.81006884931586e-05	2.90503442465793e-05	0	0	5.81006884931586e-05	0	0	5.81006884931586e-05	0.000145251721232897	2.90503442465793e-05	0	0.000261453098219214	0	0	8.7151032739738e-05	0	0	0	0.000290503442465793	8.7151032739738e-05	0	0	2.90503442465793e-05	0	5.81006884931586e-05	0	0.000929611015890538	0	0	0	0	0	2.90503442465793e-05	0	0.000116201376986317	0.000203352409726055	2.90503442465793e-05	0	k__Bacteria;p__Firmicutes;c__Clostridia;o__Lachnospirales;f__Lachnospiraceae;g__Eisenbergiella;
Thermus	8.7151032739738e-05	0	0	0	0	0	0	0	0	0	0	0	0	0	0	0	0.00087151032739738	0	0	0	0	0	0	0	0	0	0	0	0	0	0	0	0	0	0	0	0	0	0	0	0	0	0	0	0	0	k__Bacteria;p__Deinococcota;c__Deinococci;o__Thermales;f__Thermaceae;g__Thermus;
Conexibacter	0	0	0	0	0	0	0	0	0	0	0	0	0	0	0	0.000174302065479476	0.000639107573424745	0.000232402753972635	0	0	0	0	0	0	0	0	0	0	0	0	0	0	0	0	0	0	0	0	0	0	0	0	0.00087151032739738	0	0.000232402753972635	0	k__Bacteria;p__Actinobacteriota;c__Thermoleophilia;o__Solirubrobacterales;f__Solirubrobacteraceae;g__Conexibacter;
Raoultibacter	0	0	0	0	8.7151032739738e-05	0	0	0	0	5.81006884931586e-05	0	0	0	0	0	0.000348604130958952	0	0.000581006884931586	0	2.90503442465793e-05	0	0	0	5.81006884931586e-05	0	0	0	0	0	0	0	0	0	0	2.90503442465793e-05	0	0	0	0	0	0	0	0.00087151032739738	0	0.0008424599831508	0	k__Bacteria;p__Actinobacteriota;c__Coriobacteriia;o__Coriobacteriales;f__unidentified_Coriobacteriales;g__Raoultibacter;
Thermovirga	0	0	0	0	0	0	0	0	0	0	0	0	0	0	0	0	0	0	0	0	0	0	0	0	0	0	0	0	0	0	0	0	0	0	0	0.0008424599831508	0	0	0	0	0	0	0	0	0	0	k__Bacteria;p__Synergistota;c__Synergistia;o__Synergistales;f__Synergistaceae;g__Thermovirga;
Ellin6067	0.000203352409726055	0	0	0	0	0	0	0	0	0	0	0	0	0	0	0	0.0008424599831508	0	0	0	0	0	0	0	0	0	0	0	0	0	0	0	0	0	0	0	0	0	0	0	0	0	0	0	0	0	k__Bacteria;p__Proteobacteria;c__Gammaproteobacteria;o__Burkholderiales;f__Nitrosomonadaceae;g__Ellin6067;
Comamonas	0	0	0	0	0	0	0	0	0	0	0	0.0008424599831508	0.000551956540685007	0.000697208261917904	0.00043575516369869	0	0	0	0	0	0	0	0	0	0	0	0	0	0	0	0	0	0	0	0	0	0.000174302065479476	8.7151032739738e-05	0.000406704819452111	0.000145251721232897	0	0	2.90503442465793e-05	8.7151032739738e-05	0	0.000377654475205531	k__Bacteria;p__Proteobacteria;c__Gammaproteobacteria;o__Burkholderiales;f__Comamonadaceae;g__Comamonas;
Moraxella	0	0	0	0	0	0	0	0	0	0	0	0	0	0	0	0	0	0	0	0	0	0	0	0	0	0	0	0	0	0	0	0	0	0	0	0	0	0	0.0008424599831508	0	0	0	0	0	0	0	k__Bacteria;p__Proteobacteria;c__Gammaproteobacteria;o__Pseudomonadales;f__Moraxellaceae;g__Moraxella;
Leucobacter	0	0	0	2.90503442465793e-05	0	0	0	0	0	0	0	0	2.90503442465793e-05	0	2.90503442465793e-05	0.000290503442465793	0	0.0008424599831508	0	0	0	0	0	0	0	0	0	0	0	0	0	0	0	0	0	0.000145251721232897	0	0	0	0	0	0	0.000464805507945269	0	0.000319553786712373	2.90503442465793e-05	k__Bacteria;p__Actinobacteriota;c__Actinobacteria;o__Micrococcales;f__Microbacteriaceae;g__Leucobacter;
Novosphingobium	8.7151032739738e-05	0	0	0	0	0	0	0	0	0	0	0	0	0	0	0	0.0008424599831508	0	0	0	0	0	0	0	0	0	0	0	0	0	0	0	0	0	0	0	0	0	5.81006884931586e-05	0	0	0	2.90503442465793e-05	0	0	2.90503442465793e-05	k__Bacteria;p__Proteobacteria;c__Alphaproteobacteria;o__Sphingomonadales;f__Sphingomonadaceae;g__Novosphingobium;
Jatrophihabitans	0	0	0	0	0	0	0	0	0	0	0	0	0	0	0	0.000813409638904221	5.81006884931586e-05	0	0	0	0	0	0	0	0	0	0	0	0	0	0	0	0	0	0	0	0	0	0	0	0	0	0.000493855852191849	0	0.000174302065479476	0	k__Bacteria;p__Actinobacteriota;c__Actinobacteria;o__Frankiales;f__Frankiaceae;g__Jatrophihabitans;
Proteus	0	0	0	0	0	2.90503442465793e-05	0	0	0	0	0	0	0	0	0	8.7151032739738e-05	0	0	2.90503442465793e-05	0	2.90503442465793e-05	0	0	0	5.81006884931586e-05	0	0	0	0	0	0	0	2.90503442465793e-05	0	0	0	0	0	0.000813409638904221	0	0	0	0	0	0	0	k__Bacteria;p__Proteobacteria;c__Gammaproteobacteria;o__Enterobacterales;f__Morganellaceae;g__Proteus;
OLB13	0	0	0	0	0	0	0	0	0	0	0	0	0	0	0	0	0	0	0	0	0	0	0	0	0	0	0	0	0	0	0	0	0	0	0	0	0	0	0	0.000726258606164483	0	0	0	0	0	0.000813409638904221	k__Bacteria;p__Chloroflexi;c__Anaerolineae;o__SBR1031;f__A4b;g__OLB13;
unidentified_Chloroplast	0	0	0	0	0	0	0	0	0	0	0	0	0	2.90503442465793e-05	0	0.000813409638904221	0.000174302065479476	0	0	0	5.81006884931586e-05	5.81006884931586e-05	0	0	0	0	0	0	0	5.81006884931586e-05	0	0	0	0	0	0	0	0	0	0	0	0	0	0	0	0	k__Bacteria;p__Cyanobacteria;c__Cyanobacteriia;o__Chloroplast;f__unidentified_Chloroplast;g__unidentified_Chloroplast;
Ruminiclostridium	0	0	0	2.90503442465793e-05	2.90503442465793e-05	2.90503442465793e-05	0	2.90503442465793e-05	5.81006884931586e-05	0	0	0	2.90503442465793e-05	0	0	0	0	0	0	0	0	0	0	0	0	0	0	0	0	0	0	0	0.000116201376986317	0	0	0.000610057229178166	0.000784359294657642	0	0	0	0	0	0	0	0	0	k__Bacteria;p__Firmicutes;c__Clostridia;o__unidentified_Clostridia;f__Hungateiclostridiaceae;g__Ruminiclostridium;
Gemmatimonas	0	0	0	0	0	0	0	0	0	0	0	0	0	0	0	0	0.000755308950411062	0	0	0	0	0	0	0	0	0	0	0	0	0	0	0	0	0	0	0	0	0	0	0	0	0	2.90503442465793e-05	0	0	0	k__Bacteria;p__Gemmatimonadetes;c__unidentified_Gemmatimonadetes;o__Gemmatimonadales;f__Gemmatimonadaceae;g__Gemmatimonas;
Cellulomonas	5.81006884931586e-05	0	0	0	0	0	0	0	0	0	0	0	0	0	0	0.000290503442465793	5.81006884931586e-05	0.000116201376986317	0	0	0	0	0	0	0	0	0	0	0	0	0	0	0	0	0	0	0	0	0	0	0	0	0.000726258606164483	5.81006884931586e-05	0	0	k__Bacteria;p__Actinobacteriota;c__Actinobacteria;o__Micrococcales;f__Cellulomonadaceae;g__Cellulomonas;
Acidibacter	5.81006884931586e-05	0	0	0	0	0	0	0	0	0	0	0	0	0	0	0	0.000726258606164483	0	0	0	0	0	0	0	0	0	0	0	0	0	0	0	0	0	0	0	0	0	0	0	0	0	0	0	0	0	k__Bacteria;p__Proteobacteria;c__Gammaproteobacteria;o__unidentified_Gammaproteobacteria;f__unidentified_Gammaproteobacteria;g__Acidibacter;
Tepidiphilus	0	0	0	0	0	0	0	0	0	0	0	0	0	0	0	0	0.000726258606164483	0	0	0	0	0	5.81006884931586e-05	0	0	0	0	0	0	0	0	0	0	0	0	0	0	0	0	0	0	0	0.000145251721232897	0	0	0	k__Bacteria;p__Proteobacteria;c__Gammaproteobacteria;o__Burkholderiales;f__Hydrogenophilaceae;g__Tepidiphilus;
Arenimonas	0	0	0	0	0	0	0	0	0	0	0	0	0	0	0	0	0.000726258606164483	0	0	0	0	0	0	0	0	0	0	0	0	0	0	0	0	0	0	0	0	0	0	0	0	0	0	0	0	0	k__Bacteria;p__Proteobacteria;c__Gammaproteobacteria;o__Xanthomonadales;f__Xanthomonadaceae;g__Arenimonas;
Azospirillum	0	0	0	0	0	0	0	0	0	0	0	0	0	0	0	0	0.000697208261917904	0	0	0	0	0	0	0	0	0	0	0	0	0	0	0	0	0	0	0	0	0	0	0	0	0	0	0	0	0	k__Bacteria;p__Proteobacteria;c__Alphaproteobacteria;o__Azospirillales;f__Azospirillaceae;g__Azospirillum;
Actinoplanes	0.000203352409726055	0	0	0	0	0	0	0	0	0	0	0	0	0	0	0.000668157917671324	8.7151032739738e-05	2.90503442465793e-05	0	0	0	0	0	0	0	0	0	0	0	0	0	0	0	0	0	0	0	0	0	0	0	0	0	0	0	0	k__Bacteria;p__Actinobacteriota;c__Actinobacteria;o__Micromonosporales;f__Micromonosporaceae;g__Actinoplanes;
DTU089	2.90503442465793e-05	0	5.81006884931586e-05	0	2.90503442465793e-05	0	5.81006884931586e-05	0	0	0	0	0	0	0	0	2.90503442465793e-05	0	2.90503442465793e-05	0.000145251721232897	2.90503442465793e-05	0	2.90503442465793e-05	0.000668157917671324	0	5.81006884931586e-05	2.90503442465793e-05	0	0	0	0	0.000145251721232897	2.90503442465793e-05	0.000116201376986317	0	5.81006884931586e-05	2.90503442465793e-05	0	0	0	0	0	0	5.81006884931586e-05	0	0	0	k__Bacteria;p__Firmicutes;c__Clostridia;o__Oscillospirales;f__Ruminococcaceae;g__DTU089;
Gemella	5.81006884931586e-05	0.000145251721232897	2.90503442465793e-05	0.000261453098219214	0.000232402753972635	5.81006884931586e-05	5.81006884931586e-05	0	0.000116201376986317	5.81006884931586e-05	0.000174302065479476	2.90503442465793e-05	0	0	0	8.7151032739738e-05	5.81006884931586e-05	2.90503442465793e-05	8.7151032739738e-05	5.81006884931586e-05	0	0	5.81006884931586e-05	0	0.000639107573424745	0	5.81006884931586e-05	0	2.90503442465793e-05	0	2.90503442465793e-05	2.90503442465793e-05	2.90503442465793e-05	5.81006884931586e-05	5.81006884931586e-05	0	0	0	0.000174302065479476	0	0	2.90503442465793e-05	0	5.81006884931586e-05	8.7151032739738e-05	0.000290503442465793	k__Bacteria;p__Firmicutes;c__Bacilli;o__Staphylococcales;f__Gemellaceae;g__Gemella;
TM7x	2.90503442465793e-05	8.7151032739738e-05	2.90503442465793e-05	0	5.81006884931586e-05	5.81006884931586e-05	0	0	0.000610057229178166	5.81006884931586e-05	2.90503442465793e-05	0	0	8.7151032739738e-05	0	0.000319553786712373	0	2.90503442465793e-05	0	0	0	2.90503442465793e-05	0	2.90503442465793e-05	8.7151032739738e-05	0	5.81006884931586e-05	5.81006884931586e-05	0	8.7151032739738e-05	2.90503442465793e-05	2.90503442465793e-05	0	2.90503442465793e-05	0	0	0	0	0	0	0	5.81006884931586e-05	5.81006884931586e-05	0	0.000116201376986317	0	k__Bacteria;p__unidentified_Bacteria;c__Saccharimonadia;o__Saccharimonadales;f__Saccharimonadaceae;g__TM7x;
Cutibacterium	8.7151032739738e-05	2.90503442465793e-05	2.90503442465793e-05	0	0	0	0	0	0	0	0	5.81006884931586e-05	0.000319553786712373	2.90503442465793e-05	8.7151032739738e-05	0	0.000174302065479476	0	0	0	0	0	0	0	0	0	0	2.90503442465793e-05	0	0	0.000145251721232897	0	0	0	0	0.00040670481945211	5.81006884931586e-05	5.81006884931586e-05	0.000610057229178166	0	0	0	0	0	0	0.000116201376986317	k__Bacteria;p__Actinobacteriota;c__Actinobacteria;o__Propionibacteriales;f__Propionibacteriaceae;g__Cutibacterium;
Phaselicystis	0	0	0	0	0	0	0	0	0	0	0	0	0	0	0	0	0.000610057229178166	0	0	0	0	0	0	0	0	0	0	0	0	0	0	0	0	0	0	0	0	0	0	0	0	0	0	0	0	0	k__Bacteria;p__Myxococcota;c__Polyangia;o__Polyangiales;f__Phaselicystidaceae;g__Phaselicystis;
Porphyromonas	0.000581006884931586	0	0	0	0	0	0	0	0	0	0	2.90503442465793e-05	0	0	0	0	0	0	0	0	0	0	0	0	2.90503442465793e-05	0	0	0	5.81006884931586e-05	0	0	0	2.90503442465793e-05	0	2.90503442465793e-05	0	0	0	0	0	0	0	0	0	2.90503442465793e-05	0	k__Bacteria;p__Bacteroidota;c__Bacteroidia;o__Bacteroidales;f__Porphyromonadaceae;g__Porphyromonas;
Acidothermus	0	0	0	0	0	0	0	0	0	0	0	0	0	0	0	0.000116201376986317	0.000581006884931586	0	0	0	0	0	0	0	0	0	0	0	0	0	0	0	0	0	0	8.7151032739738e-05	0	0	0	0	0	0	0	0	0	0	k__Bacteria;p__Actinobacteriota;c__Actinobacteria;o__Frankiales;f__Acidothermaceae;g__Acidothermus;
Solirubrobacter	8.7151032739738e-05	0	0	0	0	0	0	0	0	0	0	0	0	0	0	2.90503442465793e-05	0.000319553786712373	0.000232402753972635	0	0	0	0	0	0	0	0	0	0	0	0	0	0	0	0	0	0	0	0	0	0	0	5.81006884931586e-05	0.000581006884931586	0	5.81006884931586e-05	0	k__Bacteria;p__Actinobacteriota;c__Thermoleophilia;o__Solirubrobacterales;f__Solirubrobacteraceae;g__Solirubrobacter;
Family_XIII_AD3011_group	0.000203352409726055	0	0.000232402753972635	2.90503442465793e-05	0.00043575516369869	5.81006884931586e-05	5.81006884931586e-05	5.81006884931586e-05	0.000261453098219214	0.000174302065479476	0	0.000290503442465793	0	0	0	5.81006884931586e-05	0.000551956540685007	0.000116201376986317	0.000261453098219214	0.000174302065479476	2.90503442465793e-05	8.7151032739738e-05	0.000203352409726055	0	2.90503442465793e-05	8.7151032739738e-05	0	5.81006884931586e-05	0.000116201376986317	0	0.000116201376986317	0	0.000348604130958952	2.90503442465793e-05	0.000232402753972635	0.000116201376986317	0.000348604130958952	0.000116201376986317	5.81006884931586e-05	0	0	2.90503442465793e-05	0.000261453098219214	0.000116201376986317	5.81006884931586e-05	2.90503442465793e-05	k__Bacteria;p__Firmicutes;c__Clostridia;o__Peptostreptococcales-Tissierellales;f__Anaerovoracaceae;g__Family_XIII_AD3011_group;
Rhodococcus	0	0	0	0	0	0	0	0	0	0	0	0	0	0	0	0.000551956540685007	5.81006884931586e-05	5.81006884931586e-05	0	0	0	0	0	0	0	0	0	0	0	0	0	0	0	0	0	0.000319553786712373	0	0	0	0	0	0	0	0	2.90503442465793e-05	0	k__Bacteria;p__Actinobacteriota;c__Actinobacteria;o__Corynebacteriales;f__Nocardiaceae;g__Rhodococcus;
Anaerococcus	0	0	0	0	5.81006884931586e-05	0	0	5.81006884931586e-05	0	2.90503442465793e-05	0	0	0	0	0	0	0	0	0	0	0	2.90503442465793e-05	5.81006884931586e-05	0	0	0	0	0	0	0	0	0	0	0	0	2.90503442465793e-05	0	0	0.000522906196438428	2.90503442465793e-05	0	0	0	0	0	0	k__Bacteria;p__Firmicutes;c__Clostridia;o__Peptostreptococcales-Tissierellales;f__unidentified_Peptostreptococcales-Tissierellales;g__Anaerococcus;
Rikenellaceae_RC9_gut_group	0.000174302065479476	0.000116201376986317	5.81006884931586e-05	0.000174302065479476	0.000406704819452111	0.000232402753972635	0.000145251721232897	2.90503442465793e-05	0.000116201376986317	2.90503442465793e-05	0.000116201376986317	0	0	0	0	2.90503442465793e-05	0	0	2.90503442465793e-05	0.000232402753972635	2.90503442465793e-05	5.81006884931586e-05	0.000348604130958952	0	0.000116201376986317	2.90503442465793e-05	5.81006884931586e-05	0	0.000145251721232897	8.7151032739738e-05	0.000348604130958952	8.7151032739738e-05	0.000203352409726055	0	2.90503442465793e-05	8.7151032739738e-05	8.7151032739738e-05	0	0	0	2.90503442465793e-05	0.000522906196438428	0	0	0	0	k__Bacteria;p__Bacteroidota;c__Bacteroidia;o__Bacteroidales;f__Rikenellaceae;g__Rikenellaceae_RC9_gut_group;
unidentified_AKYH767	0	0	0	0	0	0	0	0	0	0	0	0	0	0	0	0	0	0	0	0	0	0	0	0	0	0	0	0	0	0	0	0	0	0	0	0	0	0	0	0.000493855852191849	0	0	0	0	0	0.000464805507945269	k__Bacteria;p__Bacteroidota;c__Bacteroidia;o__Sphingobacteriales;f__AKYH767;g__unidentified_AKYH767;
unidentified_Bacteria	0	0	0	0	0	0	0	0	0	0	0	0	0	0	0	0	0	0	0	0	0	0	0	0	0	0	0	0	0	0	0	0	5.81006884931586e-05	0	0	0.000493855852191849	0	0	0	0	0	0	0	0	0	0	k__Bacteria;p__unidentified_Bacteria;c__unidentified_Bacteria;o__unidentified_Bacteria;f__unidentified_Bacteria;g__unidentified_Bacteria;
Candidatus_Koribacter	0	0	0	0	0	0	0	0	0	0	0	0	0	0	0	0	0.000493855852191849	0	0	0	0	0	0	0	0	0	0	0	0	0	0	0	0	0	0	0	0	0	0	0	0	0	0	0	0	0	k__Bacteria;p__Acidobacteriota;c__Acidobacteriae;o__Acidobacteriales;f__Koribacteraceae;g__Candidatus_Koribacter;
Defluviitaleaceae_UCG-011	0.000145251721232897	0	0	0	0	5.81006884931586e-05	2.90503442465793e-05	0	2.90503442465793e-05	0	0	0	0	0	0	0	2.90503442465793e-05	0	0	5.81006884931586e-05	0	0	0	0	0	0	2.90503442465793e-05	0	0	0	0	0	0.000116201376986317	2.90503442465793e-05	0.000464805507945269	0	0.000116201376986317	0	0	0	0	0	0	0	0	0	k__Bacteria;p__Firmicutes;c__Clostridia;o__Lachnospirales;f__Defluviitaleaceae;g__Defluviitaleaceae_UCG-011;
CAG-352	0	0	0	0	0.000145251721232897	0	0	0	0	0	0	0	0	0	0	0	0.000464805507945269	0	0	0	0	0	0	0	0	0	0	0	0	0	0	0	0	0	0	0	0	0	0	0	0	0	0	2.90503442465793e-05	0	0	k__Bacteria;p__Firmicutes;c__Clostridia;o__Oscillospirales;f__Ruminococcaceae;g__CAG-352;
Rubrobacter	0	0	0	0	0	0	0	0	0	0	0	0	0	0	0	0	0.000464805507945269	0	0	0	0	0	0	0	0	0	0	0	0	0	0	0	0	0	0	0	0	0	0	0	0	0	0	0	0	0	k__Bacteria;p__Actinobacteriota;c__Rubrobacteria;o__Rubrobacterales;f__Rubrobacteriaceae;g__Rubrobacter;
[Clostridium]_innocuum_group	0	2.90503442465793e-05	0	0	0	0	5.81006884931586e-05	0	8.7151032739738e-05	2.90503442465793e-05	2.90503442465793e-05	2.90503442465793e-05	5.81006884931586e-05	0.000116201376986317	0.000261453098219214	0.000406704819452111	0.000174302065479476	8.7151032739738e-05	2.90503442465793e-05	0.000261453098219214	5.81006884931586e-05	0	5.81006884931586e-05	0	5.81006884931586e-05	8.7151032739738e-05	2.90503442465793e-05	5.81006884931586e-05	5.81006884931586e-05	2.90503442465793e-05	2.90503442465793e-05	2.90503442465793e-05	0	2.90503442465793e-05	2.90503442465793e-05	0.000116201376986317	0	2.90503442465793e-05	2.90503442465793e-05	8.7151032739738e-05	8.7151032739738e-05	0.000203352409726055	0.000116201376986317	0.000203352409726055	0.00043575516369869	0.000174302065479476	k__Bacteria;p__Firmicutes;c__Bacilli;o__Erysipelotrichales;f__Erysipelotrichaceae;g__[Clostridium]_innocuum_group;
unidentified_UCG-010	0	0	0.00043575516369869	0	2.90503442465793e-05	0	0	0	0	0	0	0	0	0	0	0	0	0	0	5.81006884931586e-05	0	5.81006884931586e-05	2.90503442465793e-05	0	0	0	0	2.90503442465793e-05	0	0	0	0	0	2.90503442465793e-05	0	0	0	0	0	0	0	0	0	0	0	0	k__Bacteria;p__Firmicutes;c__Clostridia;o__Oscillospirales;f__UCG-010;g__unidentified_UCG-010;
Blastococcus	8.7151032739738e-05	0	0	0	0	0	0	0	0	0	0	0	0	0	0	0.000232402753972635	0.00043575516369869	0	0	0	0	0	0	0	0	0	0	0	0	0	0	0	0	0	0	0	0	0	0	2.90503442465793e-05	0	0	0.000116201376986317	2.90503442465793e-05	0	0	k__Bacteria;p__Actinobacteriota;c__Actinobacteria;o__Frankiales;f__Geodermatophilaceae;g__Blastococcus;
Stenotrophobacter	0	0	0	0	0	0	0	0	0	0	0	0	0	0	0	0	0.00043575516369869	0	0	0	0	0	0	0	0	0	0	0	0	0	0	0	0	0	0	0	0	0	0	0	0	0	0	0	0	0	k__Bacteria;p__Acidobacteriota;c__Blastocatellia;o__Blastocatellales;f__Blastocatellaceae;g__Stenotrophobacter;
Finegoldia	0	0	2.90503442465793e-05	0	2.90503442465793e-05	0	0	0	0	0	0	0	5.81006884931586e-05	0	0	0	0	0	0	5.81006884931586e-05	0	0	0	0	0	0	0	0	0	0	0	0	0	0	0	0.000145251721232897	0	0	0.00043575516369869	5.81006884931586e-05	2.90503442465793e-05	0	0	0	0	8.7151032739738e-05	k__Bacteria;p__Firmicutes;c__Clostridia;o__Peptostreptococcales-Tissierellales;f__unidentified_Peptostreptococcales-Tissierellales;g__Finegoldia;
Pediococcus	0	0	0	0	8.7151032739738e-05	0	0	0	0	0	0	0	0	0	0	0	0	0	0	0	0	0	0	0	0	0	5.81006884931586e-05	0	0	5.81006884931586e-05	0	0.00043575516369869	0	0	0	0	0	0	0.000232402753972635	0	0	0	0	0	0	0	k__Bacteria;p__Firmicutes;c__Bacilli;o__Lactobacillales;f__Lactobacillaceae;g__Pediococcus;
Devosia	2.90503442465793e-05	0	0	0	0	0	0	0	0	0	0	0	0	0	0	0	0.000406704819452111	0	0	0	0	0	0	0	0	0	0	0	0	0	0	0	0	0	0	0	0	0	0	0	0	0	0	0	0	0	k__Bacteria;p__Proteobacteria;c__Alphaproteobacteria;o__Rhizobiales;f__Devosiaceae;g__Devosia;
Longilinea	0	0	0	0	0	0	0	0	0	0	0	0	0	0	0	0	0	0	0	0	0	0	0	0	0	0	0	0	0	0	0	0	0	0	0	0.000406704819452111	0	0	0	0	0	0	0	0	0	0	k__Bacteria;p__Chloroflexi;c__Anaerolineae;o__Anaerolineales;f__Anaerolineaceae;g__Longilinea;
Altererythrobacter	2.90503442465793e-05	0	0	0	0	0	0	0	0	0	0	0	0	0	0	0	0.000406704819452111	0	0	0	0	0	0	0	0	0	0	0	0	0	0	0	0	0	0	0	0	0	0	0	0	0	0	0	0	0	k__Bacteria;p__Proteobacteria;c__Alphaproteobacteria;o__Sphingomonadales;f__Sphingomonadaceae;g__Altererythrobacter;
unidentified_SBR1031	0	0	0	0	0	0	0	0	0	0	0	0	0	0	0	0	0	0	0	0	0	0	0	0	0	0	0	0	0	0	0	0	0	0	0	0	0	0	0	8.7151032739738e-05	0	0	0	0	0	0.000377654475205531	k__Bacteria;p__Chloroflexi;c__Anaerolineae;o__SBR1031;f__unidentified_SBR1031;g__unidentified_SBR1031;
A2	0	0	0	0	0	2.90503442465793e-05	0	0	2.90503442465793e-05	0	0	0.000377654475205531	0.000377654475205531	0.000145251721232897	0.000116201376986317	0	0	0	0	0	0	0	0	0	2.90503442465793e-05	0	0	0	0	0	0	0	0	0	0	2.90503442465793e-05	0.000116201376986317	0.000319553786712373	0.000203352409726055	0.000145251721232897	0	5.81006884931586e-05	0	0	0	0.000203352409726055	k__Bacteria;p__Firmicutes;c__Clostridia;o__Lachnospirales;f__Lachnospiraceae;g__A2;
unidentified_[Clostridium]_methylpentosum_group	0	0	0	0	0	0	0	0	0	0	0	0	0	0	0	0.000377654475205531	0	0	2.90503442465793e-05	5.81006884931586e-05	0	0	0	0	0	0	0	0	0	0	0	0	0	0	0	0	0	0	0	0	0	2.90503442465793e-05	0	0	0	0	k__Bacteria;p__Firmicutes;c__Clostridia;o__Oscillospirales;f__[Clostridium]_methylpentosum_group;g__unidentified_[Clostridium]_methylpentosum_group;
Morganella	0	0	0	0	5.81006884931586e-05	0	0	0	0	2.90503442465793e-05	0	5.81006884931586e-05	0.000116201376986317	0.000377654475205531	0.000232402753972635	0	0	0	0	0	0	0	0	2.90503442465793e-05	0	2.90503442465793e-05	0	8.7151032739738e-05	0	0.000319553786712373	0	2.90503442465793e-05	2.90503442465793e-05	0	0	0	0	0.000145251721232897	0.000290503442465793	0.000174302065479476	0	0	0	0	0	0	k__Bacteria;p__Proteobacteria;c__Gammaproteobacteria;o__Enterobacterales;f__Morganellaceae;g__Morganella;
Jeotgalicoccus	0	0	0	0	0	0	0	0	0	0	0	2.90503442465793e-05	0	0	0	0.000377654475205531	8.7151032739738e-05	0	0	0	0	0	0	0	0	0	0	0	0	0	0	0	0	0	0	0	0	0	2.90503442465793e-05	0	0	0	0	0	0	0	k__Bacteria;p__Firmicutes;c__Bacilli;o__Staphylococcales;f__Staphylococcaceae;g__Jeotgalicoccus;
Roseomonas	0	0	0	0	0	0	0	0	0	0	0	0	0	0	0	0	0.000377654475205531	0	0	0	0	0	0	0	0	0	0	0	0	0	0	0	0	0	0	0	0	0	0	0	0	0	0	0	0	0	k__Bacteria;p__Proteobacteria;c__Alphaproteobacteria;o__Acetobacterales;f__Acetobacteraceae;g__Roseomonas;
Pyramidobacter	0	2.90503442465793e-05	2.90503442465793e-05	2.90503442465793e-05	2.90503442465793e-05	0	0	0	0	0	0	0	0	0	0	0	5.81006884931586e-05	0	0.000377654475205531	2.90503442465793e-05	0.000116201376986317	0.000203352409726055	8.7151032739738e-05	8.7151032739738e-05	0	0	0	0	0	0	0	0	0	0	8.7151032739738e-05	0	0	0	0	0	0	0	0.000116201376986317	0	0	0	k__Bacteria;p__Synergistota;c__Synergistia;o__Synergistales;f__Synergistaceae;g__Pyramidobacter;
Tissierella	0.000377654475205531	0	0	0	0	0	0	0	0	0	0	0	0	0	0	0	0	0	0	0	0	0	0	0	0	0	0	0	0	0	0	0	0	0	0	0	0	0	0	0	0	0	0	0	0	0	k__Bacteria;p__Firmicutes;c__Clostridia;o__Peptostreptococcales-Tissierellales;f__unidentified_Peptostreptococcales-Tissierellales;g__Tissierella;
Methanosaeta	0	0	0	0	0	0	0	0	0	0	0	0	0	0	0	0	0	0	0	0	0	0	0	0	0	0	0	0	0	0	0	0	0	0	0	0.000377654475205531	0	0	0	0	0	0	0	0	0	0	k__Archaea;p__Halobacterota;c__Methanosarcinia;o__Methanosarciniales;f__Methanosaetaceae;g__Methanosaeta;
Allobaculum	0.000174302065479476	0	0	0	0	0	0	0	0	0	0	0	5.81006884931586e-05	0.000377654475205531	0	0	0	0	0	0	0	0	0	0	0	0	0	0	0	0	0	0	0	0	0	0	0.000174302065479476	0	0.000145251721232897	0	0	0	0	0	0	0	k__Bacteria;p__Firmicutes;c__Bacilli;o__Erysipelotrichales;f__Erysipelotrichaceae;g__Allobaculum;
Streptomyces	2.90503442465793e-05	0	0	0	0	0	0	0	0	0	0	0	0	0	0	0	0.000377654475205531	0	0	0	0	0	0	0	0	0	0	0	0	0	0	0	0	0	0	0	0	0	0	0	0	0	0	0	0	0	k__Bacteria;p__Actinobacteriota;c__Actinobacteria;o__Streptomycetales;f__Streptomycetaceae;g__Streptomyces;
Marvinbryantia	0	0	0	2.90503442465793e-05	0	0.000348604130958952	5.81006884931586e-05	0	0.000290503442465793	0	0	0.000116201376986317	0.000116201376986317	0	0.000145251721232897	0	8.7151032739738e-05	0	5.81006884931586e-05	8.7151032739738e-05	0.000116201376986317	5.81006884931586e-05	0.000145251721232897	0	0	0	2.90503442465793e-05	5.81006884931586e-05	8.7151032739738e-05	0	0	0	0	0	0	5.81006884931586e-05	0	0.000145251721232897	5.81006884931586e-05	5.81006884931586e-05	0	2.90503442465793e-05	0	0	0	8.7151032739738e-05	k__Bacteria;p__Firmicutes;c__Clostridia;o__Lachnospirales;f__Lachnospiraceae;g__Marvinbryantia;
JGI_0001001-H03	0	0	0	0	0	0	0	0	0	0	0	0	0	0	0	0	0.000348604130958952	0	0	0	0	0	0	0	0	0	0	0	0	0	0	0	0	0	0	0	0	0	0	0	0	0	0	0	0	0	k__Bacteria;p__Acidobacteriota;c__Blastocatellia;o__Blastocatellales;f__Blastocatellaceae;g__JGI_0001001-H03;
Sanguibacter	0	0	0	0	0	0	0	0	0	0	0	0	0	0	0	0.000203352409726055	0	2.90503442465793e-05	0	0	0	0	0	0	0	0	0	0	0	0	0	0	0	0	0	0	0	0	0	0	2.90503442465793e-05	0	0.000348604130958952	0	0.000261453098219214	0	k__Bacteria;p__Actinobacteriota;c__Actinobacteria;o__Micrococcales;f__Sanguibacteraceae;g__Sanguibacter;
GCA-900066575	0.000116201376986317	0	2.90503442465793e-05	0	0.000261453098219214	5.81006884931586e-05	8.7151032739738e-05	2.90503442465793e-05	0.000116201376986317	0	0	0.000232402753972635	0	0	2.90503442465793e-05	0	8.7151032739738e-05	5.81006884931586e-05	2.90503442465793e-05	2.90503442465793e-05	8.7151032739738e-05	8.7151032739738e-05	0.000174302065479476	5.81006884931586e-05	5.81006884931586e-05	0	0	5.81006884931586e-05	0	2.90503442465793e-05	0.000174302065479476	0.000174302065479476	5.81006884931586e-05	2.90503442465793e-05	2.90503442465793e-05	0.000174302065479476	0.000348604130958952	0.000116201376986317	0	0	2.90503442465793e-05	0	8.7151032739738e-05	2.90503442465793e-05	0	2.90503442465793e-05	k__Bacteria;p__Firmicutes;c__Clostridia;o__Lachnospirales;f__Lachnospiraceae;g__GCA-900066575;
Enterorhabdus	0	5.81006884931586e-05	5.81006884931586e-05	8.7151032739738e-05	0.000232402753972635	2.90503442465793e-05	0.000261453098219214	0.000174302065479476	0.000145251721232897	0.000348604130958952	5.81006884931586e-05	0	5.81006884931586e-05	0.000145251721232897	0	0	0	0	0.000116201376986317	8.7151032739738e-05	8.7151032739738e-05	0.000319553786712373	0.000290503442465793	0.000203352409726055	0.000116201376986317	0.000116201376986317	5.81006884931586e-05	8.7151032739738e-05	0.000145251721232897	0.000174302065479476	0.000203352409726055	0.000116201376986317	0.000203352409726055	0	5.81006884931586e-05	8.7151032739738e-05	2.90503442465793e-05	5.81006884931586e-05	5.81006884931586e-05	0	0	5.81006884931586e-05	0	0	0	0	k__Bacteria;p__Actinobacteriota;c__Coriobacteriia;o__Coriobacteriales;f__Eggerthellaceae;g__Enterorhabdus;
Oxalobacter	0	2.90503442465793e-05	0.000203352409726055	2.90503442465793e-05	0.000116201376986317	0	0.000145251721232897	0	0	0	8.7151032739738e-05	0	0	2.90503442465793e-05	2.90503442465793e-05	2.90503442465793e-05	0.000174302065479476	2.90503442465793e-05	0.000348604130958952	5.81006884931586e-05	2.90503442465793e-05	0	0.000145251721232897	2.90503442465793e-05	5.81006884931586e-05	0	0	2.90503442465793e-05	0	8.7151032739738e-05	2.90503442465793e-05	0	5.81006884931586e-05	2.90503442465793e-05	2.90503442465793e-05	0	0.000348604130958952	0	0	0	2.90503442465793e-05	0	5.81006884931586e-05	0	0	0	k__Bacteria;p__Proteobacteria;c__Gammaproteobacteria;o__Burkholderiales;f__Oxalobacteraceae;g__Oxalobacter;
Halomonas	0	0	0	0	0	0	0	0	5.81006884931586e-05	0	2.90503442465793e-05	0	0	2.90503442465793e-05	0	2.90503442465793e-05	0	0	0	2.90503442465793e-05	0	0	0	0	0	0	0	0	0	0	2.90503442465793e-05	0	0	0	0	0	0	0	0	0.000145251721232897	0	5.81006884931586e-05	8.7151032739738e-05	0	0.000348604130958952	0	k__Bacteria;p__Proteobacteria;c__Gammaproteobacteria;o__Oceanospirillales;f__Halomonadaceae;g__Halomonas;
Dongia	5.81006884931586e-05	0	0	0	0	0	0	0	0	0	0	0	0	0	0	0	0.000348604130958952	0	0	0	0	0	0	0	0	0	0	0	0	0	0	0	0	0	0	0	0	0	0	0	0	0	0	0	0	0	k__Bacteria;p__Proteobacteria;c__Alphaproteobacteria;o__Dongiales;f__Dongiaceae;g__Dongia;
Kineosporia	0	0	0	0	0	0	0	0	0	0	0	0	0	0	0	0	0.000348604130958952	0	0	0	0	0	0	0	0	0	0	0	0	0	0	0	0	0	0	0	0	0	0	0	0	2.90503442465793e-05	0	0	0	0	k__Bacteria;p__Actinobacteriota;c__Actinobacteria;o__Kineosporiales;f__Kineosporiaceae;g__Kineosporia;
Ferruginibacter	0	0	0	0	0	0	0	0	0	0	0	0	0	0	0	0	0.000319553786712373	0	0	0	0	0	0	0	0	0	0	0	0	0	0	0	0	0	0	0	0	0	0	0	0	0	0	0	0	0	k__Bacteria;p__Bacteroidota;c__Bacteroidia;o__Chitinophagales;f__Chitinophagaceae;g__Ferruginibacter;
F0332	0	0	0	0	0	0	0	0	0	0	0	0	0	2.90503442465793e-05	0	0.000319553786712373	0	0	0	0	0	0	0	0	0	2.90503442465793e-05	0	0	0	0	0	2.90503442465793e-05	0	0	0	0	0	0	2.90503442465793e-05	0	0	2.90503442465793e-05	0	0	0	0	k__Bacteria;p__Actinobacteriota;c__Actinobacteria;o__Actinomycetales;f__Actinomycetaceae;g__F0332;
Fournierella	5.81006884931586e-05	0	0	0	0	0	0	0	0	0	0	0	0	0	0	8.7151032739738e-05	0.000116201376986317	0.000116201376986317	0	0	0	0	0	0	0	0	0	0	0	0	0	0	0	0	0	0	0.000261453098219214	0	0	0	0.000319553786712373	0	5.81006884931586e-05	8.7151032739738e-05	0	0	k__Bacteria;p__Firmicutes;c__Clostridia;o__Oscillospirales;f__Ruminococcaceae;g__Fournierella;
Massilia	0.000174302065479476	0	0	0	0	0	0	0	0	0	0	0	0	0	0	0	0.000319553786712373	0	0	0	0	0	0	0	0	0	0	0	0	0	0	0	0	0	0	0	0	0	0	0	0	0	0	0	0	0	k__Bacteria;p__Proteobacteria;c__Gammaproteobacteria;o__Burkholderiales;f__Oxalobacteraceae;g__Massilia;
Macrococcus	0	0	0	0	2.90503442465793e-05	0	0	0	0	0	0	2.90503442465793e-05	0	0	2.90503442465793e-05	0	0	0	0	0	0	0	0	0	0	0	0	0	0	0	0	0	0	0	0	0	0	0	0	0	0	0	0	0	0	0.000319553786712373	k__Bacteria;p__Firmicutes;c__Bacilli;o__Staphylococcales;f__Staphylococcaceae;g__Macrococcus;
Anaerotruncus	0	0	0	0	0.000232402753972635	0	2.90503442465793e-05	0	0.000174302065479476	0	0	2.90503442465793e-05	2.90503442465793e-05	2.90503442465793e-05	0.000174302065479476	2.90503442465793e-05	2.90503442465793e-05	5.81006884931586e-05	0.000116201376986317	0.000116201376986317	2.90503442465793e-05	2.90503442465793e-05	0	0	0	2.90503442465793e-05	0	2.90503442465793e-05	0	0	0	0	0	0	0.000145251721232897	0.000116201376986317	2.90503442465793e-05	0	5.81006884931586e-05	0.000116201376986317	0	0	0.000319553786712373	2.90503442465793e-05	2.90503442465793e-05	5.81006884931586e-05	k__Bacteria;p__Firmicutes;c__Clostridia;o__Oscillospirales;f__Ruminococcaceae;g__Anaerotruncus;
Caenimonas	0	0	0	0	0	0	0	0	0	0	0	0	0	0	0	0	0.000319553786712373	0	0	0	0	0	0	0	0	0	0	0	0	0	0	0	0	0	0	0	0	0	0	0	0	0	0	0	0	0	k__Bacteria;p__Proteobacteria;c__Gammaproteobacteria;o__Burkholderiales;f__Comamonadaceae;g__Caenimonas;
Rikenella	0	0	0	0	0	0	0	0	0	0	0	0	2.90503442465793e-05	0	0	0	0	0	0	0	0	0	0	0	0	0	0	0	0	0	0	0	0	0	0	0	0	8.7151032739738e-05	0	0	0.000319553786712373	5.81006884931586e-05	0	0	0	2.90503442465793e-05	k__Bacteria;p__Bacteroidota;c__Bacteroidia;o__Bacteroidales;f__Rikenellaceae;g__Rikenella;
OLB17	0	0	0	0	0	0	0	0	0	0	0	0	0	0	0	0	5.81006884931586e-05	0	0	0	0	0	0	0	0	0	0	0	0	0	0	0	0	0	0	0	0	0	0	0.000261453098219214	0	0	0	0	0	0.000319553786712373	k__Bacteria;p__Acidobacteriota;c__Blastocatellia;o__Blastocatellales;f__Blastocatellaceae;g__OLB17;
Nitrosomonas	0	0	0	0	0	0	0	0	0	0	0	0	0	0	0	0	0	0	0	0	0	0	0	0	0	0	0	0	0	0	0	0	0	0	0	0	0	0	0	0.000290503442465793	0	0	0	0	0	0.000203352409726055	k__Bacteria;p__Proteobacteria;c__Gammaproteobacteria;o__Burkholderiales;f__Nitrosomonadaceae;g__Nitrosomonas;
Solobacterium	0	5.81006884931586e-05	0	2.90503442465793e-05	0	8.7151032739738e-05	2.90503442465793e-05	0	0.000290503442465793	2.90503442465793e-05	0	0	0	0.000145251721232897	0.000116201376986317	2.90503442465793e-05	2.90503442465793e-05	0	0	2.90503442465793e-05	0	0	2.90503442465793e-05	8.7151032739738e-05	0.000116201376986317	0	2.90503442465793e-05	0	0	2.90503442465793e-05	2.90503442465793e-05	0	0	0	0	0	0	0	0	5.81006884931586e-05	0	0	5.81006884931586e-05	2.90503442465793e-05	0	0	k__Bacteria;p__Firmicutes;c__Bacilli;o__Erysipelotrichales;f__Erysipelotrichaceae;g__Solobacterium;
Lysobacter	0	0	0	0	0	0	0	0	0	0	0	0	0	0	0	0	0.000290503442465793	0	0	0	0	0	0	0	0	0	0	0	0	0	0	0	0	0	0	0	0	0	0	0	0	0	0	0	0	0	k__Bacteria;p__Proteobacteria;c__Gammaproteobacteria;o__Xanthomonadales;f__Xanthomonadaceae;g__Lysobacter;
Caulobacter	0	0	0	0	0	0	0	0	0	0	0	0	0	0	0	0	0.000290503442465793	0	0	0	0	0	0	0	0	0	0	0	0	0	0	0	0	0	0	0	0	0	0	0	0	0	0	0	0	0	k__Bacteria;p__Proteobacteria;c__Alphaproteobacteria;o__Caulobacterales;f__Caulobacteraceae;g__Caulobacter;
[Eubacterium]_nodatum_group	0	2.90503442465793e-05	2.90503442465793e-05	8.7151032739738e-05	2.90503442465793e-05	0.000232402753972635	8.7151032739738e-05	0	0.000290503442465793	0.000203352409726055	0	0	5.81006884931586e-05	0	0.000145251721232897	0	0.000145251721232897	2.90503442465793e-05	0	2.90503442465793e-05	2.90503442465793e-05	0.000116201376986317	8.7151032739738e-05	0	8.7151032739738e-05	0.000116201376986317	8.7151032739738e-05	0	5.81006884931586e-05	2.90503442465793e-05	8.7151032739738e-05	0	2.90503442465793e-05	0	0	0	5.81006884931586e-05	0	0	5.81006884931586e-05	0	2.90503442465793e-05	0.000174302065479476	2.90503442465793e-05	2.90503442465793e-05	0	k__Bacteria;p__Firmicutes;c__Clostridia;o__Peptostreptococcales-Tissierellales;f__Anaerovoracaceae;g__[Eubacterium]_nodatum_group;
Diaphorobacter	0.000290503442465793	0	0	0	0	0	0	0	0	0	0	8.7151032739738e-05	5.81006884931586e-05	0.000116201376986317	0	0	2.90503442465793e-05	0	0	0	0	0	0	0	0	0	0	0	0	0	0	0	0	0	0	2.90503442465793e-05	0	0.000116201376986317	2.90503442465793e-05	2.90503442465793e-05	0	0	0	0	0	2.90503442465793e-05	k__Bacteria;p__Proteobacteria;c__Gammaproteobacteria;o__Burkholderiales;f__Comamonadaceae;g__Diaphorobacter;
Family_XIII_UCG-001	8.7151032739738e-05	0	0	0	5.81006884931586e-05	0	0	2.90503442465793e-05	0	0.000232402753972635	0	5.81006884931586e-05	2.90503442465793e-05	0	0	0	0	0	5.81006884931586e-05	0	2.90503442465793e-05	0	0	0	2.90503442465793e-05	0	0	0	2.90503442465793e-05	0	0	0	5.81006884931586e-05	0	2.90503442465793e-05	0.000290503442465793	0	0	5.81006884931586e-05	0	0	0	2.90503442465793e-05	0	2.90503442465793e-05	0	k__Bacteria;p__Firmicutes;c__Clostridia;o__Peptostreptococcales-Tissierellales;f__Anaerovoracaceae;g__Family_XIII_UCG-001;
Faecalibaculum	0	2.90503442465793e-05	0	0.000116201376986317	5.81006884931586e-05	2.90503442465793e-05	2.90503442465793e-05	8.7151032739738e-05	2.90503442465793e-05	0.000116201376986317	2.90503442465793e-05	0	2.90503442465793e-05	0.000290503442465793	5.81006884931586e-05	0	0	0	5.81006884931586e-05	0	0.000116201376986317	5.81006884931586e-05	0.000174302065479476	5.81006884931586e-05	8.7151032739738e-05	2.90503442465793e-05	5.81006884931586e-05	0	0	0	8.7151032739738e-05	5.81006884931586e-05	8.7151032739738e-05	2.90503442465793e-05	2.90503442465793e-05	0	2.90503442465793e-05	0	0.000203352409726055	0	0	0.000116201376986317	0	0	0	5.81006884931586e-05	k__Bacteria;p__Firmicutes;c__Bacilli;o__Erysipelotrichales;f__Erysipelotrichaceae;g__Faecalibaculum;
Anaeromyxobacter	0	0	0	0	0	0	0	0	0	0	0	0	0	0	0	0	0.000261453098219214	0	0	0	0	0	0	0	0	0	0	0	0	0	0	0	0	0	0	0	0	0	0	0	0	0	0	0	0	0	k__Bacteria;p__Myxococcota;c__Myxococcia;o__Myxococcales;f__Anaeromyxobacteraceae;g__Anaeromyxobacter;
Peptococcus	0.000261453098219214	0	8.7151032739738e-05	0	2.90503442465793e-05	0	0	0	0	0	0	0	0	0	0	0	0	0	0	0	0	0	0	0	0	0	0	2.90503442465793e-05	0	0	0	0	0	0	0	2.90503442465793e-05	0	0	0	0	0	0	0	0	2.90503442465793e-05	0	k__Bacteria;p__Firmicutes;c__Clostridia;o__Peptococcales;f__Peptococcaceae;g__Peptococcus;
Treponema	0.000261453098219214	0	0	0	0	0	0	0	0	0	0	0	0	0	0	0	0	0	0	0	0	0	0	0	0	0	0	0	0	0	0	0	0	0	0	0	0	0	0	0	0	0	0	0	0	0	k__Bacteria;p__Spirochaetota;c__Spirochaetia;o__Spirochaetales;f__Spirochaetaceae;g__Treponema;
Friedmanniella	0	0	0	0	0	0	0	0	0	0	0	0	0	0	0	0.000116201376986317	0	5.81006884931586e-05	0	0	0	0	0	0	0	0	0	0	0	0	0	0	0	0	0	0	0	0	0	0	0	0	0.000261453098219214	0	0	0	k__Bacteria;p__Actinobacteriota;c__Actinobacteria;o__Propionibacteriales;f__Propionibacteriaceae;g__Friedmanniella;
Williamsia	0	0	0	0	0	0	0	0	0	0	0	0	0	0	0	0.000261453098219214	0	0	0	0	0	0	0	0	0	0	0	0	0	0	0	0	0	0	0	0	0	0	0	0	0	0	0	0	0	0	k__Bacteria;p__Actinobacteriota;c__Actinobacteria;o__Corynebacteriales;f__Nocardiaceae;g__Williamsia;
Coriobacteriaceae_UCG-002	0.000116201376986317	0	0	0	0	0	0	0	0	0	0	0	0.000261453098219214	0	2.90503442465793e-05	0	0	0	0	0	0	0	0	0	0	2.90503442465793e-05	0	0	0	0	0	0	0	0	0	0	2.90503442465793e-05	0.000145251721232897	0	0.000203352409726055	0.000174302065479476	0	0	0	8.7151032739738e-05	0	k__Bacteria;p__Actinobacteriota;c__Coriobacteriia;o__Coriobacteriales;f__Atopobiaceae;g__Coriobacteriaceae_UCG-002;
Negativibacillus	0	0	0.000174302065479476	0	0	2.90503442465793e-05	2.90503442465793e-05	0	0.000145251721232897	0.000203352409726055	0	0	0	0	0	5.81006884931586e-05	2.90503442465793e-05	0	2.90503442465793e-05	0	5.81006884931586e-05	2.90503442465793e-05	0.000145251721232897	0	0	0	0	2.90503442465793e-05	0	2.90503442465793e-05	5.81006884931586e-05	0	0.000261453098219214	0	0	0	0.000261453098219214	0	2.90503442465793e-05	0	0	5.81006884931586e-05	5.81006884931586e-05	2.90503442465793e-05	0	0	k__Bacteria;p__Firmicutes;c__Clostridia;o__Oscillospirales;f__Ruminococcaceae;g__Negativibacillus;
Propionicicella	0	0	0	0	0	0	0	0	0	0	0	0	0	0	0	0.000174302065479476	0	5.81006884931586e-05	0	0	0	0	0	0	0	0	0	0	0	0	0	0	0	0	0	0	0	0	0	0	2.90503442465793e-05	0	0	0	0.000261453098219214	0	k__Bacteria;p__Actinobacteriota;c__Actinobacteria;o__Propionibacteriales;f__Propionibacteriaceae;g__Propionicicella;
Dactylosporangium	2.90503442465793e-05	0	0	0	0	0	0	0	0	0	0	0	0	0	0	0	0.000261453098219214	0	0	0	0	0	0	0	0	0	0	0	0	0	0	0	0	0	0	0	0	0	0	0	0	0	0	0	0	0	k__Bacteria;p__Actinobacteriota;c__Actinobacteria;o__Micromonosporales;f__Micromonosporaceae;g__Dactylosporangium;
Eubacterium	2.90503442465793e-05	0	5.81006884931586e-05	0	8.7151032739738e-05	0	0	0	0	2.90503442465793e-05	0	0	0	0	8.7151032739738e-05	5.81006884931586e-05	8.7151032739738e-05	0	0.000261453098219214	0	2.90503442465793e-05	2.90503442465793e-05	5.81006884931586e-05	0	2.90503442465793e-05	2.90503442465793e-05	0	2.90503442465793e-05	0	0	0	0	2.90503442465793e-05	0	0	0	0	0	0	0	0	2.90503442465793e-05	2.90503442465793e-05	5.81006884931586e-05	0	0	k__Bacteria;p__Firmicutes;c__Clostridia;o__Eubacteriales;f__Eubacteriaceae;g__Eubacterium;
Holdemania	5.81006884931586e-05	0	0	5.81006884931586e-05	0	0	0	0	2.90503442465793e-05	5.81006884931586e-05	0	0	0	0	0	5.81006884931586e-05	0.000261453098219214	0	8.7151032739738e-05	2.90503442465793e-05	0	0	2.90503442465793e-05	0	2.90503442465793e-05	0	2.90503442465793e-05	5.81006884931586e-05	0	5.81006884931586e-05	2.90503442465793e-05	0	0.000116201376986317	0	5.81006884931586e-05	0.000174302065479476	8.7151032739738e-05	0	0	0	0	2.90503442465793e-05	0.000116201376986317	0.000116201376986317	0	0	k__Bacteria;p__Firmicutes;c__Bacilli;o__Erysipelotrichales;f__Erysipelotrichaceae;g__Holdemania;
Castellaniella	0.000261453098219214	0	0	0	0	0	0	0	0	0	0	0	2.90503442465793e-05	0	0	0	0	0	0	0	0	0	0	0	0	0	0	0	0	0	0	0	0	0	0	0	2.90503442465793e-05	0	0	2.90503442465793e-05	0	0	8.7151032739738e-05	0	0	2.90503442465793e-05	k__Bacteria;p__Proteobacteria;c__Gammaproteobacteria;o__Burkholderiales;f__Alcaligenaceae;g__Castellaniella;
Skermanella	2.90503442465793e-05	0	0	0	0	0	0	0	0	0	0	0	0	0	0	0	0.000261453098219214	0	0	0	0	0	0	0	0	0	0	0	0	0	0	0	0	0	0	2.90503442465793e-05	0	0	0	0	0	0	0	0	0	0	k__Bacteria;p__Proteobacteria;c__Alphaproteobacteria;o__Azospirillales;f__Azospirillaceae;g__Skermanella;
Epulopiscium	0	0	0	0	0	0	0	0	0	0	0	0	0	0	0	0.000174302065479476	0	0.000174302065479476	0	0	0	0	0	0	0	0	0	0	0	0	0	0	0	0	0	0	0	0	2.90503442465793e-05	0	0.000116201376986317	0.000116201376986317	0.000232402753972635	0.000232402753972635	0.000261453098219214	0	k__Bacteria;p__Firmicutes;c__Clostridia;o__Lachnospirales;f__Lachnospiraceae;g__Epulopiscium;
Fenollaria	0	0	0	0	0	0	0	0	0	0	0	0	0	0	0	0	0.000261453098219214	0	0	0	0	0	2.90503442465793e-05	2.90503442465793e-05	0	0	0	0	0	0	2.90503442465793e-05	0	0	0	0	0	0	0	0	0	0	0	0	0	0	0	k__Bacteria;p__Firmicutes;c__Clostridia;o__Peptostreptococcales-Tissierellales;f__unidentified_Peptostreptococcales-Tissierellales;g__Fenollaria;
Neisseria	5.81006884931586e-05	0	0	5.81006884931586e-05	0	0	2.90503442465793e-05	0	0	0	8.7151032739738e-05	0	0	0	0	0	0	0	8.7151032739738e-05	0	0	0	0	0	0	0.000261453098219214	0	0	0	0	0	0	0	0	0	0	0	0	0.000116201376986317	0	8.7151032739738e-05	0	0	0	0	0	k__Bacteria;p__Proteobacteria;c__Gammaproteobacteria;o__Burkholderiales;f__Neisseriaceae;g__Neisseria;
mle1-7	0	0	0	0	0	0	0	0	0	0	0	0	0	0	0	0	0.000261453098219214	0	0	0	0	0	0	0	0	0	0	0	0	0	0	0	0	0	0	0	0	0	0	0	0	0	0	0	0	0	k__Bacteria;p__Proteobacteria;c__Gammaproteobacteria;o__Burkholderiales;f__Nitrosomonadaceae;g__mle1-7;
Candidatus_Alysiosphaera	0	0	0	0	0	0	0	0	0	0	0	0	0	0	0	0	0.000232402753972635	0	0	0	0	0	0	0	0	0	0	0	0	0	0	0	0	0	0	0	0	0	0	0	0	0	0	0	0	0	k__Bacteria;p__Proteobacteria;c__Alphaproteobacteria;o__Tistrellales;f__Geminicoccaceae;g__Candidatus_Alysiosphaera;
Phycicoccus	0	0	0	0	0	0	0	0	0	0	0	0	0	0	0	0.000232402753972635	0.000232402753972635	0.000174302065479476	0	0	0	0	0	0	0	0	0	0	0	0	0	0	0	0	0	0	0	0	0	0	0	0	0	8.7151032739738e-05	0	0	k__Bacteria;p__Actinobacteriota;c__Actinobacteria;o__Micrococcales;f__Intrasporangiaceae;g__Phycicoccus;
Amycolatopsis	0	0	0	0	0	0	0	0	0	0	0	0	0	0	0	0	0.000232402753972635	0	0	0	0	0	0	0	0	0	0	0	0	0	0	0	0	0	0	0	0	0	0	0	0	0	0	0	0	0	k__Bacteria;p__Actinobacteriota;c__Actinobacteria;o__Pseudonocardiales;f__Pseudonocardiaceae;g__Amycolatopsis;
Marmoricola	0	0	0	0	0	0	0	0	0	0	0	0	0	0	0	0.000232402753972635	5.81006884931586e-05	0.000116201376986317	0	0	0	0	0	0	0	0	0	0	0	0	0	0	0	0	0	0	0	0	0	0	8.7151032739738e-05	0	0.000116201376986317	0	0	0	k__Bacteria;p__Actinobacteriota;c__Actinobacteria;o__Propionibacteriales;f__Nocardioidaceae;g__Marmoricola;
Dysgonomonas	0	0	0	0	0	0	0	0	0	0	0	0	0	0	0	0.000232402753972635	0	0	0	0	0	0	0	0	0	0	0	0	0	0	0	0	0	0	0	0	0	0	0	0	0	0	0	0	0	0	k__Bacteria;p__Bacteroidota;c__Bacteroidia;o__Bacteroidales;f__Dysgonomonadaceae;g__Dysgonomonas;
Propionibacterium	0	0	0	0	0	0	0	0	0	0	0	0	0	0	0	0.000232402753972635	0	0	0	0	0	0	0	0	0	0	0	2.90503442465793e-05	0	0	0	0	0	0	0	0	0	0	0	0	0	2.90503442465793e-05	0	0	2.90503442465793e-05	0	k__Bacteria;p__Actinobacteriota;c__Actinobacteria;o__Propionibacteriales;f__Propionibacteriaceae;g__Propionibacterium;
Frondihabitans	0	0	0	0	0	0	0	0	0	0	0	0	0	0	0	0	0	0.000232402753972635	0	0	0	0	0	0	0	0	0	0	0	0	0	0	0	0	0	0	0	0	0	0	0	0	8.7151032739738e-05	0	2.90503442465793e-05	0	k__Bacteria;p__Actinobacteriota;c__Actinobacteria;o__Micrococcales;f__Microbacteriaceae;g__Frondihabitans;
Phenylobacterium	0	0	0	0	0	0	0	0	0	0	0	0	0	0	0	0	0.000232402753972635	0	0	0	0	0	0	0	0	0	0	0	0	0	0	0	0	0	0	0	0	0	0	0	0	0	0	0	0	2.90503442465793e-05	k__Bacteria;p__Proteobacteria;c__Alphaproteobacteria;o__Caulobacterales;f__Caulobacteraceae;g__Phenylobacterium;
Nakamurella	0	0	0	0	0	0	0	0	0	0	0	0	0	0	0	0.000232402753972635	0	0.000145251721232897	0	0	0	0	0	0	0	0	0	0	0	0	0	0	0	0	0	0	0	0	0	0	0	0	8.7151032739738e-05	0	0.000203352409726055	0	k__Bacteria;p__Actinobacteriota;c__Actinobacteria;o__Frankiales;f__Nakamurellaceae;g__Nakamurella;
Ilumatobacter	2.90503442465793e-05	0	0	0	0	0	0	0	0	0	0	0	0	0	0	5.81006884931586e-05	2.90503442465793e-05	5.81006884931586e-05	0	0	0	0	0	0	0	0	0	0	0	0	0	0	0	0	0	0	0	0	0	0	0	0	0.000232402753972635	0	0.000174302065479476	0	k__Bacteria;p__Actinobacteriota;c__Acidimicrobiia;o__Microtrichales;f__Ilumatobacteraceae;g__Ilumatobacter;
Edaphobacter	0	0	0	0	0	0	0	0	0	0	0	0	0	0	0	0	0.000232402753972635	0	0	0	0	0	0	0	0	0	0	0	0	0	0	0	0	0	0	0	0	0	0	0	0	0	0	0	0	0	k__Bacteria;p__Acidobacteriota;c__Acidobacteriae;o__Acidobacteriales;f__Acidobacteriaceae_(Subgroup_1);g__Edaphobacter;
unidentified_Kapabacteriales	0	0	0	0	0	0	0	0	0	0	0	0	0	0	0	0	0	0	0	0	0	0	0	0	0	0	0	0	0	0	0	0	0	0	0	0	0	0	0	0.000203352409726055	0	0	0	0	0	0.000203352409726055	k__Bacteria;p__Kapabacteria;c__unidentified_Kapabacteria;o__Kapabacteriales;f__unidentified_Kapabacteriales;g__unidentified_Kapabacteriales;
Muribaculum	0	8.7151032739738e-05	8.7151032739738e-05	0.000203352409726055	0.000174302065479476	2.90503442465793e-05	2.90503442465793e-05	8.7151032739738e-05	8.7151032739738e-05	5.81006884931586e-05	8.7151032739738e-05	0	0	0	0	0	0	0	0.000116201376986317	8.7151032739738e-05	0.000116201376986317	0.000145251721232897	2.90503442465793e-05	5.81006884931586e-05	0	5.81006884931586e-05	5.81006884931586e-05	2.90503442465793e-05	0.000116201376986317	8.7151032739738e-05	0	5.81006884931586e-05	5.81006884931586e-05	2.90503442465793e-05	2.90503442465793e-05	0.000116201376986317	0	0	0	0	0	0	0	0	0	0	k__Bacteria;p__Bacteroidota;c__Bacteroidia;o__Bacteroidales;f__Muribaculaceae;g__Muribaculum;
Myroides	0	0	0	0	0	0	0	0	0	0	0	0	0	0	0	0	0	0	0	0	0	0	0	0	0	0	0	0	0	0	0	0	0	0	0	0	0	0	0.000203352409726055	0	0	0	0	0	0	0	k__Bacteria;p__Bacteroidota;c__Bacteroidia;o__Flavobacteriales;f__Flavobacteriaceae;g__Myroides;
Fibrobacter	0	0	0	0	0	0	0	0	0	0	0	0	0	0	0	0	0	0	0	0	0	0	0	0	0	0	0	0	0	0	0	0	0	0	0	0.000203352409726055	0	0	0	0	0	0	0	0	0	0	k__Bacteria;p__Fibrobacterota;c__Fibrobacteria;o__Fibrobacterales;f__Fibrobacteraceae;g__Fibrobacter;
Aliidiomarina	0	2.90503442465793e-05	0	2.90503442465793e-05	0	0	0	0	5.81006884931586e-05	0	0	0	0	0	0	0.000203352409726055	0	0	0	0	0	0	0	0	0	2.90503442465793e-05	0	0	0	0	0	0	0	0	0	0	0	0	0	0	0	5.81006884931586e-05	0.000174302065479476	0	2.90503442465793e-05	0	k__Bacteria;p__Proteobacteria;c__Gammaproteobacteria;o__Alteromonadales;f__Idiomarinaceae;g__Aliidiomarina;
ADurb.Bin120	0	0	0	0	0	0	0	0	0	0	0	0	0	0	0	0	0	0	0	0	0	0	0	0	0	0	0	0	0	0	0	0	0	0	0	0.000203352409726055	0	0	0	0	0	0	0	0	0	0	k__Bacteria;p__Chloroflexi;c__Anaerolineae;o__Anaerolineales;f__Anaerolineaceae;g__ADurb.Bin120;
Reyranella	0	0	0	0	0	0	0	0	0	0	0	0	0	0	0	0	0.000203352409726055	0	0	0	0	0	0	0	0	0	0	0	0	0	0	0	0	0	0	0	0	0	0	0	0	0	0	0	0.000116201376986317	2.90503442465793e-05	k__Bacteria;p__Proteobacteria;c__Alphaproteobacteria;o__Reyranellales;f__Reyranellaceae;g__Reyranella;
unidentified_SJA-28	0	0	0	0	0	0	0	0	0	0	0	0	0	0	0	0	0	0	0	0	0	0	0	0	0	0	0	0	0	0	0	0	0	0	0	0	0	0	0	5.81006884931586e-05	0	0	0	0	0	0.000203352409726055	k__Bacteria;p__Bacteroidota;c__SJA-28;o__unidentified_SJA-28;f__unidentified_SJA-28;g__unidentified_SJA-28;
Nordella	0	0	0	0	0	0	0	0	0	0	0	0	0	0	0	0	0.000203352409726055	0	0	0	0	0	0	0	0	0	0	0	0	0	0	0	0	0	0	0	0	0	0	0	0	0	0	0	0	0	k__Bacteria;p__Proteobacteria;c__Alphaproteobacteria;o__Rhizobiales;f__unidentified_Rhizobiales;g__Nordella;
Butyrivibrio	0	0	0	0	0	0	0	0	0	0	0	0	0	0	0	0	0	0	0	0	0	0	0	0	0	0	0	0	0	0	0	0	0	0	0	0.000203352409726055	0	0	0	0	0	0	0	0	0	0	k__Bacteria;p__Firmicutes;c__Clostridia;o__Lachnospirales;f__Lachnospiraceae;g__Butyrivibrio;
Chthoniobacter	0	0	0	0	0	0	0	0	0	0	0	0	0	0	0	0	0.000203352409726055	0	0	0	0	0	0	0	0	0	0	0	0	0	0	0	0	0	0	0	0	0	0	0	0	0	0	0	0	0	k__Bacteria;p__Verrucomicrobiota;c__Verrucomicrobiae;o__Chthoniobacterales;f__Chthoniobacteraceae;g__Chthoniobacter;
Prevotellaceae_UCG-003	0.000203352409726055	0	0	0	0	0	0	0	0	0	0	0	0	0	0	0	0	0	0	0	0	0	0	0	0	0	0	0	0	0	0	0	0	0	0	0	0	0	0	0	0	0	0	0	0	0	k__Bacteria;p__Bacteroidota;c__Bacteroidia;o__Bacteroidales;f__Prevotellaceae;g__Prevotellaceae_UCG-003;
Paracoccus	0.000203352409726055	0	0	0	0	0	0	0	0	0	0	0	2.90503442465793e-05	0.000116201376986317	0	0	0	0	0	0	0	0	0	0	0	0	0	0	0	0	0	0	0	0	0	8.7151032739738e-05	0	0	0	5.81006884931586e-05	0	0	0	0	0	2.90503442465793e-05	k__Bacteria;p__Proteobacteria;c__Alphaproteobacteria;o__Rhodobacterales;f__Rhodobacteraceae;g__Paracoccus;
Christensenella	5.81006884931586e-05	0	2.90503442465793e-05	2.90503442465793e-05	2.90503442465793e-05	5.81006884931586e-05	0	2.90503442465793e-05	0	0	2.90503442465793e-05	0	0	0	0	5.81006884931586e-05	0	0	0	8.7151032739738e-05	0	2.90503442465793e-05	0.000203352409726055	0	0	0	0	2.90503442465793e-05	0	0	0	0	0	0	0	0	0	0	0	5.81006884931586e-05	0	0	0	8.7151032739738e-05	0	0	k__Bacteria;p__Firmicutes;c__Clostridia;o__Christensenellales;f__Christensenellaceae;g__Christensenella;
Kribbella	8.7151032739738e-05	0	0	0	0	0	0	0	0	0	0	0	0	0	0	0	0.000203352409726055	0	0	0	0	0	0	0	0	0	0	0	0	0	0	0	0	0	0	0	0	0	0	0	0	0	0	0	0	0	k__Bacteria;p__Actinobacteriota;c__Actinobacteria;o__Propionibacteriales;f__Nocardioidaceae;g__Kribbella;
Nesterenkonia	0	0	0	2.90503442465793e-05	0	2.90503442465793e-05	0	0	0	0	0	0	0	0	0	0	0	0	0	0	0	0	0	0	0	0	0	0	0	0	0	0	0	0	0	0	0	0	0	8.7151032739738e-05	0	0.000203352409726055	0	0	8.7151032739738e-05	0	k__Bacteria;p__Actinobacteriota;c__Actinobacteria;o__Micrococcales;f__Micrococcaceae;g__Nesterenkonia;
Acidiphilium	0	0	0	0	0	0	0	0	0	0	0	0	0	0	0	0.000174302065479476	2.90503442465793e-05	0	0	0	0	0	0	0	0	0	0	0	0	0	0	0	0	0	0	0	0	0	0	0	0	0	0	0	0	0	k__Bacteria;p__Proteobacteria;c__Alphaproteobacteria;o__Acetobacterales;f__Acetobacteraceae;g__Acidiphilium;
[Eubacterium]_brachy_group	5.81006884931586e-05	0	0	0	2.90503442465793e-05	0	2.90503442465793e-05	2.90503442465793e-05	8.7151032739738e-05	0.000174302065479476	0	0	0	0	0	0	0	0	0	5.81006884931586e-05	0	2.90503442465793e-05	2.90503442465793e-05	0	2.90503442465793e-05	0	0	2.90503442465793e-05	0	0	0.000116201376986317	5.81006884931586e-05	8.7151032739738e-05	0	0.000145251721232897	0	0	0	2.90503442465793e-05	0	0	5.81006884931586e-05	0	0.000145251721232897	2.90503442465793e-05	0	k__Bacteria;p__Firmicutes;c__Clostridia;o__Peptostreptococcales-Tissierellales;f__Anaerovoracaceae;g__[Eubacterium]_brachy_group;
Dolosigranulum	0	0	0	0	0	0	0	0	0	0	0	0	0	0	0	0	8.7151032739738e-05	0	0	0	0	0	0	0	0	0	0	0	0	0	0	0	0	0	0	2.90503442465793e-05	0	0	0.000174302065479476	0	0	0	0	0	0	0	k__Bacteria;p__Firmicutes;c__Bacilli;o__Lactobacillales;f__Carnobacteriaceae;g__Dolosigranulum;
Howardella	0	2.90503442465793e-05	0	0	0	0	0	0	0	0	0.000174302065479476	0	0	0	0	0	0	2.90503442465793e-05	0	0	0	0	0	5.81006884931586e-05	0	0	0	0	0	2.90503442465793e-05	0	8.7151032739738e-05	0	0	0	0	0	0	0	0	2.90503442465793e-05	0	0	0	5.81006884931586e-05	0	k__Bacteria;p__Firmicutes;c__Clostridia;o__Lachnospirales;f__Lachnospiraceae;g__Howardella;
Pedomicrobium	0	0	0	0	0	0	0	0	0	0	0	0	0	0	0	0.000116201376986317	0.000174302065479476	0	0	0	0	0	0	0	0	0	0	0	0	0	0	0	0	0	0	0	0	0	0	2.90503442465793e-05	0	0	0	0	0	5.81006884931586e-05	k__Bacteria;p__Proteobacteria;c__Alphaproteobacteria;o__Rhizobiales;f__Hyphomicrobiaceae;g__Pedomicrobium;
Mailhella	0	0	0	0	0	0	0	0	0	0	0	0	0	0	0	0	0	0	0	0	0	0	0	0	0	0	0	0	0	0	0	0	0	0	0	0	0	0	0	0	0.000174302065479476	0	5.81006884931586e-05	0	0	0	k__Bacteria;p__Desulfobacterota;c__Desulfovibrionia;o__Desulfovibrionales;f__Desulfovibrionaceae;g__Mailhella;
Alkanindiges	0	0	0	0	0	0	0	0	0	0	0	0	0	0	0	0	0.000174302065479476	0	0	0	0	0	0	0	0	0	0	0	0	0	0	0	0	0	0	0	0	0	0	0	0	0	0	0	0	0	k__Bacteria;p__Proteobacteria;c__Gammaproteobacteria;o__Pseudomonadales;f__Moraxellaceae;g__Alkanindiges;
Acetanaerobacterium	0	0	2.90503442465793e-05	0	2.90503442465793e-05	0	0	0	0	0	0	0	0	0	0	0	0	0	0	0.000174302065479476	0	0	5.81006884931586e-05	0	2.90503442465793e-05	0	0	0	0	0	0	0	0	0	2.90503442465793e-05	2.90503442465793e-05	2.90503442465793e-05	0	0	0	0	0	0	0	0	0	k__Bacteria;p__Firmicutes;c__Clostridia;o__Oscillospirales;f__Ethanoligenenaceae;g__Acetanaerobacterium;
Candidatus_Saccharimonas	0	0	2.90503442465793e-05	0	2.90503442465793e-05	0	0	0	2.90503442465793e-05	2.90503442465793e-05	0	2.90503442465793e-05	0	0	0	0	0	0	2.90503442465793e-05	0	0	5.81006884931586e-05	5.81006884931586e-05	0	2.90503442465793e-05	0	2.90503442465793e-05	0	5.81006884931586e-05	0	2.90503442465793e-05	0.000174302065479476	2.90503442465793e-05	2.90503442465793e-05	2.90503442465793e-05	0	0	0	2.90503442465793e-05	0	0	0	0	0	0	0	k__Bacteria;p__unidentified_Bacteria;c__Saccharimonadia;o__Saccharimonadales;f__Saccharimonadaceae;g__Candidatus_Saccharimonas;
CL500-29_marine_group	2.90503442465793e-05	0	0	0	0	0	0	0	0	0	0	0	0	0	0	0	0.000174302065479476	0	0	0	0	0	0	0	0	0	0	0	0	0	0	0	0	0	0	0	0	0	0	0	0	0	2.90503442465793e-05	0	0	0	k__Bacteria;p__Actinobacteriota;c__Acidimicrobiia;o__Microtrichales;f__Ilumatobacteraceae;g__CL500-29_marine_group;
P3OB-42	0	0	0	0	0	0	0	0	0	0	0	0	0	0	0	0	0.000174302065479476	0	0	0	0	0	0	0	0	0	0	0	0	0	0	0	0	0	0	0	0	0	5.81006884931586e-05	0	0	0	0	0	0	0	k__Bacteria;p__Myxococcota;c__Myxococcia;o__Myxococcales;f__Myxococcaceae;g__P3OB-42;
Aquicella	0	0	0	0	0	0	0	0	0	0	0	0	0	0	0	0	0.000174302065479476	0	0	0	0	0	0	0	0	0	0	0	0	0	0	0	0	0	0	0	0	0	0	0	0	0	0	0	0	0	k__Bacteria;p__Proteobacteria;c__Gammaproteobacteria;o__Diplorickettsiales;f__Diplorickettsiaceae;g__Aquicella;
Pyrinomonas	0	0	0	0	0	0	0	0	0	0	0	0	0	0	0	0	0.000174302065479476	0	0	0	0	0	0	0	0	0	0	0	0	0	0	0	0	0	0	0	0	0	0	0	0	0	0	0	0	0	k__Bacteria;p__Acidobacteriota;c__Blastocatellia;o__Pyrinomonadales;f__Pyrinomonadaceae;g__Pyrinomonas;
Gordonibacter	2.90503442465793e-05	0	5.81006884931586e-05	0	5.81006884931586e-05	0	0	0	0	2.90503442465793e-05	0	0	0	5.81006884931586e-05	2.90503442465793e-05	2.90503442465793e-05	2.90503442465793e-05	0	5.81006884931586e-05	8.7151032739738e-05	2.90503442465793e-05	2.90503442465793e-05	8.7151032739738e-05	0	2.90503442465793e-05	0	0	2.90503442465793e-05	2.90503442465793e-05	2.90503442465793e-05	2.90503442465793e-05	2.90503442465793e-05	5.81006884931586e-05	0	5.81006884931586e-05	2.90503442465793e-05	0	0	5.81006884931586e-05	0	0	0	0.000145251721232897	0.000116201376986317	5.81006884931586e-05	0	k__Bacteria;p__Actinobacteriota;c__Coriobacteriia;o__Coriobacteriales;f__Eggerthellaceae;g__Gordonibacter;
Anaerovibrio	0.000145251721232897	0	0	0	0	0	0	0	0	0	0	0	0	0	0	0	0	0	0	0	0	0	0	0	0	0	0	0	0	0	0	0	0	0	0	0	0	0	0	0	0	0	0	0	0	0	k__Bacteria;p__Firmicutes;c__Negativicutes;o__Veillonellales-Selenomonadales;f__Selenomonadaceae;g__Anaerovibrio;
Trichococcus	0	0	0	0	0	0	0	0	0	0	0	0	0	2.90503442465793e-05	0	0	0	0	0	0	0	0	0	0	0	0	0	0	0	0	0	0	0	0	0	0	0	5.81006884931586e-05	0	0	0	0	0	0	0	0.000145251721232897	k__Bacteria;p__Firmicutes;c__Bacilli;o__Lactobacillales;f__Carnobacteriaceae;g__Trichococcus;
Psychrobacter	2.90503442465793e-05	0	0	0	0	0	0	0	0	0	0	0	2.90503442465793e-05	5.81006884931586e-05	5.81006884931586e-05	0	0	0	0	0	0	0	0	0	0	0	0	0	0	0	0	0	0	0	0	0	2.90503442465793e-05	5.81006884931586e-05	0.000145251721232897	0.000116201376986317	0	0	0	0	0	2.90503442465793e-05	k__Bacteria;p__Proteobacteria;c__Gammaproteobacteria;o__Pseudomonadales;f__Moraxellaceae;g__Psychrobacter;
Lachnospiraceae_UCG-006	2.90503442465793e-05	0	0	0	0	2.90503442465793e-05	0	0	5.81006884931586e-05	5.81006884931586e-05	0	0.000145251721232897	0.000116201376986317	2.90503442465793e-05	2.90503442465793e-05	0	0	0	0	2.90503442465793e-05	0	8.7151032739738e-05	0	5.81006884931586e-05	0	0	2.90503442465793e-05	2.90503442465793e-05	2.90503442465793e-05	0	0	2.90503442465793e-05	2.90503442465793e-05	0	2.90503442465793e-05	0	0	0	0	0	0	0	0	0	0	0	k__Bacteria;p__Firmicutes;c__Clostridia;o__Lachnospirales;f__Lachnospiraceae;g__Lachnospiraceae_UCG-006;
Brachybacterium	0	0	0	0	0	0	0	0	0	0	0	8.7151032739738e-05	0	2.90503442465793e-05	0	0	0	0	0	0	0	0	0	0	0	0	0	0	0	0	0	0	0	0	0	0	8.7151032739738e-05	5.81006884931586e-05	0.000145251721232897	0	0	0	0	0	0	8.7151032739738e-05	k__Bacteria;p__Actinobacteriota;c__Actinobacteria;o__Micrococcales;f__Dermabacteraceae;g__Brachybacterium;
Parafilimonas	0	0	0	0	0	0	0	0	0	0	0	0	0	0	0	0	0.000145251721232897	0	0	0	0	0	0	0	0	0	0	0	0	0	0	0	0	0	0	0	0	0	0	0	0	0	0	0	0	0	k__Bacteria;p__Bacteroidota;c__Bacteroidia;o__Chitinophagales;f__Chitinophagaceae;g__Parafilimonas;
Acidipila	0	0	0	0	0	0	0	0	0	0	0	0	0	0	0	0.000145251721232897	2.90503442465793e-05	0	0	0	0	0	0	0	0	0	0	0	0	0	0	0	0	0	0	0	0	0	0	0	0	0	0	0	0	0	k__Bacteria;p__Acidobacteriota;c__Acidobacteriae;o__Acidobacteriales;f__Acidobacteriaceae_(Subgroup_1);g__Acidipila;
Peptostreptococcus	0	0	0	0	2.90503442465793e-05	0	0	0	2.90503442465793e-05	2.90503442465793e-05	0	8.7151032739738e-05	0	0	0	8.7151032739738e-05	5.81006884931586e-05	0	0	0	0	0	0	0	0	0	0	0	0	0	0	0	0	0	0	0	5.81006884931586e-05	0	5.81006884931586e-05	8.7151032739738e-05	2.90503442465793e-05	0	0	0	0	0.000145251721232897	k__Bacteria;p__Firmicutes;c__Clostridia;o__Peptostreptococcales-Tissierellales;f__Peptostreptococcaceae;g__Peptostreptococcus;
Candidatus_Ovatusbacter	0	0	0	0	0	0	0	0	0	0	0	0	0	0	0	0	0	0	0	0	0	0	0	0	0	0	0	0	0	0	0	0	0	0	0	0	0	0	0	0	0	0	0.000145251721232897	0	0	0	k__Bacteria;p__Proteobacteria;c__Gammaproteobacteria;o__unidentified_Gammaproteobacteria;f__unidentified_Gammaproteobacteria;g__Candidatus_Ovatusbacter;
unidentified_Alphaproteobacteria	0	0	0	0	0	0	0	0	0	0	0	0	0	0	0	0	0.000145251721232897	0	0	0	0	0	0	0	0	0	0	0	0	0	0	0	0	0	0	0	0	0	0	0	0	0	0	0	0	0	k__Bacteria;p__unidentified_Bacteria;c__Alphaproteobacteria;o__unidentified_Alphaproteobacteria;f__unidentified_Alphaproteobacteria;g__unidentified_Alphaproteobacteria;
JCM_18997	0	0	0	0	0	0	0	0	0	0	0	0	0	0	0	0	0	0	0	0	0	0	0	0	0	0	0	0	0	0	0	0	0	0	0	0	0	0	0	0	0	0	0	0	0.000145251721232897	0	k__Bacteria;p__Actinobacteriota;c__Thermoleophilia;o__Solirubrobacterales;f__Solirubrobacteraceae;g__JCM_18997;
Litorilinea	0	0	0	0	0	0	0	0	0	0	0	0	0	0	0	0	0	0	0	0	0	0	0	0	0	0	0	0	0	0	0	0	0	0	0	0	0	0	0	0.000145251721232897	0	0	0	0	0	2.90503442465793e-05	k__Bacteria;p__Chloroflexi;c__Anaerolineae;o__Caldilineales;f__Caldilineaceae;g__Litorilinea;
Flavitalea	2.90503442465793e-05	0	0	0	0	0	0	0	0	0	0	0	0	0	0	0	0.000145251721232897	0	0	0	0	0	0	0	0	0	0	0	0	0	0	0	0	0	0	0	0	0	0	0	0	0	0	0	0	0	k__Bacteria;p__Bacteroidota;c__Bacteroidia;o__Chitinophagales;f__Chitinophagaceae;g__Flavitalea;
Hydrogenoanaerobacterium	0	0	8.7151032739738e-05	0	0	0	0	0	0	0	0	0	0	0	0	0	0	0	5.81006884931586e-05	0	0	0	0	0	0	0	0	0	0	0	2.90503442465793e-05	0	0	0	0	0	0.000145251721232897	0	0	0	0	0	5.81006884931586e-05	0	0	0	k__Bacteria;p__Firmicutes;c__Clostridia;o__Oscillospirales;f__unidentified_Oscillospirales;g__Hydrogenoanaerobacterium;
Subgroup_10	0.000116201376986317	0	0	0	0	0	0	0	0	0	0	0	0	0	0	0	0.000145251721232897	0	0	0	0	0	0	0	0	0	0	0	0	0	0	0	0	0	0	0	0	0	0	0	0	0	0	0	0	0	k__Bacteria;p__Acidobacteriota;c__Thermoanaerobaculia;o__Thermoanaerobaculales;f__Thermoanaerobaculaceae;g__Subgroup_10;
OLB15	0	0	0	0	0	0	0	0	0	0	0	0	0	0	0	0	0	0	0	0	0	0	0	0	0	0	0	0	0	0	0	0	0	0	0	0	0	0	0	8.7151032739738e-05	0	0	0	0	0	0.000145251721232897	k__Bacteria;p__Chloroflexi;c__Anaerolineae;o__SBR1031;f__A4b;g__OLB15;
Oribacterium	0	0	0	0.000116201376986317	0	0	0	0	0	0	2.90503442465793e-05	0	0	0	0	0.000145251721232897	0	0	0	0	0	0	0	0	8.7151032739738e-05	0	0	0	0	0	0	0	0	0	0	0	0	0	0	0	0	0	0	0	0	2.90503442465793e-05	k__Bacteria;p__Firmicutes;c__Clostridia;o__Lachnospirales;f__Lachnospiraceae;g__Oribacterium;
Dokdonella	0	0	0	0	0	0	0	0	0	0	0	0	0	0	0	0	0	0	0	0	0	0	0	0	0	0	0	0	0	0	0	0	0	0	0	0	0	0	0	0.000145251721232897	0	0	0	0	0	0	k__Bacteria;p__Proteobacteria;c__Gammaproteobacteria;o__Xanthomonadales;f__Rhodanobacteraceae;g__Dokdonella;
MND1	0	0	0	0	0	0	0	0	0	0	0	0	0	0	0	0	0.000145251721232897	0	0	0	0	0	0	0	0	0	0	0	0	0	0	0	0	0	0	0	0	0	0	0	0	0	0	0	0	0	k__Bacteria;p__Proteobacteria;c__Gammaproteobacteria;o__Burkholderiales;f__Nitrosomonadaceae;g__MND1;
Anaeroplasma	0	0	0	2.90503442465793e-05	0	2.90503442465793e-05	0.000145251721232897	0	0	0	0	0	0	0	0	5.81006884931586e-05	0	0	0	5.81006884931586e-05	0	0	0	0	0	0	0	0	2.90503442465793e-05	0	0	0	0	0	2.90503442465793e-05	0	0	0	0	0	2.90503442465793e-05	0	0	0	0	0	k__Bacteria;p__Firmicutes;c__Bacilli;o__Acholeplasmatales;f__Acholeplasmataceae;g__Anaeroplasma;
Luteibacter	0	0	0	0	0	0	0	0	0	0	0	0	0	0	0	0	0.000116201376986317	0	0	0	0	0	0	0	0	0	0	0	0	0	0	0	0	0	0	0	0	0	0	0	0	0	0	0	0	0	k__Bacteria;p__Proteobacteria;c__Gammaproteobacteria;o__Xanthomonadales;f__Rhodanobacteraceae;g__Luteibacter;
unidentified_Gemmatimonadaceae	0	0	0	0	0	0	0	0	0	0	0	0	0	0	0	0	5.81006884931586e-05	0	0	0	0	0	0	0	0	0	0	0	0	0	0	0	0	0	0	0	0	0	0	0.000116201376986317	0	0	0	0	0	0	k__Bacteria;p__unidentified_Bacteria;c__unidentified_Bacteria;o__Gemmatimonadales;f__Gemmatimonadaceae;g__unidentified_Gemmatimonadaceae;
Microvirga	0	0	0	0	0	0	0	0	0	0	0	0	0	0	0	0	0.000116201376986317	0	0	0	0	0	0	0	0	0	0	0	0	0	0	0	0	0	0	0	0	0	0	0	0	0	0	0	0	0	k__Bacteria;p__Proteobacteria;c__Alphaproteobacteria;o__Rhizobiales;f__Beijerinckiaceae;g__Microvirga;
Inquilinus	0	0	0	0	0	0	0	0	0	0	0	0	0	0	0	0	0.000116201376986317	0	0	0	0	0	0	0	0	0	0	0	0	0	0	0	0	0	0	0	0	0	0	0	0	0	0	0	0	0	k__Bacteria;p__Proteobacteria;c__Alphaproteobacteria;o__Azospirillales;f__Inquilinaceae;g__Inquilinus;
Paludicola	0	0	0	0	0	0	0	0	0	0	0	0	0	0	0	0	5.81006884931586e-05	0	0.000116201376986317	0.000116201376986317	0	0	0	0	0	2.90503442465793e-05	0	0	0	0	2.90503442465793e-05	0	0	0	2.90503442465793e-05	2.90503442465793e-05	0	0	0	0	5.81006884931586e-05	0	0	0	0	0	k__Bacteria;p__Firmicutes;c__Clostridia;o__Oscillospirales;f__Ruminococcaceae;g__Paludicola;
Aggregatibacter	2.90503442465793e-05	0	0	8.7151032739738e-05	0	0	0	0	0	0	0	0	0	0	0	0	0	0	0	0	5.81006884931586e-05	2.90503442465793e-05	0	0	0.000116201376986317	0	0	0	0	0	0	0	0	0	0	0	0	0	0	0	0	0	0	0	0	0	k__Bacteria;p__Proteobacteria;c__Gammaproteobacteria;o__Pasteurellales;f__Pasteurellaceae;g__Aggregatibacter;
Parvimonas	0	2.90503442465793e-05	2.90503442465793e-05	0	5.81006884931586e-05	2.90503442465793e-05	0	2.90503442465793e-05	8.7151032739738e-05	0	0	0	0	0	0	0.000116201376986317	0	0	0	0	0	0	2.90503442465793e-05	0	0	0	0	2.90503442465793e-05	0	0	0	0	0	0	5.81006884931586e-05	0	0	0	5.81006884931586e-05	0	0	2.90503442465793e-05	0	0	2.90503442465793e-05	0	k__Bacteria;p__Firmicutes;c__Clostridia;o__Peptostreptococcales-Tissierellales;f__unidentified_Peptostreptococcales-Tissierellales;g__Parvimonas;
Lawsonella	0	0	0	0	0	0	0	0	0	0	0	0	0.000116201376986317	5.81006884931586e-05	0	0	0	0	0	0	0	0	0	0	0	0	0	0	0	0	0	0	5.81006884931586e-05	0	0	8.7151032739738e-05	0	0	0	0	0	0	0	0	0	0	k__Bacteria;p__Actinobacteriota;c__Actinobacteria;o__Corynebacteriales;f__Corynebacteriaceae;g__Lawsonella;
Mucispirillum	0	2.90503442465793e-05	2.90503442465793e-05	0	2.90503442465793e-05	0	2.90503442465793e-05	0	8.7151032739738e-05	0	0	0	0	0	0	5.81006884931586e-05	0	0	0	5.81006884931586e-05	0	5.81006884931586e-05	0	5.81006884931586e-05	0	0	2.90503442465793e-05	0	0	0	0	0.000116201376986317	0	2.90503442465793e-05	2.90503442465793e-05	2.90503442465793e-05	0	5.81006884931586e-05	0	0	2.90503442465793e-05	0	0	0	0	0	k__Bacteria;p__Deferribacteres;c__unidentified_Deferribacteres;o__Deferribacterales;f__Deferribacteraceae;g__Mucispirillum;
Candidatus_Soleaferrea	5.81006884931586e-05	0	8.7151032739738e-05	0	2.90503442465793e-05	0	2.90503442465793e-05	0	0	8.7151032739738e-05	0	0	0	0	0	0	8.7151032739738e-05	0	0	2.90503442465793e-05	0	0	0	0	0	2.90503442465793e-05	0	0	0	0	0	0	2.90503442465793e-05	0	0	0.000116201376986317	8.7151032739738e-05	0	0	0	5.81006884931586e-05	8.7151032739738e-05	0	0	0	0	k__Bacteria;p__Firmicutes;c__Clostridia;o__Oscillospirales;f__Ruminococcaceae;g__Candidatus_Soleaferrea;
unidentified_Ruminococcaceae	0	2.90503442465793e-05	2.90503442465793e-05	2.90503442465793e-05	5.81006884931586e-05	0.000116201376986317	0.000116201376986317	0	0	0.000116201376986317	0	0	0	0	0	0	0	0	0	5.81006884931586e-05	0	0	2.90503442465793e-05	0	0	0	0	5.81006884931586e-05	0	2.90503442465793e-05	2.90503442465793e-05	0.000116201376986317	5.81006884931586e-05	0	2.90503442465793e-05	5.81006884931586e-05	0	0	0	0	0	0	0	0	0	0	k__Bacteria;p__unidentified_Bacteria;c__Clostridia;o__Oscillospirales;f__Ruminococcaceae;g__unidentified_Ruminococcaceae;
Abiotrophia	0	0	0	0.000116201376986317	0	0	0	0	0	0	2.90503442465793e-05	0	0	0	2.90503442465793e-05	0	0	0	0	0	0	0	0	0	0	0	0	0	0	0	0	0	0	0	0	0	0	0	0	0	0	2.90503442465793e-05	0	0	5.81006884931586e-05	0	k__Bacteria;p__Firmicutes;c__Bacilli;o__Lactobacillales;f__Aerococcaceae;g__Abiotrophia;
Entomoplasma	0	0	0	0	0	0	0	0	0	0	0	0	0	0	0	0	0	0	0	0	0	0	0	0	0	0	0	0	0	0	0	0	0	0	0	0	0	0	0	0	0	0	0	0	0.000116201376986317	0	k__Bacteria;p__Firmicutes;c__Bacilli;o__Entomoplasmatales;f__Entomoplasmataceae;g__Entomoplasma;
Psychroglaciecola	0	0	0	0	0	0	0	0	0	0	0	0	0	0	0	0	0.000116201376986317	0	0	0	0	0	0	0	0	0	0	0	0	0	0	0	0	0	0	0	0	0	0	0	0	0	0	0	0	0	k__Bacteria;p__Proteobacteria;c__Alphaproteobacteria;o__Rhizobiales;f__Beijerinckiaceae;g__Psychroglaciecola;
Sporosarcina	0	0	0	0	0	0	0	0	0	0	0	0.000116201376986317	0	0	0	0	0	0	0	0	0	0	0	0	0	0	0	0	0	0	0	0	0	0	0	0	5.81006884931586e-05	0	0.000116201376986317	0	0	0	0	0	0	2.90503442465793e-05	k__Bacteria;p__Firmicutes;c__Bacilli;o__Bacillales;f__Planococcaceae;g__Sporosarcina;
Atopostipes	0.000116201376986317	0	0	0	0	0	0	0	0	0	0	5.81006884931586e-05	0	2.90503442465793e-05	0	0	0	0	0	0	0	0	0	0	0	0	0	0	0	0	0	0	0	0	0	0	0	0	2.90503442465793e-05	0	0	0	0	0	0	2.90503442465793e-05	k__Bacteria;p__Firmicutes;c__Bacilli;o__Lactobacillales;f__Carnobacteriaceae;g__Atopostipes;
UCG-009	0	2.90503442465793e-05	0	2.90503442465793e-05	2.90503442465793e-05	0	0	0	2.90503442465793e-05	2.90503442465793e-05	0	2.90503442465793e-05	0	0	2.90503442465793e-05	0	5.81006884931586e-05	0	2.90503442465793e-05	0	2.90503442465793e-05	0	2.90503442465793e-05	0	0	8.7151032739738e-05	2.90503442465793e-05	8.7151032739738e-05	0	2.90503442465793e-05	0.000116201376986317	0	0	0	0	5.81006884931586e-05	5.81006884931586e-05	5.81006884931586e-05	0	0	8.7151032739738e-05	2.90503442465793e-05	0	5.81006884931586e-05	0	5.81006884931586e-05	k__Bacteria;p__Firmicutes;c__Clostridia;o__Oscillospirales;f__Butyricicoccaceae;g__UCG-009;
Lachnoanaerobaculum	0.000116201376986317	0	0	0	0	0	0	0	0	0	0	0	0	0	0	5.81006884931586e-05	0	0	0	0	0	0	2.90503442465793e-05	0	0	0	2.90503442465793e-05	0	0	0	0	0	0	0	0	0	0	0	5.81006884931586e-05	0	2.90503442465793e-05	0	0	0	0	0	k__Bacteria;p__Firmicutes;c__Clostridia;o__Lachnospirales;f__Lachnospiraceae;g__Lachnoanaerobaculum;
W5053	0	0	0	0	0	0	0	0	0	0	0	0	0	0	0	0	0.000116201376986317	0	0	0	0	0	0	0	0	0	0	0	0	0	0	0	0	0	0	0	0	0	0	0	0	0	0	0	0	0	k__Bacteria;p__Firmicutes;c__Clostridia;o__Peptostreptococcales-Tissierellales;f__unidentified_Peptostreptococcales-Tissierellales;g__W5053;
[Eubacterium]_fissicatena_group	0	0	0	0	5.81006884931586e-05	0	0	0	0	2.90503442465793e-05	0	0	0	0	2.90503442465793e-05	0.000116201376986317	2.90503442465793e-05	2.90503442465793e-05	0	2.90503442465793e-05	0	0	5.81006884931586e-05	0	0	0	0	0	2.90503442465793e-05	0	8.7151032739738e-05	0	5.81006884931586e-05	0	0	0	0	0	0	0	5.81006884931586e-05	0.000116201376986317	2.90503442465793e-05	2.90503442465793e-05	5.81006884931586e-05	0	k__Bacteria;p__Firmicutes;c__Clostridia;o__Lachnospirales;f__Lachnospiraceae;g__[Eubacterium]_fissicatena_group;
Anaerostignum	0	0	0	0	0	0	0	0	2.90503442465793e-05	0	0	0	0	0	0	0	0.000116201376986317	0	0	0	0	0	0	0	0	0	0	0	0	0	0	0	0	0	0	0	0	0	0	0	0	0	0	0	0	0	k__Bacteria;p__Firmicutes;c__Clostridia;o__Lachnospirales;f__Lachnospiraceae;g__Anaerostignum;
Succinivibrionaceae_UCG-002	0	0	0	0	0	0	0	0	0	0	0	0	0	0	0	0	0	0	0	0	0	0	0	0	0	0	0	0	0	0	0	0	0	0	0	0.000116201376986317	0	0	0	0	0	0	0	0	0	0	k__Bacteria;p__Proteobacteria;c__Gammaproteobacteria;o__Aeromonadales;f__Succinivibrionaceae;g__Succinivibrionaceae_UCG-002;
Flavisolibacter	2.90503442465793e-05	0	0	0	0	0	0	0	0	0	0	0	0	0	0	0	0.000116201376986317	0	0	0	0	0	0	0	0	0	0	0	0	0	0	0	0	0	0	0	0	0	0	0	0	0	0	0	0	0	k__Bacteria;p__Bacteroidota;c__Bacteroidia;o__Chitinophagales;f__Chitinophagaceae;g__Flavisolibacter;
Hirschia	0.000116201376986317	0	0	0	0	0	0	0	0	0	0	0	0	0	0	0	5.81006884931586e-05	0	0	0	0	0	0	0	0	0	0	0	0	0	0	0	0	0	0	0	0	0	0	0	0	0	0	0	0	0	k__Bacteria;p__Proteobacteria;c__Alphaproteobacteria;o__Caulobacterales;f__Hyphomonadaceae;g__Hirschia;
Aquabacterium	0.000116201376986317	0	0	0	0	0	0	0	0	0	0	0	5.81006884931586e-05	2.90503442465793e-05	0	0	0	0	0	0	0	0	0	0	0	0	0	0	0	0	0	0	0	0	0	0	0	0	0	0	0	0	0	0	0	0	k__Bacteria;p__Proteobacteria;c__Gammaproteobacteria;o__Burkholderiales;f__Comamonadaceae;g__Aquabacterium;
Aerococcus	0	0	0	0	0	0	0	0	0	0	0	0	0.000116201376986317	0	5.81006884931586e-05	8.7151032739738e-05	0	0	0	0	0	0	0	0	0	0	0	0	0	0	0	0	0	0	0	0.000116201376986317	2.90503442465793e-05	0	2.90503442465793e-05	0	0	0	0	0	0	5.81006884931586e-05	k__Bacteria;p__Firmicutes;c__Bacilli;o__Lactobacillales;f__Aerococcaceae;g__Aerococcus;
Lachnospiraceae_NC2004_group	0	0	0	0	0	0	0	0	0	2.90503442465793e-05	0	0	0	0	0	0	0.000116201376986317	0	0	0	0	0	0	0	0	0	0	0	0	0	0	0	0	0	0	0	0	0	0	0	0	0	0	0	0	0	k__Bacteria;p__Firmicutes;c__Clostridia;o__Lachnospirales;f__Lachnospiraceae;g__Lachnospiraceae_NC2004_group;
unidentified_Gaiellales	0	0	0	0	0	0	0	0	0	0	0	0	0	0	0	0.000116201376986317	8.7151032739738e-05	0	0	0	0	0	0	0	0	0	0	0	0	0	0	0	0	0	0	0	0	0	0	0	0	0	8.7151032739738e-05	0	2.90503442465793e-05	0	k__Bacteria;p__unidentified_Bacteria;c__Thermoleophilia;o__Gaiellales;f__unidentified_Gaiellales;g__unidentified_Gaiellales;
Limnobacter	0	0	0	0	0	0	0	0	0	0	0	0	0	0	0	0	0	0	0	0	0	0	0	0	0	0	0	0	0	0	0	0	0	0	0	0	0	0	0	0.000116201376986317	0	0	0	0	0	0.000116201376986317	k__Bacteria;p__Proteobacteria;c__Gammaproteobacteria;o__Burkholderiales;f__Burkholderiaceae;g__Limnobacter;
Bdellovibrio	0	0	0	0	0	0	0	0	0	0	0	0	0	0	0	0	0	0	0	0	0	0	0	0	0	0	0	0	0	0	0	0	0	0	0	0	0	0	0	0.000116201376986317	0	0	0	0	0	0	k__Bacteria;p__Bdellovibrionota;c__Bdellovibrionia;o__Bdellovibrionales;f__Bdellovibrionaceae;g__Bdellovibrio;
Steroidobacter	0.000116201376986317	0	0	0	0	0	0	0	0	0	0	0	0	0	0	0	2.90503442465793e-05	0	0	0	0	0	0	0	0	0	0	0	0	0	0	0	0	0	0	0	0	0	0	0	0	0	0	0	0	0	k__Bacteria;p__Proteobacteria;c__Gammaproteobacteria;o__Steroidobacterales;f__Steroidobacteraceae;g__Steroidobacter;
Aestuariimicrobium	0	0	0	0	0	0	0	0	0	0	0	0	2.90503442465793e-05	0	0	0	0	0	0	0	0	0	0	0	0	0	0	0	0	0	0	0	0	0	0	0	0	0	0	8.7151032739738e-05	0	0	0	0	0	2.90503442465793e-05	k__Bacteria;p__Actinobacteriota;c__Actinobacteria;o__Propionibacteriales;f__Propionibacteriaceae;g__Aestuariimicrobium;
Taibaiella	0	0	0	0	0	0	0	0	0	0	0	0	0	0	0	0	8.7151032739738e-05	0	0	0	0	0	0	0	0	0	0	0	0	0	0	0	0	0	0	0	0	0	0	0	0	0	0	0	0	0	k__Bacteria;p__Bacteroidota;c__Bacteroidia;o__Chitinophagales;f__Chitinophagaceae;g__Taibaiella;
Rhodanobacter	0	0	0	0	0	0	0	0	0	0	0	0	0	0	0	0	8.7151032739738e-05	0	0	0	0	0	0	0	0	0	0	0	0	0	0	0	0	0	0	0	0	0	0	0	0	0	0	0	0	0	k__Bacteria;p__Proteobacteria;c__Gammaproteobacteria;o__Xanthomonadales;f__Rhodanobacteraceae;g__Rhodanobacter;
unidentified_Erysipelotrichaceae	0	0	0	0	0	0	0	0	0	0	0	0	0	0	0	0	0	0	0	0	0	0	0	0	0	0	8.7151032739738e-05	0	0	0	0	0	2.90503442465793e-05	0	0	0	0	0	0	0	0	0	0	0	0	0	k__Bacteria;p__Firmicutes;c__Bacilli;o__Erysipelotrichales;f__Erysipelotrichaceae;g__unidentified_Erysipelotrichaceae;
IS-44	0	0	0	0	0	0	0	0	0	0	0	0	0	0	0	0	8.7151032739738e-05	0	0	0	0	0	0	0	0	0	0	0	0	0	0	0	0	0	0	0	0	0	0	0	0	0	0	0	0	0	k__Bacteria;p__Proteobacteria;c__Gammaproteobacteria;o__Burkholderiales;f__Nitrosomonadaceae;g__IS-44;
Enteractinococcus	0	0	0	0	0	0	0	0	0	0	0	2.90503442465793e-05	0	0	0	0	0	0	0	0	0	0	0	2.90503442465793e-05	0	0	0	0	0	0	0	0	0	0	0	0	8.7151032739738e-05	0	0	0	0	0	0	0	0	5.81006884931586e-05	k__Bacteria;p__Actinobacteriota;c__Actinobacteria;o__Micrococcales;f__Micrococcaceae;g__Enteractinococcus;
[Eubacterium]_saphenum_group	0	0	0	0	0	0	0	0	0	0	0	0	0	0	0	0	0	0	0	0	0	0	0	0	0	0	0	0	0	0	5.81006884931586e-05	0	0	0	0	0	0	0	8.7151032739738e-05	0	0	0	0	0	0	0	k__Bacteria;p__Firmicutes;c__Clostridia;o__Peptostreptococcales-Tissierellales;f__Anaerovoracaceae;g__[Eubacterium]_saphenum_group;
Mucilaginibacter	0	0	0	0	0	0	0	0	0	0	0	0	0	0	0	0	8.7151032739738e-05	0	0	0	0	0	0	0	0	0	0	0	0	0	0	0	0	0	0	0	0	0	0	0	0	0	0	0	0	0	k__Bacteria;p__Bacteroidota;c__Bacteroidia;o__Sphingobacteriales;f__Sphingobacteriaceae;g__Mucilaginibacter;
Granulicella	0	0	0	0	0	0	0	0	0	0	0	0	0	0	0	0	8.7151032739738e-05	0	0	0	0	0	0	0	0	0	0	0	0	0	0	0	0	0	0	0	0	0	0	0	0	0	0	0	0	0	k__Bacteria;p__Acidobacteriota;c__Acidobacteriae;o__Acidobacteriales;f__Acidobacteriaceae_(Subgroup_1);g__Granulicella;
Lachnospiraceae_UCG-001	0	0	0	0	2.90503442465793e-05	2.90503442465793e-05	0	0	0	0	0	8.7151032739738e-05	5.81006884931586e-05	8.7151032739738e-05	0	0	0	0	0	0	0	0	0	0	0	0	0	0	0	2.90503442465793e-05	0	2.90503442465793e-05	0	0	0	5.81006884931586e-05	0	2.90503442465793e-05	0	0	0	0	0	0	0	0	k__Bacteria;p__Firmicutes;c__Clostridia;o__Lachnospirales;f__Lachnospiraceae;g__Lachnospiraceae_UCG-001;
Mogibacterium	0	0	0	0	0	0	8.7151032739738e-05	0	0	2.90503442465793e-05	0	0	0	0	0	0	0	0	0	0	0	0	0	0	0	0	0	0	0	2.90503442465793e-05	0	0	0	0	0	0	0	0	0	0	0	0	2.90503442465793e-05	2.90503442465793e-05	2.90503442465793e-05	0	k__Bacteria;p__Firmicutes;c__Clostridia;o__Peptostreptococcales-Tissierellales;f__Anaerovoracaceae;g__Mogibacterium;
Aeromonas	0	0	0	0	0	0	0	0	0	0	0	0	2.90503442465793e-05	0	0	0	0	0	0	0	0	0	0	0	0	0	0	0	0	0	0	0	0	0	0	5.81006884931586e-05	0	0	0	8.7151032739738e-05	0	0	0	0	0	2.90503442465793e-05	k__Bacteria;p__Proteobacteria;c__Gammaproteobacteria;o__Aeromonadales;f__Aeromonadaceae;g__Aeromonas;
Phocea	0	0	5.81006884931586e-05	0	5.81006884931586e-05	0	0	0	0	2.90503442465793e-05	0	0	0	0	5.81006884931586e-05	8.7151032739738e-05	0	0	2.90503442465793e-05	8.7151032739738e-05	2.90503442465793e-05	0	5.81006884931586e-05	0	0	0	0	0	0	0	0	0	0	0	2.90503442465793e-05	0	0	0	0	0	8.7151032739738e-05	0	2.90503442465793e-05	0	2.90503442465793e-05	0	k__Bacteria;p__Firmicutes;c__Clostridia;o__Oscillospirales;f__Ruminococcaceae;g__Phocea;
Anaerolinea	0	0	0	0	0	0	0	0	0	0	0	0	0	0	0	0	0	0	0	0	0	0	0	0	0	0	0	0	0	0	0	0	0	0	0	0	0	0	0	0	0	0	0	0	0	8.7151032739738e-05	k__Bacteria;p__Chloroflexi;c__Anaerolineae;o__Anaerolineales;f__Anaerolineaceae;g__Anaerolinea;
Merdibacter	0	0	0	0	0	0	0	0	0	0	0	0	0	0	0	8.7151032739738e-05	0	0	0	0	0	0	0	0	0	0	0	0	0	0	0	0	0	0	0	0	0	0	0	0	2.90503442465793e-05	0	5.81006884931586e-05	5.81006884931586e-05	0	0	k__Bacteria;p__Firmicutes;c__Bacilli;o__Erysipelotrichales;f__Erysipelotrichaceae;g__Merdibacter;
Patulibacter	0	0	0	0	0	0	0	0	0	0	0	0	0	0	0	0	0	0	0	0	0	0	0	0	0	0	0	0	0	0	0	0	0	0	0	0	0	0	0	0	0	0	8.7151032739738e-05	0	0	0	k__Bacteria;p__Actinobacteriota;c__Thermoleophilia;o__Solirubrobacterales;f__Solirubrobacteraceae;g__Patulibacter;
unidentified_Lachnospiraceae	0	0	0	0	0	0	0	0	2.90503442465793e-05	0	0	8.7151032739738e-05	0	2.90503442465793e-05	5.81006884931586e-05	0	0	0	0	0	0	0	0	0	0	0	0	0	0	0	0	0	2.90503442465793e-05	0	0	0	8.7151032739738e-05	5.81006884931586e-05	5.81006884931586e-05	0	0	0	0	0	0	5.81006884931586e-05	k__Bacteria;p__unidentified_Bacteria;c__Clostridia;o__Lachnospirales;f__Lachnospiraceae;g__unidentified_Lachnospiraceae;
Roseisolibacter	8.7151032739738e-05	0	0	0	0	0	0	0	0	0	0	0	0	0	0	0	0	0	0	0	0	0	0	0	0	0	0	0	0	0	0	0	0	0	0	0	0	0	0	0	0	0	0	0	0	0	k__Bacteria;p__Gemmatimonadetes;c__unidentified_Gemmatimonadetes;o__Gemmatimonadales;f__Gemmatimonadaceae;g__Roseisolibacter;
unidentified_Solirubrobacteraceae	0	0	0	0	0	0	0	0	0	0	0	0	0	0	0	0	0	0	0	0	0	0	0	0	0	0	0	0	0	0	0	0	0	0	0	0	0	0	0	0	0	0	0	0	8.7151032739738e-05	0	k__Bacteria;p__unidentified_Bacteria;c__Thermoleophilia;o__Solirubrobacterales;f__Solirubrobacteraceae;g__unidentified_Solirubrobacteraceae;
Rubrivivax	2.90503442465793e-05	0	0	0	0	0	0	0	0	0	0	0	0	0	0	0	8.7151032739738e-05	0	0	0	0	0	0	0	0	0	0	0	0	0	0	0	0	0	0	0	0	0	0	8.7151032739738e-05	0	0	0	0	0	5.81006884931586e-05	k__Bacteria;p__Proteobacteria;c__Gammaproteobacteria;o__Burkholderiales;f__Comamonadaceae;g__Rubrivivax;
CHKCI001	0	0	0	0	0	0	0	0	0	0	0	0	0	0	0	0	0	0	0	0	0	0	0	0	0	0	0	0	0	0	0	0	0	0	0	8.7151032739738e-05	0	0	0	0	0	0	0	0	0	0	k__Bacteria;p__Firmicutes;c__Clostridia;o__Lachnospirales;f__Lachnospiraceae;g__CHKCI001;
Leptotrichia	8.7151032739738e-05	0	0	0	0	0	0	0	0	0	0	0	0	0	0	0	0	0	0	0	0	0	0	0	0	0	0	0	0	0	0	0	0	0	0	0	0	0	0	0	0	0	0	0	0	0	k__Bacteria;p__Fusobacteriota;c__Fusobacteriia;o__Fusobacteriales;f__Leptotrichiaceae;g__Leptotrichia;
Flavobacterium	0	0	0	0	0	0	0	0	0	0	0	0	0	0	0	0	8.7151032739738e-05	0	0	0	0	0	0	0	0	0	0	0	0	0	0	0	0	0	0	0	0	0	0	2.90503442465793e-05	0	0	0	0	0	0	k__Bacteria;p__Bacteroidota;c__Bacteroidia;o__Flavobacteriales;f__Flavobacteriaceae;g__Flavobacterium;
Brochothrix	0	2.90503442465793e-05	0	0	0	0	0	0	0	0	0	0	0	0	0	2.90503442465793e-05	8.7151032739738e-05	0	0	0	0	0	0	0	0	0	0	0	0	0	0	0	0	0	0	0	0	0	0	0	0	0	0	0	0	0	k__Bacteria;p__Firmicutes;c__Bacilli;o__Lactobacillales;f__Listeriaceae;g__Brochothrix;
Bosea	0	0	0	0	0	0	0	0	0	0	0	0	0	0	0	0	8.7151032739738e-05	0	0	0	0	0	0	0	0	0	0	0	0	0	0	0	0	0	0	0	0	0	2.90503442465793e-05	2.90503442465793e-05	0	0	0	0	0	0	k__Bacteria;p__Proteobacteria;c__Alphaproteobacteria;o__Rhizobiales;f__Beijerinckiaceae;g__Bosea;
Pajaroellobacter	0	0	0	0	0	0	0	0	0	0	0	0	0	0	0	0	8.7151032739738e-05	0	0	0	0	0	0	0	0	0	0	0	0	0	0	0	0	0	0	0	0	0	0	0	0	0	0	0	0	0	k__Bacteria;p__Myxococcota;c__Polyangia;o__Polyangiales;f__Polyangiaceae;g__Pajaroellobacter;
unidentified_[Eubacterium]_coprostanoligenes_group	0	0	0	0	0	0	0	0	0	0	0	0	2.90503442465793e-05	5.81006884931586e-05	2.90503442465793e-05	0	0	0	0	0	0	0	0	0	0	0	0	0	0	0	0	0	0	0	0	0	8.7151032739738e-05	0	0	0	0	0	0	0	0	5.81006884931586e-05	k__Bacteria;p__Firmicutes;c__Clostridia;o__Oscillospirales;f__[Eubacterium]_coprostanoligenes_group;g__unidentified_[Eubacterium]_coprostanoligenes_group;
Papillibacter	0	0	2.90503442465793e-05	0	0	0	0	0	0	2.90503442465793e-05	0	0	0	0	0	0	0	5.81006884931586e-05	0	2.90503442465793e-05	0	0	0	0	0	0	0	0	0	0	0	0	0	0	2.90503442465793e-05	5.81006884931586e-05	0	0	0	0	8.7151032739738e-05	2.90503442465793e-05	0	0	0	0	k__Bacteria;p__Firmicutes;c__Clostridia;o__Oscillospirales;f__Oscillospiraceae;g__Papillibacter;
Coprothermobacter	0	0	0	0	0	0	0	0	0	0	0	0	0	0	0	0	0	0	0	0	0	0	0	0	0	0	0	0	0	0	0	0	0	0	0	8.7151032739738e-05	0	0	0	0	0	0	0	0	0	0	k__Bacteria;p__Coprothermobacterota;c__Coprothermobacteria;o__Coprothermobacterales;f__Coprothermobacteraceae;g__Coprothermobacter;
Coprobacillus	0	0	0	0	0	0	0	0	0	0	0	0	0	5.81006884931586e-05	0	0	0	0	0	0	0	0	0	0	0	8.7151032739738e-05	0	0	0	0	0	0	2.90503442465793e-05	0	0	0	0	0	0	0	0	0	0	0	0	5.81006884931586e-05	k__Bacteria;p__Firmicutes;c__Bacilli;o__Erysipelotrichales;f__Erysipelatoclostridiaceae;g__Coprobacillus;
Chryseolinea	0	0	0	0	0	0	0	0	0	0	0	0	0	0	0	0	8.7151032739738e-05	0	0	0	0	0	0	0	0	0	0	0	0	0	0	0	0	0	0	0	0	0	0	0	0	0	0	0	0	0	k__Bacteria;p__Bacteroidota;c__Bacteroidia;o__Cytophagales;f__Microscillaceae;g__Chryseolinea;
Harryflintia	0	0	8.7151032739738e-05	0	0	0	2.90503442465793e-05	0	5.81006884931586e-05	0	0	0	0	0	0	0	0	0	0	2.90503442465793e-05	0	0	0	0	0	0	0	0	0	0	0	0	2.90503442465793e-05	0	2.90503442465793e-05	0	0	0	0	0	0	0	0	0	0	0	k__Bacteria;p__Firmicutes;c__Clostridia;o__Oscillospirales;f__Ruminococcaceae;g__Harryflintia;
Geoalkalibacter	0	0	0	0	0	0	0	0	0	0	0	0	0	0	0	0	0	0	0	0	0	0	0	0	0	0	0	0	0	0	0	0	0	0	0	8.7151032739738e-05	0	0	0	0	0	0	0	0	0	0	k__Bacteria;p__Desulfobacterota;c__Desulfuromonadia;o__unidentified_Desulfuromonadia;f__Geoalkalibacteraceae;g__Geoalkalibacter;
Parascardovia	0	0	0	0	0	0	0	0	0	0	0	0	0	0	0	8.7151032739738e-05	0	0	0	0	0	0	0	0	0	0	0	0	0	0	0	0	0	0	0	0	0	0	0	0	0	0	0	0	0	0	k__Bacteria;p__Actinobacteriota;c__Actinobacteria;o__Bifidobacteriales;f__Bifidobacteriaceae;g__Parascardovia;
unidentified_NS11-12_marine_group	0	0	0	0	0	0	0	0	0	0	0	0	0	0	0	0	0	0	0	0	0	0	0	0	0	0	0	0	0	0	0	0	0	0	0	0	0	0	0	0	0	0	0	0	0	8.7151032739738e-05	k__Bacteria;p__Bacteroidota;c__Bacteroidia;o__Sphingobacteriales;f__NS11-12_marine_group;g__unidentified_NS11-12_marine_group;
Dermabacter	0	0	0	0	0	0	0	0	0	0	0	0	0	0	0	0	8.7151032739738e-05	0	0	0	0	0	0	0	0	0	0	0	0	0	0	0	0	0	0	0	0	0	0	0	0	0	0	0	0	0	k__Bacteria;p__Actinobacteriota;c__Actinobacteria;o__Micrococcales;f__Dermabacteraceae;g__Dermabacter;
Shewanella	0	0	0	0	0	0	0	0	0	0	0	0	0	0	0	0	8.7151032739738e-05	0	0	0	0	0	0	0	0	0	0	0	0	0	0	0	0	0	0	0	0	0	0	0	0	0	0	0	0	0	k__Bacteria;p__Proteobacteria;c__Gammaproteobacteria;o__Alteromonadales;f__Shewanellaceae;g__Shewanella;
Iamia	2.90503442465793e-05	0	0	0	0	0	0	0	0	0	0	0	0	0	0	8.7151032739738e-05	0	0	0	0	0	0	0	0	0	0	0	0	0	0	0	0	0	0	0	0	0	0	0	0	0	0	0	0	0	0	k__Bacteria;p__Actinobacteriota;c__Acidimicrobiia;o__Microtrichales;f__Iamiaceae;g__Iamia;
Allorhizobium-Neorhizobium-Pararhizobium-Rhizobium	8.7151032739738e-05	0	0	0	0	0	0	0	0	0	0	0	5.81006884931586e-05	0	5.81006884931586e-05	0	8.7151032739738e-05	0	0	0	0	0	0	0	0	0	0	0	0	0	0	0	0	0	0	0	0	0	0	0	0	0	0	0	0	5.81006884931586e-05	k__Bacteria;p__Proteobacteria;c__Alphaproteobacteria;o__Rhizobiales;f__Rhizobiaceae;g__Allorhizobium-Neorhizobium-Pararhizobium-Rhizobium;
SWB02	0	0	0	0	0	0	0	0	0	0	0	0	0	0	0	0	5.81006884931586e-05	0	0	0	0	0	0	0	0	0	0	0	0	0	0	0	0	0	0	0	0	0	0	0	0	0	0	0	0	2.90503442465793e-05	k__Bacteria;p__Proteobacteria;c__Alphaproteobacteria;o__Caulobacterales;f__Hyphomonadaceae;g__SWB02;
Clostridium_sensu_stricto_10	0	0	0	0	0	0	0	0	0	0	0	0	0	0	0	2.90503442465793e-05	0	0	0	0	0	0	0	0	0	0	0	0	0	0	0	0	0	0	0	0	0	0	5.81006884931586e-05	5.81006884931586e-05	0	0	0	0	0	0	k__Bacteria;p__Firmicutes;c__Clostridia;o__Clostridiales;f__Clostridiaceae;g__Clostridium_sensu_stricto_10;
Ignavigranum	0	0	0	5.81006884931586e-05	0	0	0	0	0	0	0	0	0	0	0	0	0	0	0	0	0	0	0	0	0	0	0	0	0	0	0	0	0	0	0	0	0	0	0	0	0	0	0	0	0	0	k__Bacteria;p__Firmicutes;c__Bacilli;o__Lactobacillales;f__Aerococcaceae;g__Ignavigranum;
Oceanobacillus	0	0	0	0	0	0	0	0	0	0	0	0	0	0	0	0	0	0	0	0	0	0	0	0	0	0	0	0	0	0	0	0	0	0	0	0	5.81006884931586e-05	0	0	2.90503442465793e-05	0	0	0	0	0	0	k__Bacteria;p__Firmicutes;c__Bacilli;o__Bacillales;f__Bacillaceae;g__Oceanobacillus;
Enhydrobacter	0	0	0	0	0	0	0	0	0	0	0	0	5.81006884931586e-05	0	0	0	0	0	0	0	0	0	0	0	0	0	0	0	0	0	0	0	0	0	0	5.81006884931586e-05	0	0	2.90503442465793e-05	0	5.81006884931586e-05	0	2.90503442465793e-05	0	0	0	k__Bacteria;p__Proteobacteria;c__Gammaproteobacteria;o__Pseudomonadales;f__Moraxellaceae;g__Enhydrobacter;
Pelosinus	0	0	0	0	0	0	0	0	0	0	0	0	0	0	0	5.81006884931586e-05	0	0	0	0	0	0	0	0	0	0	0	0	0	0	0	0	0	0	0	0	0	0	0	0	0	0	0	0	0	0	k__Bacteria;p__Firmicutes;c__Negativicutes;o__Veillonellales-Selenomonadales;f__Sporomusaceae;g__Pelosinus;
Bergeyella	5.81006884931586e-05	0	0	0	0	0	0	0	0	0	0	5.81006884931586e-05	2.90503442465793e-05	2.90503442465793e-05	2.90503442465793e-05	0	0	0	0	0	0	0	0	0	0	0	0	0	0	0	0	0	0	0	0	0	0	0	0	0	0	0	0	0	0	0	k__Bacteria;p__Bacteroidota;c__Bacteroidia;o__Flavobacteriales;f__Weeksellaceae;g__Bergeyella;
unidentified_Mitochondria	0	0	0	0	0	0	0	0	0	0	0	0	0	5.81006884931586e-05	0	2.90503442465793e-05	0	0	0	0	0	0	0	2.90503442465793e-05	0	0	0	0	0	0	0	0	0	0	0	0	0	0	5.81006884931586e-05	0	0	0	0	0	0	5.81006884931586e-05	k__Bacteria;p__Proteobacteria;c__Alphaproteobacteria;o__Rickettsiales;f__Mitochondria;g__unidentified_Mitochondria;
Smaragdicoccus	0	0	0	0	0	0	0	0	0	0	0	0	0	0	0	0	0	5.81006884931586e-05	0	0	0	0	0	0	0	0	0	0	0	0	0	0	0	0	0	0	0	0	0	0	0	0	0	0	0	0	k__Bacteria;p__Actinobacteriota;c__Actinobacteria;o__Corynebacteriales;f__Nocardiaceae;g__Smaragdicoccus;
Bauldia	0	0	0	0	0	0	0	0	0	0	0	0	0	0	0	5.81006884931586e-05	5.81006884931586e-05	0	0	0	0	0	0	0	0	0	0	0	0	0	0	0	0	0	0	0	0	0	0	5.81006884931586e-05	0	0	0	0	0	0	k__Bacteria;p__Proteobacteria;c__Alphaproteobacteria;o__Rhizobiales;f__unidentified_Rhizobiales;g__Bauldia;
Terrimicrobium	0	0	0	0	0	0	0	0	0	0	0	0	0	0	0	0	5.81006884931586e-05	0	0	0	0	0	0	0	0	0	0	0	0	0	0	0	0	0	0	0	0	0	0	0	0	0	0	0	0	0	k__Bacteria;p__Verrucomicrobiota;c__Verrucomicrobiae;o__Chthoniobacterales;f__Terrimicrobiaceae;g__Terrimicrobium;
Leuconostoc	0	0	0	5.81006884931586e-05	2.90503442465793e-05	0	0	0	0	0	0	0	0	0	0	0	5.81006884931586e-05	2.90503442465793e-05	2.90503442465793e-05	0	0	0	0	0	0	0	0	0	0	0	0	0	0	0	0	0	0	0	0	0	0	0	0	0	0	2.90503442465793e-05	k__Bacteria;p__Firmicutes;c__Bacilli;o__Lactobacillales;f__Leuconostocaceae;g__Leuconostoc;
unidentified_Gastranaerophilales	0	0	0	0	5.81006884931586e-05	0	0	0	0	0	0	0	0	0	0	0	0	0	0	0	0	0	0	0	0	0	0	0	0	0	0	0	0	0	0	0	0	0	0	0	0	0	0	0	0	0	k__Bacteria;p__Cyanobacteria;c__Vampirivibrionia;o__Gastranaerophilales;f__unidentified_Gastranaerophilales;g__unidentified_Gastranaerophilales;
Hyphomicrobium	0	0	0	0	0	0	0	0	0	0	0	0	0	0	0	5.81006884931586e-05	0	0	0	0	0	0	0	0	0	0	0	0	0	0	0	0	0	0	0	0	0	0	0	0	0	0	0	0	0	0	k__Bacteria;p__Proteobacteria;c__Alphaproteobacteria;o__Rhizobiales;f__Hyphomicrobiaceae;g__Hyphomicrobium;
ASF356	0	0	0	0	0	2.90503442465793e-05	0	0	0	0	0	2.90503442465793e-05	0	0	0	0	0	0	0	0	0	0	0	0	0	0	0	0	0	0	0	0	0	0	0	5.81006884931586e-05	2.90503442465793e-05	5.81006884931586e-05	2.90503442465793e-05	0	0	0	0	0	0	2.90503442465793e-05	k__Bacteria;p__Firmicutes;c__Clostridia;o__Lachnospirales;f__Lachnospiraceae;g__ASF356;
Thauera	0	0	0	0	0	0	0	0	0	0	0	0	0	0	0	0	0	0	0	0	0	0	0	0	0	0	0	0	0	0	0	0	0	0	0	0	0	0	0	2.90503442465793e-05	0	0	0	0	0	5.81006884931586e-05	k__Bacteria;p__Proteobacteria;c__Gammaproteobacteria;o__Burkholderiales;f__Rhodocyclaceae;g__Thauera;
Chroococcidiopsis_PCC_7203	0	0	0	0	0	0	0	0	0	0	0	0	0	0	0	0	0	0	0	0	0	0	0	0	0	0	0	0	0	0	0	0	0	0	0	0	0	0	0	5.81006884931586e-05	0	0	0	0	0	0	k__Bacteria;p__Cyanobacteria;c__Cyanobacteriia;o__Cyanobacteriales;f__Chroococcidiopsaceae;g__Chroococcidiopsis_PCC_7203;
unidentified_Rhodospirillales	0	0	0	0	0	5.81006884931586e-05	0	0	2.90503442465793e-05	0	0	0	0	0	0	0	0	0	0	0	0	2.90503442465793e-05	0	0	0	0	2.90503442465793e-05	0	2.90503442465793e-05	2.90503442465793e-05	0	0	2.90503442465793e-05	0	0	0	0	0	0	0	0	0	0	0	0	0	k__Bacteria;p__unidentified_Bacteria;c__Alphaproteobacteria;o__Rhodospirillales;f__unidentified_Rhodospirillales;g__unidentified_Rhodospirillales;
Quinella	0	0	0	0	0	0	0	0	0	0	0	2.90503442465793e-05	2.90503442465793e-05	0	5.81006884931586e-05	0	0	0	0	0	0	0	0	0	0	0	0	0	0	0	0	0	0	0	0	0	0	2.90503442465793e-05	0	2.90503442465793e-05	0	0	0	0	0	5.81006884931586e-05	k__Bacteria;p__Firmicutes;c__Negativicutes;o__Veillonellales-Selenomonadales;f__Selenomonadaceae;g__Quinella;
Allobranchiibius	0	0	0	0	0	0	0	0	0	0	0	0	0	0	0	5.81006884931586e-05	0	0	0	0	0	0	0	0	0	0	0	0	0	0	0	0	0	0	0	0	0	0	0	0	0	0	0	0	0	0	k__Bacteria;p__Actinobacteriota;c__Actinobacteria;o__Micrococcales;f__Dermacoccaceae;g__Allobranchiibius;
Labrys	0	0	0	0	0	0	0	0	0	0	0	0	0	0	0	0	5.81006884931586e-05	0	0	0	0	0	0	0	0	0	0	0	0	0	0	0	0	0	0	5.81006884931586e-05	0	0	0	0	0	0	5.81006884931586e-05	0	0	0	k__Bacteria;p__Proteobacteria;c__Alphaproteobacteria;o__Rhizobiales;f__Labraceae;g__Labrys;
Leptolinea	0	0	0	0	0	0	0	0	0	0	0	0	0	0	0	0	0	0	0	0	0	0	0	0	0	0	0	0	0	0	0	0	0	0	0	5.81006884931586e-05	0	0	0	0	0	0	0	0	0	0	k__Bacteria;p__Chloroflexi;c__Anaerolineae;o__Anaerolineales;f__Anaerolineaceae;g__Leptolinea;
Lachnospiraceae_XPB1014_group	5.81006884931586e-05	0	0	0	0	0	0	0	0	0	0	0	0	0	0	0	0	0	0	0	0	0	0	0	0	0	0	0	0	0	0	0	0	0	0	0	0	0	0	0	0	0	0	0	0	0	k__Bacteria;p__Firmicutes;c__Clostridia;o__Lachnospirales;f__Lachnospiraceae;g__Lachnospiraceae_XPB1014_group;
Pseudopropionibacterium	0	0	0	5.81006884931586e-05	0	0	0	0	0	0	0	0	0	0	2.90503442465793e-05	0	0	0	0	0	0	0	0	0	0	0	0	0	0	0	0	0	0	0	0	0	0	0	0	0	0	0	0	0	0	0	k__Bacteria;p__Actinobacteriota;c__Actinobacteria;o__Propionibacteriales;f__Propionibacteriaceae;g__Pseudopropionibacterium;
Sphingobium	0	0	0	0	0	0	0	0	0	0	0	0	0	0	0	0	0	0	0	0	0	0	0	0	0	0	0	0	0	0	0	0	0	0	0	0	0	0	0	2.90503442465793e-05	0	0	0	0	0	5.81006884931586e-05	k__Bacteria;p__Proteobacteria;c__Alphaproteobacteria;o__Sphingomonadales;f__Sphingomonadaceae;g__Sphingobium;
Dielma	0	0	0	0	0	0	2.90503442465793e-05	0	0	0	0	0	0	0	0	0	0	0	0	2.90503442465793e-05	0	0	0	0	0	0	0	0	0	0	0	0	0	0	0	0	5.81006884931586e-05	0	0	0	0	0	0	0	0	0	k__Bacteria;p__Firmicutes;c__Bacilli;o__Erysipelotrichales;f__Erysipelotrichaceae;g__Dielma;
Luteitalea	5.81006884931586e-05	0	0	0	0	0	0	0	0	0	0	0	0	0	0	0	0	0	0	0	0	0	0	0	0	0	0	0	0	0	0	0	0	0	0	0	0	0	0	0	0	0	0	0	0	0	k__Bacteria;p__Acidobacteriota;c__Vicinamibacteria;o__Vicinamibacterales;f__Vicinamibacteraceae;g__Luteitalea;
unidentified_Fibrobacteraceae	0	0	0	0	0	0	0	0	0	0	0	0	0	0	0	0	5.81006884931586e-05	0	0	0	0	0	0	0	0	0	0	0	0	0	0	0	0	0	0	0	0	0	0	0	0	0	0	0	0	0	k__Bacteria;p__unidentified_Bacteria;c__Fibrobacteria;o__Fibrobacterales;f__Fibrobacteraceae;g__unidentified_Fibrobacteraceae;
Erysipelotrichaceae_UCG-006	0	0	0	0	0	0	0	0	5.81006884931586e-05	0	0	0	0	0	0	0	0	0	0	0	0	0	0	0	0	0	0	0	0	0	0	0	0	0	0	0	0	0	0	0	0	0	0	0	0	0	k__Bacteria;p__Firmicutes;c__Bacilli;o__Erysipelotrichales;f__Erysipelotrichaceae;g__Erysipelotrichaceae_UCG-006;
Terrimonas	0	0	0	0	0	0	0	0	0	0	0	0	0	0	0	0	5.81006884931586e-05	0	0	0	0	0	0	0	0	0	0	0	0	0	0	0	0	0	0	0	0	0	0	0	0	0	0	0	0	0	k__Bacteria;p__Bacteroidota;c__Bacteroidia;o__Chitinophagales;f__Chitinophagaceae;g__Terrimonas;
GCA-900066755	0	0	0	0	2.90503442465793e-05	0	0	0	0	0	0	0	0	5.81006884931586e-05	0	0	2.90503442465793e-05	0	0	0	0	0	5.81006884931586e-05	0	0	0	0	0	0	0	2.90503442465793e-05	0	0	0	0	0	0	0	0	0	0	0	0	0	0	0	k__Bacteria;p__Firmicutes;c__Clostridia;o__Lachnospirales;f__Lachnospiraceae;g__GCA-900066755;
Renibacterium	0	0	0	0	0	0	0	0	0	0	0	0	0	0	0	0	0	5.81006884931586e-05	0	0	0	0	0	0	0	0	0	0	0	0	0	0	0	0	0	0	0	0	0	0	0	0	0	0	0	0	k__Bacteria;p__Actinobacteriota;c__Actinobacteria;o__Micrococcales;f__Micrococcaceae;g__Renibacterium;
Stomatobaculum	0	0	0	0	0	5.81006884931586e-05	0	0	0	0	0	0	0	0	0	0	0	0	0	0	0	0	5.81006884931586e-05	0	0	0	0	0	0	0	0	0	0	0	0	0	0	0	0	0	0	0	0	0	2.90503442465793e-05	0	k__Bacteria;p__Firmicutes;c__Clostridia;o__Lachnospirales;f__Lachnospiraceae;g__Stomatobaculum;
unidentified_Clostridia_UCG-014	5.81006884931586e-05	2.90503442465793e-05	0	0	0	0	0	0	0	0	0	0	0	0	0	0	0	0	0	0	0	0	0	0	0	0	0	0	0	0	0	0	0	0	0	0	0	0	0	0	0	0	0	0	0	0	k__Bacteria;p__Firmicutes;c__Clostridia;o__Clostridia_UCG-014;f__unidentified_Clostridia_UCG-014;g__unidentified_Clostridia_UCG-014;
Niastella	0	0	0	0	0	0	0	0	0	0	0	0	0	0	0	0	5.81006884931586e-05	0	0	0	0	0	0	0	0	0	0	0	0	0	0	0	0	0	0	0	0	0	0	0	0	0	0	0	0	0	k__Bacteria;p__Bacteroidota;c__Bacteroidia;o__Chitinophagales;f__Chitinophagaceae;g__Niastella;
Anaerofustis	0	0	0	0	0	0	2.90503442465793e-05	0	0	0	0	0	0	0	0	0	0	0	0	0	5.81006884931586e-05	0	2.90503442465793e-05	0	0	0	0	0	2.90503442465793e-05	0	0	0	0	0	0	0	0	2.90503442465793e-05	0	0	0	0	0	0	0	0	k__Bacteria;p__Firmicutes;c__Clostridia;o__Eubacteriales;f__Anaerofustaceae;g__Anaerofustis;
Polyangium	2.90503442465793e-05	0	0	0	0	0	0	0	0	0	0	0	0	0	0	0	0	0	0	0	0	0	0	0	0	0	0	0	0	0	0	0	0	0	0	0	0	0	0	0	0	0	0	0	0	0	k__Bacteria;p__Myxococcota;c__Polyangia;o__Polyangiales;f__Polyangiaceae;g__Polyangium;
Flaviflexus	0	0	0	0	0	0	0	0	0	0	0	0	0	0	0	0	0	0	0	0	0	0	0	0	0	0	0	0	0	0	0	0	0	0	0	0	0	0	0	0	0	0	0	0	0	2.90503442465793e-05	k__Bacteria;p__Actinobacteriota;c__Actinobacteria;o__Actinomycetales;f__Actinomycetaceae;g__Flaviflexus;
Succinivibrio	2.90503442465793e-05	0	0	0	0	0	0	0	0	0	0	0	0	0	0	0	0	0	0	0	0	0	0	0	0	0	0	0	0	0	0	0	0	0	0	0	0	0	0	0	0	0	0	0	0	0	k__Bacteria;p__Proteobacteria;c__Gammaproteobacteria;o__Aeromonadales;f__Succinivibrionaceae;g__Succinivibrio;
Phocaeicola	0	0	0	0	0	0	0	0	0	0	0	0	0	0	0	2.90503442465793e-05	0	0	0	0	0	0	0	0	0	0	0	0	0	0	0	0	0	0	0	0	0	0	0	0	0	0	0	0	0	0	k__Bacteria;p__Bacteroidota;c__Bacteroidia;o__Bacteroidales;f__unidentified_Bacteroidales;g__Phocaeicola;
Anaerovorax	2.90503442465793e-05	0	0	0	0	0	0	0	0	0	0	0	0	0	0	0	0	0	0	0	0	0	0	0	0	0	0	0	0	0	0	0	0	0	0	0	0	0	0	0	0	0	0	0	0	0	k__Bacteria;p__Firmicutes;c__Clostridia;o__Peptostreptococcales-Tissierellales;f__Anaerovoracaceae;g__Anaerovorax;
Candidatus_Paracaedibacter	0	0	0	0	0	0	0	0	0	0	0	0	0	0	0	0	2.90503442465793e-05	0	0	0	0	0	0	0	0	0	0	0	0	0	0	0	0	0	0	0	0	0	0	0	0	0	0	0	0	0	k__Bacteria;p__Proteobacteria;c__Alphaproteobacteria;o__Paracaedibacterales;f__Paracaedibacteraceae;g__Candidatus_Paracaedibacter;
Vicinamibacter	0	0	0	0	0	0	0	0	0	0	0	0	0	0	0	0	2.90503442465793e-05	0	0	0	0	0	0	0	0	0	0	0	0	0	0	0	0	0	0	0	0	0	0	0	0	0	0	0	0	0	k__Bacteria;p__Acidobacteriota;c__Vicinamibacteria;o__Vicinamibacterales;f__Vicinamibacteraceae;g__Vicinamibacter;
Alloscardovia	0	0	0	0	0	0	2.90503442465793e-05	0	0	0	0	0	0	0	0	0	0	0	0	0	0	0	0	0	0	0	0	0	0	0	0	0	2.90503442465793e-05	0	0	0	0	0	0	0	0	0	0	0	0	0	k__Bacteria;p__Actinobacteriota;c__Actinobacteria;o__Bifidobacteriales;f__Bifidobacteriaceae;g__Alloscardovia;
Candidatus_Protochlamydia	0	0	0	0	0	0	0	0	0	0	0	0	0	0	0	0	2.90503442465793e-05	0	0	0	0	0	0	0	0	0	0	0	0	0	0	0	0	0	0	0	0	0	0	0	0	0	0	0	0	0	k__Bacteria;p__Chlamydiae;c__unidentified_Chlamydiae;o__Chlamydiales;f__Parachlamydiaceae;g__Candidatus_Protochlamydia;
Candidatus_Stoquefichus	2.90503442465793e-05	0	0	0	0	0	0	0	0	0	0	0	0	0	0	0	0	0	0	0	0	0	0	0	0	0	0	0	0	0	0	0	0	0	0	0	0	0	0	0	0	0	0	0	0	0	k__Bacteria;p__Firmicutes;c__Bacilli;o__Erysipelotrichales;f__Erysipelatoclostridiaceae;g__Candidatus_Stoquefichus;
Methyloversatilis	0	0	0	0	0	0	0	0	0	0	0	0	0	0	0	0	0	0	0	0	0	0	0	0	0	0	0	0	0	0	0	0	0	0	0	0	0	0	0	0	0	0	0	0	0	2.90503442465793e-05	k__Bacteria;p__Proteobacteria;c__Gammaproteobacteria;o__Burkholderiales;f__Rhodocyclaceae;g__Methyloversatilis;
Chryseobacterium	0	0	0	0	0	0	0	0	0	0	0	0	0	2.90503442465793e-05	0	0	0	0	0	0	0	0	0	0	0	0	0	0	0	0	0	0	0	0	0	0	0	0	0	0	0	0	0	0	0	0	k__Bacteria;p__Bacteroidota;c__Bacteroidia;o__Flavobacteriales;f__Weeksellaceae;g__Chryseobacterium;
Truepera	0	0	0	0	0	0	0	0	0	0	0	0	0	0	0	0	0	0	0	0	0	0	0	0	0	0	0	0	0	0	0	0	0	0	0	0	0	0	0	0	0	0	0	0	0	2.90503442465793e-05	k__Bacteria;p__Deinococcota;c__Deinococci;o__Deinococcales;f__Trueperaceae;g__Truepera;
S5-A14a	0	0	0	0	2.90503442465793e-05	0	0	0	0	0	0	0	0	0	0	0	0	0	0	0	0	0	0	0	0	0	0	0	0	0	0	0	0	0	0	0	0	0	0	0	0	0	0	0	0	0	k__Bacteria;p__Firmicutes;c__Clostridia;o__Peptostreptococcales-Tissierellales;f__Anaerovoracaceae;g__S5-A14a;
Brevibacterium	0	0	0	0	0	0	0	0	0	0	0	2.90503442465793e-05	0	0	0	0	0	0	0	0	0	0	0	0	0	0	0	0	0	0	0	0	0	0	0	0	0	0	0	0	0	0	0	0	0	2.90503442465793e-05	k__Bacteria;p__Actinobacteriota;c__Actinobacteria;o__Micrococcales;f__Brevibacteriaceae;g__Brevibacterium;
Subtercola	0	0	0	0	0	0	0	0	0	0	0	0	0	0	0	2.90503442465793e-05	0	2.90503442465793e-05	0	0	0	0	0	0	0	0	0	0	0	0	0	0	0	0	0	0	0	0	0	0	0	0	0	0	0	0	k__Bacteria;p__Actinobacteriota;c__Actinobacteria;o__Micrococcales;f__Microbacteriaceae;g__Subtercola;
Sanguibacteroides	0	0	0	0	2.90503442465793e-05	0	0	0	0	0	0	0	0	0	0	0	0	0	2.90503442465793e-05	0	0	0	0	0	0	0	0	0	0	0	0	0	0	0	0	0	2.90503442465793e-05	0	0	0	0	0	0	0	0	0	k__Bacteria;p__Bacteroidota;c__Bacteroidia;o__Bacteroidales;f__Marinifilaceae;g__Sanguibacteroides;
Turneriella	0	0	0	0	0	0	0	0	0	0	0	0	0	0	0	0	0	0	0	0	0	0	0	0	0	0	0	0	0	0	0	0	0	0	0	0	0	0	0	0	0	0	0	0	0	2.90503442465793e-05	k__Bacteria;p__Spirochaetota;c__Leptospirae;o__Leptospirales;f__Leptospiraceae;g__Turneriella;
Solitalea	0	0	0	0	0	0	0	0	0	0	0	0	0	0	0	0	0	0	0	0	0	0	0	0	0	0	0	0	0	0	0	0	0	0	0	0	0	0	0	2.90503442465793e-05	0	0	0	0	0	0	k__Bacteria;p__Bacteroidota;c__Bacteroidia;o__Sphingobacteriales;f__Sphingobacteriaceae;g__Solitalea;
Rubellimicrobium	2.90503442465793e-05	0	0	0	0	0	0	0	0	0	0	0	0	0	0	0	2.90503442465793e-05	0	0	0	0	0	0	0	0	0	0	0	0	0	0	0	0	0	0	0	0	0	0	2.90503442465793e-05	0	0	0	0	0	0	k__Bacteria;p__Proteobacteria;c__Alphaproteobacteria;o__Rhodobacterales;f__Rhodobacteraceae;g__Rubellimicrobium;
Sulfuritalea	0	0	0	0	0	0	0	0	2.90503442465793e-05	0	0	0	0	0	0	0	0	0	0	0	0	0	0	0	0	0	0	0	0	0	0	0	0	0	0	0	0	0	0	0	0	0	0	0	0	0	k__Bacteria;p__Proteobacteria;c__Gammaproteobacteria;o__Burkholderiales;f__Rhodocyclaceae;g__Sulfuritalea;
Kytococcus	0	0	0	0	0	0	0	0	0	0	0	0	0	0	0	0	0	0	0	0	0	0	0	0	0	0	0	0	0	0	2.90503442465793e-05	0	0	0	0	0	0	0	0	0	0	0	0	0	0	0	k__Bacteria;p__Actinobacteriota;c__Actinobacteria;o__Micrococcales;f__Dermacoccaceae;g__Kytococcus;
Anaerofilum	2.90503442465793e-05	0	0	0	0	0	0	0	0	0	0	0	0	0	0	0	0	0	0	0	0	0	0	0	0	0	0	0	0	0	0	0	0	0	0	0	0	0	0	0	0	0	0	2.90503442465793e-05	0	0	k__Bacteria;p__Firmicutes;c__Clostridia;o__Oscillospirales;f__Ruminococcaceae;g__Anaerofilum;
Johnsonella	0	2.90503442465793e-05	0	0	0	0	0	0	0	0	0	0	0	0	0	0	0	0	0	0	0	0	0	0	0	0	0	0	0	0	0	2.90503442465793e-05	0	0	0	0	0	0	0	0	0	0	0	0	0	0	k__Bacteria;p__Firmicutes;c__Clostridia;o__Lachnospirales;f__Lachnospiraceae;g__Johnsonella;
Nitriliruptor	0	0	0	0	0	0	0	0	0	0	0	0	0	0	0	0	0	0	0	0	0	0	0	0	0	0	0	0	0	0	0	0	0	0	0	0	0	0	0	0	0	0	0	0	0	2.90503442465793e-05	k__Bacteria;p__Actinobacteriota;c__Actinobacteria;o__Nitriliruptorales;f__Nitriliruptoraceae;g__Nitriliruptor;
Pedobacter	0	0	0	0	0	0	0	0	0	0	0	0	0	0	0	0	2.90503442465793e-05	0	0	0	0	0	0	0	0	0	0	0	0	0	0	0	0	0	0	0	0	0	0	0	0	0	0	0	0	0	k__Bacteria;p__Bacteroidota;c__Bacteroidia;o__Sphingobacteriales;f__Sphingobacteriaceae;g__Pedobacter;
Others	0.0602213636231564	0.0710571420271321	0.147198094297417	0.126630450570838	0.0829968335124758	0.038724108880689	0.0883420968538473	0.0445051273857588	0.262731313366062	0.0894750602794631	0.0404380791912374	0.046335299073293	0.0192603782354809	0.0680068558812403	0.0803242018417902	0.0419486970920588	0.164453998779884	0.0463643494175398	0.0572001278215138	0.0707375882404192	0.0318972779827436	0.0740493274845297	0.0587397960665816	0.013857014205617	0.0217296574964405	0.0363710309967167	0.121256136885221	0.0777387212038453	0.0503151962350744	0.0434012143043886	0.0934259070969981	0.0189408244487683	0.100339889027684	0.0113296342561642	0.117392441100426	0.115620370101385	0.154576881736048	0.0912180809342578	0.0278302297882213	0.0522906196438412	0.0269006187723316	0.0418615460593195	0.0673096476193225	0.0685297620776791	0.0858437672486408	0.0354123696365781	Others
