# Supplementary material for: Correlation Between Gut Microbiota and Testosterone in Male Patients With Type 2 Diabetes Mellitus
Source: Front Endocrinol (Lausanne). 2022 Mar 25;13:836485. doi: 10.3389/fendo.2022.836485 (PMC8990747; doi:10.3389/fendo.2022.836485)
Supplement: Supplementary file 2 [file DataSheet_2.zip › otu_table.k.relative.xls]

Taxonomy	LT1	LT2	LT3	LT4	LT5	LT6	LT7	LT8	LT9	LT10	LT11	LT12	LT13	LT14	LT15	LT16	LT17	LT18	NT1	NT2	NT3	NT4	NT5	NT6	NT7	NT8	NT9	NT10	NT11	NT12	NT13	NT14	NT15	NT16	NT17	NT18	NT19	NT20	NT21	NT22	NT23	NT24	NT25	NT26	NT27	NT28	Tax_detail
Bacteria	0.999970949655761	0.999970949655759	1	1	1.00000000000001	1.00000000000001	1	1	0.999912848967265	1.00000000000001	1	1	1	1	1	0.999622345524798	1.00000000000001	0.99654300903466	1.00000000000001	1.00000000000001	0.999912848967264	0.999970949655759	0.999970949655758	1.00000000000001	0.999941899311512	1	1.00000000000001	1.00000000000001	1.00000000000001	0.999970949655758	1	1.00000000000001	1.00000000000001	1	1	0.998373180722195	1	1	0.999709496557539	1.00000000000001	1	0.999970949655757	1	0.999970949655757	1	0.99997094965576	k__Bacteria;
Archaea	0	0	0	0	0	0	0	0	0	0	0	0	0	0	0	8.7151032739738e-05	0	0.0033698399326032	0	0	0	2.90503442465793e-05	0	0	0	0	0	0	0	0	0	0	0	0	0	0.00110391308137001	0	0	0	0	0	0	0	2.90503442465793e-05	0	0	k__Archaea;
Others	2.90503442391676e-05	2.90503442413881e-05	0	0	0	0	0	0	8.71510327352665e-05	0	0	0	0	0	0	0.000290503442461842	0	8.71510327371539e-05	0	0	8.71510327359326e-05	0	2.90503442420542e-05	0	5.81006884878832e-05	0	0	0	0	2.90503442421652e-05	0	0	0	0	0	0.000522906196434469	0	0	0.000290503442461398	0	0	2.90503442430534e-05	0	0	0	2.90503442404999e-05	Others
