# Supplementary material for: Correlation Between Gut Microbiota and Testosterone in Male Patients With Type 2 Diabetes Mellitus
Source: Front Endocrinol (Lausanne). 2022 Mar 25;13:836485. doi: 10.3389/fendo.2022.836485 (PMC8990747; doi:10.3389/fendo.2022.836485)
Supplement: Supplementary file 2 [file DataSheet_2.zip › otu_table.o.relative.xls]

Taxonomy	LT1	LT2	LT3	LT4	LT5	LT6	LT7	LT8	LT9	LT10	LT11	LT12	LT13	LT14	LT15	LT16	LT17	LT18	NT1	NT2	NT3	NT4	NT5	NT6	NT7	NT8	NT9	NT10	NT11	NT12	NT13	NT14	NT15	NT16	NT17	NT18	NT19	NT20	NT21	NT22	NT23	NT24	NT25	NT26	NT27	NT28	Tax_detail
Lactobacillales	0.00197542340876739	0.0343375068994568	0.015193330040961	0.0965342939313831	0.0650146704238445	0.00795979432356273	0.0173140051709613	0.194433954042355	0.0515934113819249	0.0152223803852076	0.287801760450861	0.0283240856404148	0.0210324492345234	0.0210324492345234	0.0192313278912355	0.675478604421463	0.00546146471835691	0.0133631583534265	0.0614995787700084	0.0156290852046597	0.0276849780669901	0.160822705749063	0.0108648287482207	0.449205473084856	0.0120268425180838	0.148766812886733	0.0178659617116463	0.015193330040961	0.0121430438950702	0.0194637306452081	0.0112424832234262	0.138337739302211	0.00784359294657642	0.276965982046887	0.00682683089794614	0.0266101153298667	0.0243732388228801	0.0282078842634285	0.0887778520175464	0.0112715335676728	0.00883130465096012	0.0890974058042588	0.0121720942393167	0.0215263050867153	0.008424599831508	0.0223106643813729	k__Bacteria;p__Firmicutes;c__Bacilli;o__Lactobacillales;
Lachnospirales	0.212445167475235	0.158150074078378	0.324201841791826	0.291171600383465	0.243877639950033	0.142811492316184	0.164686401533858	0.303663248409494	0.619266188304332	0.388926008773205	0.36263544723005	0.268599482903873	0.244458646834965	0.357464485954159	0.521802283357058	0.0954884815385062	0.369462278127996	0.263050867152776	0.238880980739622	0.239520088313046	0.0892717078697382	0.229003863695785	0.0900270168201492	0.0151352293524678	0.076373355024257	0.154547831391802	0.340353833192924	0.290706794875519	0.0994974290445341	0.420707085378962	0.0913923829997385	0.0474682624989106	0.371147198094298	0.0542369927083636	0.259651976875926	0.0236469802167156	0.217296574964413	0.349620893007582	0.180460738459751	0.478197716642943	0.122621503064811	0.0778549225808325	0.175260726839613	0.214188188130029	0.406704819452111	0.18734567004619	k__Bacteria;p__Firmicutes;c__Clostridia;o__Lachnospirales;
Bacteroidales	0.420881387444441	0.13180141184673	0.179385875722627	0.328937047904018	0.201841791825233	0.470092670598148	0.191412718240711	0.0621386863434331	0.0273654242802777	0.197077535368794	0.100339889027685	0.383057839235395	0.34700636202539	0.345350492403335	0.0226883188565784	0.0692560206838451	0.13520030212358	0.176451790953723	0.0958370856694651	0.259390523777707	0.549196757981583	0.0603956656886384	0.587194608256109	0.0235598291839758	0.478110565610203	0.186474159718793	0.498620108648288	0.144757865380705	0.22946866920373	0.0495308369404177	0.194521105075095	0.13749527931906	0.244371495802225	0.0120558928623304	0.385207564709643	0.24050780001743	0.129738837405223	0.277982744095518	0.012985503878221	0.0175464079249339	0.106469511663713	0.160299799552625	0.420155128838277	0.333788455393197	0.097638207012753	0.0750951398774075	k__Bacteria;p__Bacteroidota;c__Bacteroidia;o__Bacteroidales;
Bifidobacteriales	0.0238503326264416	0.511779914591988	0.0309967173111001	0.112570083955495	0.0193184789239752	0.0463643494175406	0.0304157104261686	0.305609621474015	0.0146123231560294	0.04433082532028	0.0201318885628795	0.0324201841791825	0.278883304767162	0.00685588124219272	0.0125206983702757	0.0279754815094559	0.00923800947041222	0.109084042645905	0.151817099032624	0.111059466054673	0.0400023240275397	0.174040612381257	0.0490079307439793	0.434941754059786	0.0122301949278099	0.379455596548819	0.0266391656741132	0.213026174360166	0.113790198413851	0.438195392615403	0.408302588385673	0.264851988496064	0.0286726897713738	0.504052523022398	0.0127240507800017	0.0624872904743921	0.00952851291287802	0.0623710890974058	0.190686459634547	0.253289951485925	0.384771809545943	0.113615896348372	0.0264358132643872	0.0404380791912384	0.0170525520727421	0.0131598059437004	k__Bacteria;p__Actinobacteriota;c__Actinobacteria;o__Bifidobacteriales;
Enterobacterales	0.00104581239287686	0.0623420387531592	0.0174592568921942	0.0224849664468524	0.0437498184353485	0.12407402027714	0.0165877465647968	0.0235307788397293	0.1575400168492	0.00801789501205589	0.105568950992069	0.0116491880428783	0.00886035499520669	0.123347761670976	0.306945937309357	0.0118525404526044	0.0140022659268512	0.00938326119164512	0.062632542195625	0.00967376463411091	0.0980158614879586	0.0882258954768614	0.00508381024315138	0.0342213055224704	0.0767510094994626	0.0243732388228801	0.0226302181680853	0.0355285710135665	0.0248670946750719	0.00819219707753537	0.00453185370246637	0.00409609853876768	0.00859890189698748	0.0748627371234349	0.00601342125904192	0.0101385701420562	0.0116201376986317	0.0128983528454812	0.06318449873631	0.0700694303227493	0.0153385817621939	0.203846265578247	0.0106905266827412	0.0133922086976731	0.246492170932226	0.502948609941028	k__Bacteria;p__Proteobacteria;c__Gammaproteobacteria;o__Enterobacterales;
Veillonellales-Selenomonadales	0.0406995322894576	0.0630101966708305	0.117247189379194	0.071609098567818	0.00618772332452139	0.0950527263748076	0.356592975626761	0.0117072887313715	0.00685588124219272	0.0122592452720565	0.0332335938180867	0.00255643029369898	0.00766929088109694	0.00461900473520611	0.00305028614589083	0.00894750602794643	0.0102547715190425	0.167736687679749	0.0355866717020597	0.0314615228190454	0.0828515817912442	0.010080469453563	0.00537431368561717	0.0158324376143857	0.258112308630857	0.00798884466780931	0.0102257211747959	0.0613543270487755	0.428114923161839	0.00383464544054847	0.0249832960520582	0.27490340760538	0.0169654010400023	0.0436626674026087	0.00665252883246666	0.143653952299335	0.224065305173866	0.00383464544054847	0.0178369113673997	0.0434302646486361	0.0307352642128809	0.219097696307701	0.0070301833076722	0.0395956192080876	0.0509252534642535	0.00412514888301426	k__Bacteria;p__Firmicutes;c__Negativicutes;o__Veillonellales-Selenomonadales;
Oscillospirales	0.237079859396334	0.016093890712605	0.174127763413996	0.0279173808209627	0.353106934317172	0.0841297969380937	0.162362373994132	0.0215263050867153	0.0262034105104146	0.214740144670714	0.00502570955465822	0.196583679516602	0.0238503326264416	0.00990616738808355	0.00662347848822008	0.0273073235917846	0.250704470847979	0.153240565900706	0.274380501408942	0.222351334863318	0.0821253231850797	0.22394910379688	0.179850681230573	0.0122301949278099	0.0492403334979519	0.0616738808354879	0.021962060250414	0.18606745489934	0.0547308485605554	0.0333788455393196	0.147314295674404	0.0838683438398745	0.2526508439125	0.014844725910002	0.14522267088865	0.420823286755949	0.188507683816053	0.181884205327833	0.0350928158498678	0.0313162710978125	0.259971530662638	0.0323620834906894	0.100078435929466	0.272143624901955	0.0532783313482265	0.00723353571739825	k__Bacteria;p__Firmicutes;c__Clostridia;o__Oscillospirales;
Peptostreptococcales-Tissierellales	0.00458995439095953	0.00110391308137001	0.00281788339191819	0.00177207099904134	0.00270168201493188	0.00278883304767161	0.0130145542224675	0.00171397031054818	0.0166167969090434	0.00360224268657584	0.000697208261917904	0.00540336402986375	0.00464805507945269	0.00438660198123348	0.00467710542369927	0.00386369578479505	0.0241989367574006	0.00540336402986375	0.00209162478575371	0.011736339075618	0.00241117857246608	0.00842459983150801	0.004212299915754	0.000726258606164483	0.012433547337536	0.00188827237602766	0.00371844406356215	0.0097028149783575	0.00156871858931528	0.00110391308137001	0.0025273799494524	0.000697208261917904	0.0058972198820556	0.00107486273712343	0.0164134444993173	0.00479330680068559	0.0164424948435639	0.00476425645643901	0.164831653255091	0.0101095197978096	0.00310838683438399	0.0514191093164454	0.00368939371931557	0.00650727711123377	0.00485140748917875	0.114109752200564	k__Bacteria;p__Firmicutes;c__Clostridia;o__Peptostreptococcales-Tissierellales;
Clostridiales	0.00110391308137001	0.000493855852191848	0.000493855852191849	0.000261453098219214	0.000261453098219214	0.00130726549109607	0.00151061790082212	0.00156871858931528	0.0127240507800017	0.000522906196438428	0.000348604130958952	0.00290503442465793	0.00278883304767162	0.00255643029369898	0.00313743717863057	0.00458995439095953	0.000697208261917904	0.000958661360137118	0.000581006884931586	0.00450280335821979	0.00107486273712343	0.000261453098219214	0.00316648752287715	0.000145251721232897	0.00136536617958923	0.000581006884931586	0.000784359294657642	0.00159776893356186	0.000319553786712373	0.000493855852191849	0.000987711704383697	0.000145251721232897	0.00107486273712343	0.000813409638904221	0.00119106411410975	0	0.0050547598989048	0.00305028614589083	0.159718792667693	0.00281788339191819	0.00235307788397293	0.00705923365191877	0.00113296342561659	0.00165586962205502	0.00249832960520582	0.00383464544054847	k__Bacteria;p__Firmicutes;c__Clostridia;o__Clostridiales;
Fusobacteriales	8.7151032739738e-05	0.000668157917671325	0	2.90503442465793e-05	2.90503442465793e-05	0	0.000464805507945269	0.0457252418441158	0.000145251721232897	0.000174302065479476	0.00293408476890451	0	0	0	0.000116201376986317	0.00110391308137001	0	0.000668157917671324	0	2.90503442465793e-05	0.000639107573424745	5.81006884931586e-05	8.7151032739738e-05	0	2.90503442465793e-05	0.000174302065479476	0.000290503442465793	8.7151032739738e-05	0.00191732272027424	8.7151032739738e-05	8.7151032739738e-05	0	8.7151032739738e-05	5.81006884931586e-05	0.00775644191383668	0	0	0	5.81006884931586e-05	0	0.000784359294657642	0.00107486273712343	0.141300874415362	0.00101676204863028	0.00188827237602766	0	k__Bacteria;p__Fusobacteriota;c__Fusobacteriia;o__Fusobacteriales;
Christensenellales	0.000116201376986317	0.000464805507945269	0.00200447375301397	0.000493855852191849	0.0213520030212358	0.000406704819452111	0.00328268889986346	0.000232402753972635	0.000232402753972635	0.000406704819452111	0.00142346686808239	8.7151032739738e-05	2.90503442465793e-05	5.81006884931586e-05	0	0.000551956540685007	0.00319553786712373	0.000987711704383697	0.00482235714493217	0.00418324957150742	0.000610057229178166	0.000987711704383697	0.004212299915754	0.000290503442465793	0.000668157917671325	0.000290503442465793	8.7151032739738e-05	0.000319553786712373	0.000174302065479476	0.00113296342561659	0.00165586962205502	5.81006884931586e-05	0.00395084681753479	0.00162681927780844	0.0783197280887778	0.00554861575109665	0.0154838334834268	0.00194637306452081	0.000145251721232897	0.000261453098219214	0.00214972547424687	0.000464805507945269	0.00299218545739767	0.00139441652383581	0.000174302065479476	0.000145251721232897	k__Bacteria;p__Firmicutes;c__Clostridia;o__Christensenellales;
Coriobacteriales	0.000900560671643959	0.00127821514684949	0.00737878743863115	0.00403799785027453	0.00270168201493188	0.0052000116201377	0.0159195886471255	0.0165586962205502	0.0112134328791796	0.0783197280887778	0.00275978270342504	0.004212299915754	0.0213229526769892	0.00107486273712343	0.00293408476890451	0.00720448537315167	0.00188827237602766	0.0503151962350754	0.0499375417598698	0.0198413851204137	0.00264358132643872	0.00612962263602824	0.0033698399326032	0.00331173924411004	0.00264358132643872	0.0133050576649333	0.00328268889986346	0.0128693025012346	0.020160938907126	0.00331173924411004	0.0595822560497342	0.0370391889143886	0.00345699096534294	0.00557766609534323	0.00151061790082212	0.00107486273712344	0.0115910873543852	0.012433547337536	0.0403218778142521	0.0322749324579496	0.0246927926095924	0.00676873020945298	0.0443598756645266	0.0151642796967144	0.0335240972605525	0.00156871858931528	k__Bacteria;p__Actinobacteriota;c__Coriobacteriia;o__Coriobacteriales;
Clostridia_UCG-014	0.0245184905441129	0.00159776893356186	0.0378525985532928	0.00200447375301397	0.0103419225517822	0.00194637306452081	0.00217877581849345	0.00145251721232897	0.0015396682450687	0.00281788339191819	0.000377654475205531	0.000261453098219214	0.000232402753972635	0.000377654475205531	0.000348604130958952	0.000610057229178166	0.000668157917671325	0.00366034337506899	0.00307933649013741	0.00357319234232926	0.00203352409726055	0.00461900473520611	0.00862795224123406	0.00383464544054847	0.00113296342561659	0.00229497719547977	0.00122011445835633	0.00467710542369927	0.00145251721232897	0.0032245882113703	0.0340760538012375	0.00403799785027453	0.00325363855561688	0.00133631583534265	0.0008424599831508	0.0015396682450687	0.0713476454695988	0.0187665223832902	0.000551956540685007	0.000145251721232897	0.00119106411410975	0.000813409638904221	0.000581006884931586	0.00429945094849374	0.00139441652383581	0.000319553786712373	k__Bacteria;p__Firmicutes;c__Clostridia;o__Clostridia_UCG-014;
Erysipelotrichales	0.00206257444150713	0.00563576678383639	0.0586526450338436	0.0255643029369898	0.00342794062109636	0.00557766609534323	0.0127240507800017	0.00374749440780873	0.0334078958835662	0.0174883072364408	0.0448246811724719	0.0220782616274003	0.00310838683438399	0.0323911338349359	0.0615867298027482	0.00275978270342504	0.00453185370246637	0.0180112134328792	0.00377654475205531	0.00703018330767219	0.00348604130958952	0.0208290968247974	0.00671062952095982	0.00107486273712343	0.00700113296342562	0.00450280335821979	0.04101908607617	0.00880225430671354	0.00551956540685007	0.00249832960520582	0.00363129303082242	0.00101676204863028	0.0222525636928798	0.00142346686808239	0.0023821282282195	0.000755308950411062	0.0052000116201377	0.00973186532260407	0.00749498881561747	0.0101676204863028	0.00214972547424687	0.00392179647328821	0.00464805507945269	0.0108938790924672	0.0143218197135636	0.0180402637771258	k__Bacteria;p__Firmicutes;c__Bacilli;o__Erysipelotrichales;
Burkholderiales	0.00912180809342591	0.00165586962205502	0.00261453098219214	0.00130726549109607	0.00502570955465822	0.00241117857246608	0.00334078958835662	0.00136536617958923	0.000493855852191849	0.00217877581849345	0.0195218313337013	0.00639107573424745	0.00339889027684978	0.010632425994248	0.000755308950411062	0.00339889027684978	0.0208000464805508	0.00650727711123377	0.00273073235917846	0.0500827934811027	0.00729163640589141	0.00313743717863057	0.00549051506260349	0.000290503442465793	0.000813409638904221	0.0050547598989048	0.000900560671643959	0.00290503442465793	0.00162681927780844	0.00769834122534352	0.00101676204863028	0.000348604130958952	0.00107486273712343	0.00156871858931528	0.00241117857246608	0.000319553786712373	0.000929611015890538	0.000929611015890538	0.00101676204863028	0.00273073235917846	0.0231531243645237	0.00377654475205531	0.00714638468465851	0.010981030125207	0.00514191093164454	0.00313743717863057	k__Bacteria;p__Proteobacteria;c__Gammaproteobacteria;o__Burkholderiales;
Verrucomicrobiales	0.00122011445835633	0.000290503442465793	0.000464805507945269	0.000232402753972635	0.000290503442465793	0.000203352409726055	0.000726258606164483	0.000203352409726055	0.000261453098219214	0.000319553786712373	0.000464805507945269	0	0	0	0	0.00124916480260291	0.000493855852191849	0.000116201376986317	0.000261453098219214	0.000610057229178166	0.000116201376986317	0.000377654475205531	0.00101676204863028	5.81006884931586e-05	8.7151032739738e-05	0.000203352409726055	0.000464805507945269	0.000348604130958952	8.7151032739738e-05	0.000232402753972635	0.000116201376986317	0.000145251721232897	0.000203352409726055	0.000581006884931586	0.0494146355634314	0.00920895912616564	0	0	0	2.90503442465793e-05	0.000929611015890538	0.000116201376986317	0	0.00043575516369869	0	2.90503442465793e-05	k__Bacteria;p__Verrucomicrobiota;c__Verrucomicrobiae;o__Verrucomicrobiales;
Acidaminococcales	0.000493855852191849	0.000319553786712373	0.007872643290823	0.000668157917671324	0.00813409638904221	8.7151032739738e-05	0.000290503442465793	0.000203352409726055	0.000290503442465793	0.00778549225808326	0.000493855852191849	0.00453185370246637	0.000290503442465793	0.045783342532609	0.00087151032739738	2.90503442465793e-05	0.00723353571739825	0.000522906196438428	0.000668157917671324	0.000464805507945269	0.000290503442465793	0.00116201376986317	0.0134503093861662	0.000116201376986317	0.00235307788397293	0.00139441652383581	0.000319553786712373	0.00432850129274032	0.000377654475205531	0.000464805507945269	0.00307933649013741	0.000290503442465793	0.0156871858931528	0.000377654475205531	0.00305028614589083	0.00305028614589083	0.00432850129274032	0.00395084681753479	0.000290503442465793	0.000290503442465793	2.90503442465793e-05	0.000145251721232897	0.000232402753972635	0.000610057229178166	0.00043575516369869	0.000551956540685007	k__Bacteria;p__Firmicutes;c__Negativicutes;o__Acidaminococcales;
Pasteurellales	0.00122011445835633	0.00104581239287686	0.000145251721232897	0.000784359294657642	0.000581006884931586	0.000174302065479476	0	0.000116201376986317	0	5.81006884931586e-05	0.00278883304767161	0.0214391540539755	0.0251866484617843	0.0235017284954827	0.0217587078406879	5.81006884931586e-05	0.000668157917671324	5.81006884931586e-05	0.000551956540685007	0.000145251721232897	0.000610057229178166	0.000232402753972635	5.81006884931586e-05	8.7151032739738e-05	0.00104581239287686	0.00284693373616477	0.000145251721232897	2.90503442465793e-05	5.81006884931586e-05	0.000116201376986317	0.000116201376986317	5.81006884931586e-05	5.81006884931586e-05	0.00223687650698661	5.81006884931586e-05	0	0.0311129186880865	0.0189989251372629	0.0145542224675362	0.015396682450687	0.000377654475205531	0.000987711704383697	0.000348604130958952	0.000610057229178166	0	0.0178950120558929	k__Bacteria;p__Proteobacteria;c__Gammaproteobacteria;o__Pasteurellales;
Rhizobiales	0.000464805507945269	0.00284693373616477	0.000726258606164483	0.00543241437411033	0.00104581239287686	0.00107486273712343	0.00145251721232897	0.00122011445835633	0.0106033756500015	0.000639107573424745	0.00194637306452081	0.000348604130958952	0.000348604130958952	0.000406704819452111	0.00130726549109607	0.0207709961363042	0.00830839845452169	0.00214972547424687	0.00113296342561659	0.000958661360137118	0.000551956540685007	0.000813409638904221	0.000784359294657642	0.00142346686808239	0.00177207099904134	0.00139441652383581	0.00217877581849345	0.0015396682450687	0.00127821514684949	0.00284693373616477	0.000958661360137118	0.00139441652383581	0.00113296342561659	0.000261453098219214	0.000377654475205531	0.000987711704383697	0.000464805507945269	0.000464805507945269	0.00136536617958923	0.00203352409726055	0.00432850129274032	0.0159195886471255	0.0176916596461668	0.00043575516369869	0.012084943206577	0.00165586962205502	k__Bacteria;p__Proteobacteria;c__Alphaproteobacteria;o__Rhizobiales;
Monoglobales	0.0033698399326032	0.000551956540685007	0.000697208261917904	0.000203352409726055	0.0015396682450687	0.000377654475205531	0.00124916480260291	0.000406704819452111	0.000610057229178166	0.000493855852191849	0.000174302065479476	0	0	2.90503442465793e-05	0.000145251721232897	0.00232402753972635	0.0186212706620573	0.000174302065479476	0.00107486273712343	0.00171397031054818	0.00325363855561688	0.00110391308137001	0.00124916480260291	0.000668157917671325	0.00043575516369869	0.000522906196438428	0.000261453098219214	0.000987711704383697	0.000232402753972635	0.000610057229178166	0.00119106411410975	0.000610057229178166	0.00488045783342533	0.000290503442465793	0.00490950817767191	0.00136536617958923	0.00313743717863057	0.000929611015890538	8.7151032739738e-05	0	0.00043575516369869	0.00104581239287686	0.000784359294657642	0.00258548063794556	0.000522906196438428	0.000116201376986317	k__Bacteria;p__Firmicutes;c__Clostridia;o__Monoglobales;
RF39	0.000377654475205531	0	0.000232402753972635	0	0.000551956540685007	0	5.81006884931586e-05	5.81006884931586e-05	2.90503442465793e-05	8.7151032739738e-05	2.90503442465793e-05	2.90503442465793e-05	0.000116201376986317	5.81006884931586e-05	0	0	0.000145251721232897	0	5.81006884931586e-05	8.7151032739738e-05	0	0.000203352409726055	0.000116201376986317	5.81006884931586e-05	5.81006884931586e-05	5.81006884931586e-05	0	0.000116201376986317	5.81006884931586e-05	8.7151032739738e-05	0.00246927926095924	2.90503442465793e-05	0	0	0	0.000319553786712373	0.0158324376143857	0	2.90503442465793e-05	0	0	0	0	0	0	0	k__Bacteria;p__Firmicutes;c__Bacilli;o__RF39;
p__unidentified_Bacteria;o__Oscillospirales	0.000755308950411062	0.000406704819452111	0.00973186532260407	0.00133631583534265	0.00188827237602766	0.00206257444150713	0.00101676204863028	0.000551956540685007	0.00130726549109607	0.00110391308137001	8.7151032739738e-05	0.000639107573424745	0.000551956540685007	0.000116201376986317	2.90503442465793e-05	0.000290503442465793	0.00316648752287715	0.0018301716875345	0.00310838683438399	0.00244022891671266	0.00110391308137001	0.00119106411410975	0.0146704238445226	0.000639107573424745	0.000813409638904221	0.000639107573424745	0.000203352409726055	0.00124916480260291	0.00110391308137001	0.000610057229178166	0.00261453098219214	0.000551956540685007	0.00278883304767161	0.000377654475205531	0.00429945094849374	0.00708828399616535	0.00287598408041135	0.000697208261917904	0.000174302065479476	5.81006884931586e-05	0.000319553786712373	0.000290503442465793	0.00136536617958923	0.000377654475205531	0.000319553786712373	0.000232402753972635	k__Bacteria;p__unidentified_Bacteria;c__Clostridia;o__Oscillospirales;
Sphingomonadales	0.000639107573424745	0	0	0	0	0	0	0	0	0	0	2.90503442465793e-05	2.90503442465793e-05	0	0	0	0.0121430438950702	0	0	0	0	0	0	0	0	0	0	0	0	0	2.90503442465793e-05	0	0	0	0	0	2.90503442465793e-05	0	5.81006884931586e-05	5.81006884931586e-05	0	0	2.90503442465793e-05	0	0	0.000174302065479476	k__Bacteria;p__Proteobacteria;c__Alphaproteobacteria;o__Sphingomonadales;
Diplorickettsiales	0	0	0	0	0	0	0	0	0	0	0	0	0	0	0	2.90503442465793e-05	0.000174302065479476	0.000668157917671324	0	0	0	0	0	0	0	0	0	0	0	0	0	0	0	0	0	0	0	0	0	0	0	0	0	2.90503442465793e-05	0.00810504604479563	0	k__Bacteria;p__Proteobacteria;c__Gammaproteobacteria;o__Diplorickettsiales;
Staphylococcales	0.000203352409726055	0.000145251721232897	2.90503442465793e-05	0.000290503442465793	0.000290503442465793	5.81006884931586e-05	0.000145251721232897	0	0.000668157917671324	0.000116201376986317	0.000232402753972635	0.000290503442465793	2.90503442465793e-05	0.000522906196438428	0.00122011445835633	0.0032245882113703	0.0008424599831508	5.81006884931586e-05	0.000261453098219214	5.81006884931586e-05	0	0	5.81006884931586e-05	0	0.000726258606164483	0	0.000145251721232897	0	5.81006884931586e-05	0	2.90503442465793e-05	2.90503442465793e-05	2.90503442465793e-05	5.81006884931586e-05	0.000203352409726055	0.00624582401301455	8.7151032739738e-05	0.000174302065479476	0.00180112134328792	0.000493855852191848	0	0.000174302065479476	0	5.81006884931586e-05	8.7151032739738e-05	0.00217877581849345	k__Bacteria;p__Firmicutes;c__Bacilli;o__Staphylococcales;
Actinomycetales	0.000145251721232897	0.000610057229178166	0	0.000174302065479476	0.000145251721232897	0.000319553786712373	0.000493855852191849	0.000145251721232897	0.000377654475205531	0.000522906196438428	0.000203352409726055	2.90503442465793e-05	0	5.81006884931586e-05	0.000639107573424745	0.00569386747232955	0.000261453098219214	0.000145251721232897	0.000232402753972635	0.000319553786712373	0	0.000116201376986317	8.7151032739738e-05	0.000116201376986317	0.000377654475205531	0.000232402753972635	0.000116201376986317	0.000203352409726055	5.81006884931586e-05	8.7151032739738e-05	8.7151032739738e-05	8.7151032739738e-05	0.000261453098219214	0.000145251721232897	0.000232402753972635	5.81006884931586e-05	0.000116201376986317	0.000116201376986317	0.000319553786712373	0.000145251721232897	0.000145251721232897	0.000174302065479476	0.000261453098219214	8.7151032739738e-05	0.000377654475205531	0.000145251721232897	k__Bacteria;p__Actinobacteriota;c__Actinobacteria;o__Actinomycetales;
Corynebacteriales	2.90503442465793e-05	0	0	2.90503442465793e-05	0	2.90503442465793e-05	2.90503442465793e-05	0	2.90503442465793e-05	2.90503442465793e-05	0	0.00156871858931528	0.000697208261917904	0.00177207099904134	0.0033698399326032	0.00200447375301397	0.000522906196438428	0.000203352409726055	0	0	2.90503442465793e-05	0	0	0	0	0	0	0	0	2.90503442465793e-05	0	0	8.7151032739738e-05	0	0	0.000726258606164483	0.00101676204863028	0.00136536617958923	0.00270168201493188	0.00438660198123348	0	0	0	2.90503442465793e-05	2.90503442465793e-05	0.00554861575109665	k__Bacteria;p__Actinobacteriota;c__Actinobacteria;o__Corynebacteriales;
Pseudomonadales	0.00043575516369869	0	0	0	0	0	0	0	2.90503442465793e-05	0	2.90503442465793e-05	0.00124916480260291	0.000203352409726055	0.00546146471835691	0.00145251721232897	0.000116201376986317	0.00296313511315109	0	2.90503442465793e-05	0	0	0	0	0	0	0	0	0	0	0	0	0	0	0	0	0.000639107573424745	0.000377654475205531	0.000145251721232897	0.00441565232548006	0.00148156755657555	5.81006884931586e-05	0	0.000174302065479476	0	5.81006884931586e-05	0.00209162478575371	k__Bacteria;p__Proteobacteria;c__Gammaproteobacteria;o__Pseudomonadales;
Desulfovibrionales	0.000813409638904221	0.00043575516369869	0.00458995439095953	0.00043575516369869	0.00156871858931528	0.000377654475205531	0.000377654475205531	8.7151032739738e-05	0.000116201376986317	0.000290503442465793	0.000290503442465793	0.000116201376986317	8.7151032739738e-05	0	8.7151032739738e-05	0.000319553786712373	0.00174302065479476	0.000581006884931586	0.00162681927780844	0.000348604130958952	0.000551956540685007	0.000610057229178166	0.000551956540685007	5.81006884931586e-05	0.00127821514684949	0.000145251721232897	2.90503442465793e-05	0.000581006884931586	2.90503442465793e-05	0.000174302065479476	0.000551956540685007	2.90503442465793e-05	0.000232402753972635	0.000203352409726055	0.000203352409726055	0.000261453098219214	0.00159776893356186	0.000232402753972635	0	5.81006884931586e-05	0.000464805507945269	0.000174302065479476	0.000639107573424745	0.000290503442465793	0.000987711704383697	0	k__Bacteria;p__Desulfobacterota;c__Desulfovibrionia;o__Desulfovibrionales;
Syntrophales	0	0	0	0	0	0	0	0	0	0	0	0	0	0	0	0	0	0	0	0	0	0	0	0	0	0	0	0	0	0	0	0	0	0	0	0.00450280335821979	0	0	0	0	0	0	0	0	0	0	k__Bacteria;p__unidentified_Bacteria;c__Syntrophia;o__Syntrophales;
Pyrinomonadales	0.000348604130958952	0	0	0	0	0	0	0	0	0	0	0	0	0	0	0	0.00418324957150742	0	0	0	0	0	0	0	0	0	0	0	0	0	0	0	0	0	0	0	0	0	0	0	0	0	0	0	0	0	k__Bacteria;p__Acidobacteriota;c__Blastocatellia;o__Pyrinomonadales;
Micrococcales	0.000522906196438428	0.000697208261917904	0	0.000203352409726055	8.7151032739738e-05	0.000174302065479476	0.000203352409726055	0.000174302065479476	0.000203352409726055	8.7151032739738e-05	0.00418324957150742	0.000261453098219214	0.000145251721232897	8.7151032739738e-05	0.000319553786712373	0.00406704819452111	0.000726258606164483	0.0025273799494524	8.7151032739738e-05	0.000174302065479476	0.000203352409726055	8.7151032739738e-05	5.81006884931586e-05	2.90503442465793e-05	0.000464805507945269	0.000174302065479476	0.000464805507945269	8.7151032739738e-05	8.7151032739738e-05	0	5.81006884931586e-05	2.90503442465793e-05	8.7151032739738e-05	0.000116201376986317	5.81006884931586e-05	0.000203352409726055	0.000261453098219214	5.81006884931586e-05	0.000261453098219214	0.000203352409726055	8.7151032739738e-05	0.000522906196438428	0.00287598408041135	0.000377654475205531	0.00165586962205502	0.000464805507945269	k__Bacteria;p__Actinobacteriota;c__Actinobacteria;o__Micrococcales;
Chthoniobacterales	0	0	0	0	0	0	0	0	0	0	0	0	0	0	0	0	0.00415419922726084	0	0	0	0	0	0	0	0	0	0	0	0	0	0	0	0	0	0	0	0	0	0	0	0	0	0	0	0	0	k__Bacteria;p__Verrucomicrobiota;c__Verrucomicrobiae;o__Chthoniobacterales;
Acidobacteriales	0	0	0	0	0	0	0	0	0	0	0	0	0	0	0	0	0.00415419922726084	0	0	0	0	0	0	0	0	0	0	0	0	0	0	0	0	0	0	0	0	0	0	0	0	0	0	0	0	0	k__Bacteria;p__unidentified_Bacteria;c__Acidobacteriae;o__Acidobacteriales;
Gaiellales	5.81006884931586e-05	0	0	0	0	0	0	0	0	0	0	0	0	0	0	0.000116201376986317	0.00368939371931557	8.7151032739738e-05	0	0	0	0	0	0	0	0	0	0	0	0	0	0	0	0	0	0	0	0	0	0	0	0	0.000232402753972635	0	5.81006884931586e-05	0	k__Bacteria;p__unidentified_Bacteria;c__Thermoleophilia;o__Gaiellales;
Propionibacteriales	0.000174302065479476	2.90503442465793e-05	2.90503442465793e-05	5.81006884931586e-05	0	0	0	0	0	0	0	5.81006884931586e-05	0.000348604130958952	2.90503442465793e-05	0.000116201376986317	0.00188827237602766	0.00220782616274003	0.00302123580164425	0	0	0	0	0	0	0	0	0	5.81006884931586e-05	0	0	0.000145251721232897	0	0	0	0	0.00040670481945211	5.81006884931586e-05	5.81006884931586e-05	0.000610057229178166	8.7151032739738e-05	0.000145251721232897	5.81006884931586e-05	0.0035150916538361	5.81006884931586e-05	0.000319553786712373	0.000145251721232897	k__Bacteria;p__Actinobacteriota;c__Actinobacteria;o__Propionibacteriales;
Methanobacteriales	0	0	0	0	0	0	0	0	0	0	0	0	0	0	0	8.7151032739738e-05	0	0.0033698399326032	0	0	0	2.90503442465793e-05	0	0	0	0	0	0	0	0	0	0	0	0	0	0.000668157917671324	0	0	0	0	0	0	0	2.90503442465793e-05	0	0	k__Archaea;p__Euryarchaeota;c__Methanobacteria;o__Methanobacteriales;
Gemmatimonadales	2.90503442465793e-05	0	0	0	0	0	0	0	0	0	0	0	0	0	0	0	0.00334078958835662	0	0	0	0	0	0	0	0	0	0	0	0	0	0	0	0	0	0	0	0	0	0	0.000174302065479476	0	0	0	0	0	0	k__Bacteria;p__unidentified_Bacteria;c__unidentified_Bacteria;o__Gemmatimonadales;
Solirubrobacterales	0.000377654475205531	0	0	0	0	0	0	0	0	0	0	0	0	0	0	0.00043575516369869	0.00331173924411004	0.000668157917671324	0	0	0	0	0	0	0	0	0	0	0	0	0	0	0	0	0	0	0	0	0	0	0	5.81006884931586e-05	0.00191732272027424	0	0.000493855852191848	0	k__Bacteria;p__Actinobacteriota;c__Thermoleophilia;o__Solirubrobacterales;
Bryobacterales	8.7151032739738e-05	0	0	0	0	0	0	0	0	0	0	0	0	0	0	0	0.00328268889986346	0	0	0	0	0	0	0	0	0	0	0	0	0	0	0	0	0	0	0	0	0	0	0.000116201376986317	0	0	0	0	0	5.81006884931586e-05	k__Bacteria;p__Acidobacteriota;c__Acidobacteriae;o__Bryobacterales;
Subgroup_7	2.90503442465793e-05	0	0	0	0	0	0	0	0	0	0	0	0	0	0	0	0.00313743717863057	0	0	0	0	0	0	0	0	0	0	0	0	0	0	0	0	0	0	0	0	0	0	0	0	0	0	0	0	0	k__Bacteria;p__Acidobacteriota;c__Holophagae;o__Subgroup_7;
p__unidentified_Bacteria;o__Bacteroidales	0.000348604130958952	0	0	0	8.7151032739738e-05	0	0	0	0	0	0	0	0	0	0	0.000493855852191849	0	0.00130726549109607	0	0	0	0	0	0	0	0	0	0	0	0	0	0	0	0	0	0	0	0	0	0	0.000726258606164483	0.000668157917671324	0.00296313511315109	0.00310838683438399	0.000958661360137118	0	k__Bacteria;p__unidentified_Bacteria;c__Bacteroidia;o__Bacteroidales;
unidentified_Clostridia	0.000203352409726055	0.000116201376986317	0.000232402753972635	0.000522906196438428	0.000668157917671325	0.000639107573424745	0.000145251721232897	0.000203352409726055	0.000348604130958952	0.000522906196438428	2.90503442465793e-05	0.000145251721232897	0.000522906196438428	0.000203352409726055	0	0.000813409638904221	0.0008424599831508	0.000726258606164483	0.000784359294657642	0.000261453098219214	0.000522906196438428	0.000377654475205531	0.000493855852191848	0.000203352409726055	0.000261453098219214	0.000348604130958952	2.90503442465793e-05	0.00040670481945211	0.000174302065479476	0.000406704819452111	0.000406704819452111	0.000232402753972635	0.000377654475205531	0.000232402753972635	0.000203352409726055	0.000958661360137118	0.00119106411410975	0.000232402753972635	5.81006884931586e-05	0.000290503442465793	0.00040670481945211	0.00299218545739767	0.000813409638904221	0.00087151032739738	0.00113296342561659	8.7151032739738e-05	k__Bacteria;p__Firmicutes;c__Clostridia;o__unidentified_Clostridia;
Ignavibacteriales	0	0	0	0	0	0	0	0	0	0	0	0	0	0	0	0	0	0	0	0	0	0	0	0	0	0	0	0	0	0	0	0	0	0	0	0	0	0	0	0.00258548063794556	0	0	0	0	0	0.00278883304767162	k__Bacteria;p__Bacteroidota;c__Ignavibacteria;o__Ignavibacteriales;
Caulobacterales	0.000116201376986317	0	0	0	0	0	0	0	0	0	0	0	0	0	0	0.00226592685123319	0.000639107573424745	5.81006884931586e-05	0	0	0	0	0	0	0	0	0	0	0	0	0	0	0	0	0	5.81006884931586e-05	0	0	0	0	0.00043575516369869	0.00151061790082212	0.000929611015890538	2.90503442465793e-05	0.00264358132643872	5.81006884931586e-05	k__Bacteria;p__Proteobacteria;c__Alphaproteobacteria;o__Caulobacterales;
Nitrospirales	0	0	0	0	0	0	0	0	0	0	0	0	0	0	0	0	0.00217877581849345	0	0	0	0	0	0	0	0	0	0	0	0	0	0	0	0	0	0	0	0	0	0	0.00119106411410975	0	0	0	0	0	0.00209162478575371	k__Bacteria;p__Nitrospirota;c__Nitrospira;o__Nitrospirales;
Solibacterales	0	0	0	0	0	0	0	0	0	0	0	0	0	0	0	0	0.00217877581849345	0	0	0	0	0	0	0	0	0	0	0	0	0	0	0	0	0	0	0	0	0	0	0	0	0	0	0	0	0	k__Bacteria;p__Acidobacteriota;c__Acidobacteriae;o__Solibacterales;
Chitinophagales	0.000116201376986317	0	0	0	0	0	0	0	0	0	0	0	0	0	0	0	0.00203352409726055	0	0	0	0	0	0	0	0	0	0	0	0	0	0	0	0	0	0	0	0	0	0	0	0	0	0	0	0	0	k__Bacteria;p__Bacteroidota;c__Bacteroidia;o__Chitinophagales;
Synergistales	2.90503442465793e-05	2.90503442465793e-05	0.00119106411410975	2.90503442465793e-05	0.000174302065479476	2.90503442465793e-05	0.000116201376986317	0	0	0	0	0	0	0	0.000232402753972635	0	5.81006884931586e-05	0	0.000551956540685007	0.000145251721232897	0.000116201376986317	0.000290503442465793	0.000116201376986317	8.7151032739738e-05	0	0	0	2.90503442465793e-05	0	0	0	0	0	8.7151032739738e-05	0.00197542340876739	0.0008424599831508	0.000174302065479476	0	0	0	0	0	0.000116201376986317	0	0	0	k__Bacteria;p__Synergistota;c__Synergistia;o__Synergistales;
p__unidentified_Bacteria;o__Rhizobiales	2.90503442465793e-05	0	0	0	0	0	0	0	0	0	0	0	0	0	0	0.000203352409726055	0.00180112134328792	0	0	0	0	0	0	0	0	0	0	0	0	0	0	0	0	0	0	0	0	0	0	2.90503442465793e-05	0	0	0	0	0	0.000145251721232897	k__Bacteria;p__unidentified_Bacteria;c__Alphaproteobacteria;o__Rhizobiales;
Mycoplasmatales	0	0	0	0	0	0	0	0	0	0	0	0.00124916480260291	0.00142346686808239	0.000290503442465793	0.00127821514684949	0	0	0	0	0	0	0	0	0	0	0	0	0	0	0	0	0	0	0	0	0	0.00165586962205502	0.00174302065479476	0.00104581239287686	0.000493855852191849	0	0	0	0	0	0.000639107573424745	k__Bacteria;p__Firmicutes;c__Bacilli;o__Mycoplasmatales;
Gaiellales	2.90503442465793e-05	0	0	0	0	0	0	0	0	0	0	0	0	0	2.90503442465793e-05	0	0.0016849199663016	8.7151032739738e-05	0	0	0	0	0	0	0	0	0	0	0	0	0	0	0	0	0	0	0	0	0	0	0	0	2.90503442465793e-05	0	0	0	k__Bacteria;p__Actinobacteriota;c__Thermoleophilia;o__Gaiellales;
Bacillales	0.00165586962205502	2.90503442465793e-05	2.90503442465793e-05	2.90503442465793e-05	2.90503442465793e-05	5.81006884931586e-05	0	0	0	0	0	0.000610057229178166	0.000261453098219214	0.000145251721232897	0.000116201376986317	8.7151032739738e-05	0.000232402753972635	0	0	2.90503442465793e-05	0	8.7151032739738e-05	0	2.90503442465793e-05	0	0	0	0	0	0	2.90503442465793e-05	5.81006884931586e-05	0	5.81006884931586e-05	0	0.000813409638904221	0.00142346686808239	0.000290503442465793	0.000464805507945269	0.000145251721232897	0	0	0	0	0.000261453098219214	0.000348604130958952	k__Bacteria;p__Firmicutes;c__Bacilli;o__Bacillales;
RBG-13-54-9	0	0	0	0	0	0	0	0	0	0	0	0	2.90503442465793e-05	0	0	0	0	0	0	0	0	0	0	0	0	0	0	0	0	0	0	0	0	0	0	0	0	0	0	0.000784359294657642	0	0	0	0	0	0.00162681927780844	k__Bacteria;p__Chloroflexi;c__Anaerolineae;o__RBG-13-54-9;
p__unidentified_Bacteria;o__Coriobacteriales	2.90503442465793e-05	2.90503442465793e-05	0.000116201376986317	0.000116201376986317	2.90503442465793e-05	2.90503442465793e-05	0.000116201376986317	0.000116201376986317	2.90503442465793e-05	0.000929611015890538	0	0	0	0	0	0	0.000145251721232897	0.000697208261917904	8.7151032739738e-05	0.000203352409726055	8.7151032739738e-05	0.000232402753972635	0.00116201376986317	5.81006884931586e-05	8.7151032739738e-05	0	2.90503442465793e-05	5.81006884931586e-05	2.90503442465793e-05	8.7151032739738e-05	0.000406704819452111	0	2.90503442465793e-05	8.7151032739738e-05	0.000203352409726055	0	0	0	0	0	0.000203352409726055	0	0.000493855852191849	0	0.00148156755657555	0	k__Bacteria;p__unidentified_Bacteria;c__Coriobacteriia;o__Coriobacteriales;
Frankiales	0.000116201376986317	0	0	0	0	0	0	0	0	0	0	0	0	0	0	0.00142346686808239	0.00116201376986317	0.000174302065479476	0	0	0	0	0	0	0	0	0	0	0	0	0	0	0	0	0	8.7151032739738e-05	0	0	0	2.90503442465793e-05	0	0	0.00107486273712343	2.90503442465793e-05	0.000377654475205531	0	k__Bacteria;p__Actinobacteriota;c__Actinobacteria;o__Frankiales;
Pseudonocardiales	8.7151032739738e-05	0	0	0	0	0	0	0	0	0	0	5.81006884931586e-05	0	0	0	0.00142346686808239	0.000406704819452111	0	0	0	0	0	0	0	0	0	0	0	0	0	0	0	0	0	0	0	8.7151032739738e-05	2.90503442465793e-05	0	0	0	0	5.81006884931586e-05	2.90503442465793e-05	0	0	k__Bacteria;p__Actinobacteriota;c__Actinobacteria;o__Pseudonocardiales;
SBR1031	0	0	0	0	0	0	0	0	0	0	0	0	0	0	0	0	5.81006884931586e-05	0	0	0	0	0	0	0	0	0	0	0	0	0	0	0	0	0	0	0	0	0	0	0.000958661360137118	0	0	0	0	0	0.00136536617958923	k__Bacteria;p__Chloroflexi;c__Anaerolineae;o__SBR1031;
Vicinamibacterales	0	0	0	0	0	0	0	0	0	0	0	0	0	0	0	0	0.00133631583534265	0	0	0	0	0	0	0	0	0	0	0	0	0	0	0	0	0	0	0	0	0	5.81006884931586e-05	0	0	0	0	0	0	0	k__Bacteria;p__unidentified_Bacteria;c__Vicinamibacteria;o__Vicinamibacterales;
Polyangiales	0.000116201376986317	0	0	0	0	0	0	0	0	0	0	0	0	0	0	0	0.00127821514684949	0	0	0	0	0	0	0	0	0	0	0	0	0	0	0	0	0	0	0	0	0	0	5.81006884931586e-05	0	0	0	0	0	0.000261453098219214	k__Bacteria;p__Myxococcota;c__Polyangia;o__Polyangiales;
p__unidentified_Bacteria;o__Chitinophagales	0	0	0	0	0	0	0	0	0	0	0	0	0	0	0	0	0.00124916480260291	0	0	0	0	0	0	0	0	0	0	0	0	0	0	0	0	0	0	0	0	0	0	0	0	0	0	0	0	0	k__Bacteria;p__unidentified_Bacteria;c__Bacteroidia;o__Chitinophagales;
Kineosporiales	0	0	0	0	0	0	0	0	0	0	0	0	0	0	0	0.00122011445835633	0.000610057229178166	0	0	0	0	0	0	0	0	0	0	0	0	0	0	0	0	0	0	0	0	0	0	0	0	2.90503442465793e-05	0	0	0	0	k__Bacteria;p__Actinobacteriota;c__Actinobacteria;o__Kineosporiales;
Campylobacterales	0.00122011445835633	2.90503442465793e-05	0	0	0	0	0	0	0	0	0	0.000929611015890538	0.000639107573424745	5.81006884931586e-05	5.81006884931586e-05	0.000116201376986317	0	0	0	0	0	0	0	0	0	0	0	0	0	0	0	0	0	0	0	0	0.000174302065479476	0.000261453098219214	8.7151032739738e-05	0.000116201376986317	0.000116201376986317	0.000319553786712373	0	0	0	0.000116201376986317	k__Bacteria;p__Campylobacterota;c__Campylobacteria;o__Campylobacterales;
Xanthomonadales	0	0	0	0	0	0	0	0	0	0	0	0	0	0	0	0	0.00122011445835633	0	0	0	0	0	0	0	0	0	0	0	0	0	0	0	0	0	0	0	0	0	0	0.000145251721232897	0	0	0	0	0	0	k__Bacteria;p__Proteobacteria;c__Gammaproteobacteria;o__Xanthomonadales;
Haliangiales	2.90503442465793e-05	0	0	0	0	0	0	0	0	0	0	0	0	0	0	0	0.00119106411410975	0	0	0	0	0	0	0	0	0	0	0	0	0	0	0	0	0	0	0	0	0	0	5.81006884931586e-05	0	0	0	0	0	0.000145251721232897	k__Bacteria;p__Myxococcota;c__Polyangia;o__Haliangiales;
Micromonosporales	0.000319553786712373	0	0	0	0	0	0	0	0	0	0	0	0	0	0	0.000784359294657642	0.00116201376986317	2.90503442465793e-05	0	0	0	0	0	0	0	0	0	0	0	0	0	0	0	0	0	0	0	0	0	0	0	0	0	0	0	0	k__Bacteria;p__Actinobacteriota;c__Actinobacteria;o__Micromonosporales;
Azospirillales	2.90503442465793e-05	0	0	0	0	0	0	0	0	0	0	0	0	0	0	0	0.00107486273712343	0	0	0	0	0	0	0	0	0	0	0	0	0	0	0	0	0	0	2.90503442465793e-05	0	0	0	0	0	0	0	0	0	0	k__Bacteria;p__Proteobacteria;c__Alphaproteobacteria;o__Azospirillales;
Chloroplast	0	0	0	0	0	0	0	0	0	0	0	0	0	2.90503442465793e-05	0	0.00104581239287686	0.000174302065479476	0	0	0	5.81006884931586e-05	5.81006884931586e-05	0	0	0	0	0	0	0	5.81006884931586e-05	0	0	0	0	0	0	0	0	0	0	0	0	0	0	0	0	k__Bacteria;p__Cyanobacteria;c__Cyanobacteriia;o__Chloroplast;
Subgroup_2	0	0	0	0	0	0	0	0	0	0	0	0	0	0	0	0	0.00104581239287686	0	0	0	0	0	0	0	0	0	0	0	0	0	0	0	0	0	0	0	0	0	0	0	0	0	0	0	0	0	k__Bacteria;p__Acidobacteriota;c__Acidobacteriae;o__Subgroup_2;
c__unidentified_Gemmatimonadetes;o__Gemmatimonadales	8.7151032739738e-05	0	0	0	0	0	0	0	0	0	0	0	0	0	0	0	0.00104581239287686	0	0	0	0	0	0	0	0	0	0	0	0	0	0	0	0	0	0	0	0	0	0	0	0	0	2.90503442465793e-05	0	0	0	k__Bacteria;p__Gemmatimonadetes;c__unidentified_Gemmatimonadetes;o__Gemmatimonadales;
IMCC26256	0	0	0	0	0	0	0	0	0	0	0	0	0	0	0	0.000174302065479476	0.00101676204863028	0	0	0	0	0	0	0	0	0	0	0	0	0	0	0	0	0	0	0	0	0	0	0	0	0	0.000116201376986317	0	0	2.90503442465793e-05	k__Bacteria;p__Actinobacteriota;c__Acidimicrobiia;o__IMCC26256;
Acidiferrobacterales	0	0	0	0	0	0	0	0	0	0	0	0	0	0	0	0	0.000958661360137118	0	0	0	0	0	0	0	0	0	0	0	0	0	0	0	0	0	0	0	0	0	0	0	0	0	0	0	0	0	k__Bacteria;p__unidentified_Bacteria;c__Gammaproteobacteria;o__Acidiferrobacterales;
p__unidentified_Bacteria;o__Lachnospirales	0	2.90503442465793e-05	0.000929611015890538	5.81006884931586e-05	0.000145251721232897	0.000116201376986317	0.000464805507945269	8.7151032739738e-05	0.000203352409726055	8.7151032739738e-05	0	0.000319553786712373	0.000290503442465793	8.7151032739738e-05	0.000116201376986317	0	0	0	0.000116201376986317	0.000377654475205531	2.90503442465793e-05	2.90503442465793e-05	8.7151032739738e-05	0.000203352409726055	0	2.90503442465793e-05	2.90503442465793e-05	0.000929611015890538	2.90503442465793e-05	0.000145251721232897	8.7151032739738e-05	0.000406704819452111	0.000203352409726055	0.00040670481945211	0.000232402753972635	0.000290503442465793	0.000261453098219214	0.00043575516369869	0.000174302065479476	8.7151032739738e-05	0	0	0	0	0	0.000203352409726055	k__Bacteria;p__unidentified_Bacteria;c__Clostridia;o__Lachnospirales;
11-24	0	0	0	0	0	0	0	0	0	0	0	0	0	0	0	0	0.000900560671643959	0	0	0	0	0	0	0	0	0	0	0	0	0	0	0	0	0	0	0	0	0	0	0	0	0	0	0	0	0	k__Bacteria;p__Acidobacteriota;c__Blastocatellia;o__11-24;
Thermales	8.7151032739738e-05	0	0	0	0	0	0	0	0	0	0	0	0	0	0	0	0.00087151032739738	0	0	0	0	0	0	0	0	0	0	0	0	0	0	0	0	0	0	0	0	0	0	0	0	0	0	0	0	0	k__Bacteria;p__Deinococcota;c__Deinococci;o__Thermales;
Acidobacteriales	0	0	0	0	0	0	0	0	0	0	0	0	0	0	0	0.000145251721232897	0.000842459983150801	0	0	0	0	0	0	0	0	0	0	0	0	0	0	0	0	0	0	0	0	0	0	0	0	0	0	0	0	0	k__Bacteria;p__Acidobacteriota;c__Acidobacteriae;o__Acidobacteriales;
Rokubacteriales	0	0	0	0	0	0	0	0	0	0	0	0	0	0	0	0	0.0008424599831508	0	0	0	0	0	0	0	0	0	0	0	0	0	0	0	0	0	0	0	0	0	0	0	0	0	0	0	0	0	k__Bacteria;p__Methylomirabilota;c__Methylomirabilia;o__Rokubacteriales;
Elsterales	0	0	0	0	0	0	0	0	0	0	0	0	0	0	0	0	0.0008424599831508	0	0	0	0	0	0	0	0	0	0	0	0	0	0	0	0	0	0	0	0	0	0	0	0	0	0	0	0	0	k__Bacteria;p__unidentified_Bacteria;c__Alphaproteobacteria;o__Elsterales;
Blastocatellales	0	0	0	0	0	0	0	0	0	0	0	0	0	0	0	0	0.0008424599831508	0	0	0	0	0	0	0	0	0	0	0	0	0	0	0	0	0	0	0	0	0	0	0.000261453098219214	0	0	0	0	0	0.000319553786712373	k__Bacteria;p__Acidobacteriota;c__Blastocatellia;o__Blastocatellales;
Vicinamibacterales	0.000203352409726055	0	0	0	0	0	0	0	0	0	0	0	0	0	0	0	0.000784359294657642	0	0	0	0	0	0	0	0	0	0	0	0	0	0	0	0	0	0	0	0	0	0	0	0	0	0	0	0	0.000145251721232897	k__Bacteria;p__Acidobacteriota;c__Vicinamibacteria;o__Vicinamibacterales;
Saccharimonadales	2.90503442465793e-05	8.7151032739738e-05	8.7151032739738e-05	0	8.7151032739738e-05	8.7151032739738e-05	0	0	0.000668157917671325	8.7151032739738e-05	2.90503442465793e-05	2.90503442465793e-05	0	8.7151032739738e-05	0	0.000784359294657642	0.000522906196438428	2.90503442465793e-05	2.90503442465793e-05	0	0	8.7151032739738e-05	8.7151032739738e-05	2.90503442465793e-05	0.000116201376986317	0	8.7151032739738e-05	5.81006884931586e-05	5.81006884931586e-05	0.000174302065479476	5.81006884931586e-05	0.000203352409726055	5.81006884931586e-05	5.81006884931586e-05	2.90503442465793e-05	0	0	0	8.7151032739738e-05	0	2.90503442465793e-05	5.81006884931586e-05	5.81006884931586e-05	0	0.000116201376986317	2.90503442465793e-05	k__Bacteria;p__unidentified_Bacteria;c__Saccharimonadia;o__Saccharimonadales;
Rhodospirillales	0.000145251721232897	0	8.7151032739738e-05	0.000116201376986317	0.000464805507945269	5.81006884931586e-05	0	5.81006884931586e-05	5.81006884931586e-05	8.7151032739738e-05	0	0	0	0	0	0	0.000726258606164483	0	5.81006884931586e-05	0.000116201376986317	8.7151032739738e-05	5.81006884931586e-05	5.81006884931586e-05	0	8.7151032739738e-05	0	5.81006884931586e-05	2.90503442465793e-05	0.000145251721232897	0.000145251721232897	0	2.90503442465793e-05	5.81006884931586e-05	0	0.000174302065479476	0	0	0	0	0	2.90503442465793e-05	2.90503442465793e-05	0.000697208261917904	5.81006884931586e-05	0	0	k__Bacteria;p__unidentified_Bacteria;c__Alphaproteobacteria;o__Rhodospirillales;
unidentified_Gammaproteobacteria	5.81006884931586e-05	0	0	0	0	0	0	0	0	0	0	0	0	0	0	0	0.000726258606164483	0	0	0	0	0	0	0	0	0	0	0	0	0	0	0	0	0	0	0	0	0	0	0	0	0	0.000145251721232897	0	0	0	k__Bacteria;p__Proteobacteria;c__Gammaproteobacteria;o__unidentified_Gammaproteobacteria;
Clostridia_vadinBB60_group	0.000232402753972635	2.90503442465793e-05	0.000697208261917904	0.000203352409726055	0.000319553786712373	0.000581006884931587	0.000145251721232897	0.000145251721232897	0.000406704819452111	0.000116201376986317	0	0	0	0	0	0.000232402753972635	0	0	0	0.000203352409726055	2.90503442465793e-05	0.000145251721232897	0.000145251721232897	0.000232402753972635	0.000145251721232897	8.7151032739738e-05	2.90503442465793e-05	0.000116201376986317	0.000203352409726055	0.000174302065479476	0.000174302065479476	0.000116201376986317	0	8.7151032739738e-05	0	0.000174302065479476	0	0	0	0	0	0.000464805507945269	0	2.90503442465793e-05	0	0	k__Bacteria;p__Firmicutes;c__Clostridia;o__Clostridia_vadinBB60_group;
Sphingobacteriales	2.90503442465793e-05	0	0	0	0	0	0	0	0	0	0	0	0	0	0	0	0.000697208261917904	0	0	0	0	0	0	0	0	0	0	0	0	0	0	0	0	0	0	0	0	0	0	0.000668157917671325	0	0	0	0	0	0.000697208261917904	k__Bacteria;p__Bacteroidota;c__Bacteroidia;o__Sphingobacteriales;
Anaerolineales	0	0	0	0	0	0	0	0	0	0	0	0	0	0	0	0	0	0	0	0	0	0	0	0	0	0	0	0	0	0	0	0	0	0	0	0.000668157917671324	0	0	0	0	0	0	0	0	0	8.7151032739738e-05	k__Bacteria;p__Chloroflexi;c__Anaerolineae;o__Anaerolineales;
p__unidentified_Bacteria;o__Anaerolineales	0	0	0	0	0	0	0	0	0	0	0	0	0	0	0	0	0	0	0	0	0	0	0	0	0	0	0	0	0	0	0	0	0	0	0	0.000116201376986317	0	0	0	0.000203352409726055	0	0	0	0	0	0.000639107573424745	k__Bacteria;p__unidentified_Bacteria;c__Anaerolineae;o__Anaerolineales;
p__unidentified_Bacteria;o__Christensenellales	0	0	2.90503442465793e-05	0	0	0	2.90503442465793e-05	2.90503442465793e-05	2.90503442465793e-05	0	0	0	0	0	0	0	0	0	0	0	0	0	0	2.90503442465793e-05	0	0	2.90503442465793e-05	0	0	0	0	5.81006884931586e-05	0	2.90503442465793e-05	2.90503442465793e-05	0.000610057229178166	5.81006884931586e-05	0	0	0	0	0	0	0	0	0	k__Bacteria;p__unidentified_Bacteria;c__Clostridia;o__Christensenellales;
Acetobacterales	0	0	0	0	0	0	0	0	0	0	0	0	0	0	0	0.000174302065479476	0.000551956540685007	0	0	0	0	0	0	0	0	0	0	0	0	0	0	0	0	0	0	0	0	0	5.81006884931586e-05	0	0	0	0	0	0	0	k__Bacteria;p__Proteobacteria;c__Alphaproteobacteria;o__Acetobacterales;
unidentified_Bacteria	0	0	0	0	0	0	0	0	0	0	0	0	0	0	0	0	0	0	0	0	0	0	0	0	0	0	0	0	0	0	0	0	5.81006884931586e-05	0	0	0.000493855852191849	0	0	0	0	0	0	0	0	0	0	k__Bacteria;p__unidentified_Bacteria;c__unidentified_Bacteria;o__unidentified_Bacteria;
Rubrobacterales	0	0	0	0	0	0	0	0	0	0	0	0	0	0	0	0	0.000464805507945269	0	0	0	0	0	0	0	0	0	0	0	0	0	0	0	0	0	0	0	0	0	0	0	0	0	0	0	0	0	k__Bacteria;p__Actinobacteriota;c__Rubrobacteria;o__Rubrobacterales;
Izemoplasmatales	0	0	0	0	2.90503442465793e-05	0	0	0	0	0	0	0	0	0	0	0	0	0	0	0	0	0	0	0	0	0	0	0	0	0	0	0	0	0	0	0.000116201376986317	0.00043575516369869	0	0	0	0	0	0	0	0	0	k__Bacteria;p__Firmicutes;c__Bacilli;o__Izemoplasmatales;
Myxococcales	0	0	0	0	0	0	0	0	0	0	0	0	0	0	0	0	0.00043575516369869	0	0	0	0	0	0	0	0	0	0	0	0	0	0	0	0	0	0	0	0	0	5.81006884931586e-05	0	0	0	0	0	0	0	k__Bacteria;p__Myxococcota;c__Myxococcia;o__Myxococcales;
Kapabacteriales	0	0	0	0	0	0	0	0	0	0	0	0	0	0	0	0	0.000145251721232897	0	0	0	0	0	0	0	0	0	0	0	0	0	0	0	0	0	0	0	0	0	0	0.000232402753972635	0	0	0	0	0	0.000377654475205531	k__Bacteria;p__Kapabacteria;c__unidentified_Kapabacteria;o__Kapabacteriales;
Methanosarciniales	0	0	0	0	0	0	0	0	0	0	0	0	0	0	0	0	0	0	0	0	0	0	0	0	0	0	0	0	0	0	0	0	0	0	0	0.000377654475205531	0	0	0	0	0	0	0	0	0	0	k__Archaea;p__Halobacterota;c__Methanosarcinia;o__Methanosarciniales;
Streptomycetales	2.90503442465793e-05	0	0	0	0	0	0	0	0	0	0	0	0	0	0	0	0.000377654475205531	0	0	0	0	0	0	0	0	0	0	0	0	0	0	0	0	0	0	0	0	0	0	0	0	0	0	0	0	0	k__Bacteria;p__Actinobacteriota;c__Actinobacteria;o__Streptomycetales;
Dongiales	5.81006884931586e-05	0	0	0	0	0	0	0	0	0	0	0	0	0	0	0	0.000348604130958952	0	0	0	0	0	0	0	0	0	0	0	0	0	0	0	0	0	0	0	0	0	0	0	0	0	0	0	0	0	k__Bacteria;p__Proteobacteria;c__Alphaproteobacteria;o__Dongiales;
Oceanospirillales	0	0	0	0	0	0	0	0	5.81006884931586e-05	0	2.90503442465793e-05	0	0	2.90503442465793e-05	0	2.90503442465793e-05	0	0	0	2.90503442465793e-05	0	0	0	0	0	0	0	0	0	0	2.90503442465793e-05	0	0	0	0	0	0	0	0	0.000145251721232897	0	5.81006884931586e-05	8.7151032739738e-05	0	0.000348604130958952	0	k__Bacteria;p__Proteobacteria;c__Gammaproteobacteria;o__Oceanospirillales;
JG36-GS-52	2.90503442465793e-05	0	0	0	0	0	0	0	0	0	0	0	0	0	0	0	8.7151032739738e-05	0	0	0	0	0	0	0	0	0	0	0	0	0	0	0	0	0	0	0	0	0	0	0.000348604130958952	0	0	0	0	0	0.000290503442465793	k__Bacteria;p__Proteobacteria;c__Gammaproteobacteria;o__JG36-GS-52;
Fimbriimonadales	0	0	0	0	0	0	0	0	0	0	0	0	0	0	0	0	5.81006884931586e-05	0	0	0	0	0	0	0	0	0	0	0	0	0	0	0	0	0	0	0	0	0	0	0.000319553786712373	0	0	0	0	0	0.000348604130958952	k__Bacteria;p__Armatimonadota;c__Fimbriimonadia;o__Fimbriimonadales;
Microtrichales	0	0	0	0	0	0	0	0	0	0	0	0	0	0	0	0.000174302065479476	0.000348604130958952	0	0	0	0	0	0	0	0	0	0	0	0	0	0	0	0	0	0	0	0	0	0	0	0	0	0.000290503442465793	0	0	0	k__Bacteria;p__unidentified_Bacteria;c__Acidimicrobiia;o__Microtrichales;
p__unidentified_Bacteria;o__Desulfovibrionales	0	2.90503442465793e-05	2.90503442465793e-05	0	2.90503442465793e-05	5.81006884931586e-05	0	0	8.7151032739738e-05	0	0	0.000174302065479476	0.000319553786712373	5.81006884931586e-05	0.000116201376986317	0	0	0	0	0	0	0	0	0	2.90503442465793e-05	0	0	0	0	0	0	0	0	0	0	0	0.000145251721232897	8.7151032739738e-05	0.000116201376986317	0	0	0	0	0	0	8.7151032739738e-05	k__Bacteria;p__unidentified_Bacteria;c__Desulfovibrionia;o__Desulfovibrionales;
OPB41	0	0	0	0	0	0	0	0	0	0	0	0	0	0	0	0	0	0	0	0	0	0	0	0	0	0	0	0	0	0	0	0	0	0	0	0.000319553786712373	0	0	0	0	0	0	0	0	0	0	k__Bacteria;p__Actinobacteriota;c__Coriobacteriia;o__OPB41;
Spirochaetales	0.000261453098219214	0	0	0	0	0	0	0	0	0	0	0	0	0	0	0	0	0	0	0	0	0	0	0	0	0	0	0	0	0	0	0	0	0	0	0	0	0	0	0	0	0	0	0	0	0	k__Bacteria;p__Spirochaetota;c__Spirochaetia;o__Spirochaetales;
Peptococcales	0.000261453098219214	0	8.7151032739738e-05	0	2.90503442465793e-05	0	0	0	0	0	0	0	0	0	0	0	0	0	0	0	0	0	0	0	0	0	0	2.90503442465793e-05	0	0	0	0	0	0	0	2.90503442465793e-05	0	0	0	0	0	0	0	0	2.90503442465793e-05	0	k__Bacteria;p__Firmicutes;c__Clostridia;o__Peptococcales;
Microtrichales	8.7151032739738e-05	0	0	0	0	0	0	0	0	0	0	0	0	0	0	0.000145251721232897	0.000203352409726055	5.81006884931586e-05	0	0	0	0	0	0	0	0	0	0	0	0	0	0	0	0	0	0	0	0	0	0	0	0	0.000261453098219214	0	0.000174302065479476	0	k__Bacteria;p__Actinobacteriota;c__Acidimicrobiia;o__Microtrichales;
Subgroup_17	0	0	0	0	0	0	0	0	0	0	0	0	0	0	0	0	0.000261453098219214	0	0	0	0	0	0	0	0	0	0	0	0	0	0	0	0	0	0	0	0	0	0	0	0	0	0	0	0	0	k__Bacteria;p__Acidobacteriota;c__Vicinamibacteria;o__Subgroup_17;
Eubacteriales	2.90503442465793e-05	0	5.81006884931586e-05	0	8.7151032739738e-05	0	2.90503442465793e-05	0	0	2.90503442465793e-05	0	0	0	0	8.7151032739738e-05	5.81006884931586e-05	8.7151032739738e-05	0	0.000261453098219214	0	8.7151032739738e-05	2.90503442465793e-05	8.7151032739738e-05	0	2.90503442465793e-05	2.90503442465793e-05	0	2.90503442465793e-05	2.90503442465793e-05	0	0	0	2.90503442465793e-05	0	0	0	0	2.90503442465793e-05	0	0	0	2.90503442465793e-05	2.90503442465793e-05	5.81006884931586e-05	0	0	k__Bacteria;p__Firmicutes;c__Clostridia;o__Eubacteriales;
DTU014	0	0	0	0	2.90503442465793e-05	0	0	0	0	0	0	0	0	0	0	0	0	0	2.90503442465793e-05	0	0	0	0.000116201376986317	0	0	0	0	0	2.90503442465793e-05	0	0.000261453098219214	0	0	0	0	0.000116201376986317	0	0	0	0	0	0	0	0	0	0	k__Bacteria;p__Firmicutes;c__unidentified_Firmicutes;o__DTU014;
Rhodobacterales	0.000232402753972635	0	0	0	0	0	0	0	0	0	0	0	2.90503442465793e-05	0.000116201376986317	0	0	2.90503442465793e-05	0	0	0	0	0	0	0	0	0	0	0	0	0	0	0	0	0	0	8.7151032739738e-05	0	0	0	8.7151032739738e-05	0	0	0	0	0	2.90503442465793e-05	k__Bacteria;p__Proteobacteria;c__Alphaproteobacteria;o__Rhodobacterales;
Tistrellales	0	0	0	0	0	0	0	0	0	0	0	0	0	0	0	0	0.000232402753972635	0	0	0	0	0	0	0	0	0	0	0	0	0	0	0	0	0	0	0	0	0	0	0	0	0	0	0	0	0	k__Bacteria;p__Proteobacteria;c__Alphaproteobacteria;o__Tistrellales;
0319-6G20	0	0	0	0	0	0	0	0	0	0	0	0	0	0	0	0	0.000232402753972635	0	0	0	0	0	0	0	0	0	0	0	0	0	0	0	0	0	0	0	0	0	0	0	0	0	0	0	0	2.90503442465793e-05	k__Bacteria;p__Bdellovibrionota;c__Oligoflexia;o__0319-6G20;
Rickettsiales	0	0	0	0	0	0	0	0	0	0	0	0	0	5.81006884931586e-05	0	2.90503442465793e-05	0.000232402753972635	0	0	0	0	0	0	2.90503442465793e-05	0	0	0	0	0	0	0	0	0	0	0	0	0	0	5.81006884931586e-05	0	0	0	0	0	0	5.81006884931586e-05	k__Bacteria;p__Proteobacteria;c__Alphaproteobacteria;o__Rickettsiales;
p__unidentified_Bacteria;o__Peptococcales	0	0	8.7151032739738e-05	5.81006884931586e-05	0	8.7151032739738e-05	0	2.90503442465793e-05	0.000203352409726055	0	0	0	0	0	0	8.7151032739738e-05	8.7151032739738e-05	2.90503442465793e-05	5.81006884931586e-05	0	2.90503442465793e-05	2.90503442465793e-05	5.81006884931586e-05	0	0	0	0	8.7151032739738e-05	0	0	2.90503442465793e-05	8.7151032739738e-05	0.000232402753972635	0	0	5.81006884931586e-05	5.81006884931586e-05	0	0	0	0	0	0	2.90503442465793e-05	0	0	k__Bacteria;p__unidentified_Bacteria;c__Clostridia;o__Peptococcales;
Reyranellales	0	0	0	0	0	0	0	0	0	0	0	0	0	0	0	0	0.000203352409726055	0	0	0	0	0	0	0	0	0	0	0	0	0	0	0	0	0	0	0	0	0	0	0	0	0	0	0	0.000116201376986317	2.90503442465793e-05	k__Bacteria;p__Proteobacteria;c__Alphaproteobacteria;o__Reyranellales;
Fibrobacterales	0	0	0	0	0	0	0	0	0	0	0	0	0	0	0	0	0	0	0	0	0	0	0	0	0	0	0	0	0	0	0	0	0	0	0	0.000203352409726055	0	0	0	0	0	0	0	0	0	0	k__Bacteria;p__Fibrobacterota;c__Fibrobacteria;o__Fibrobacterales;
unidentified_SJA-28	0	0	0	0	0	0	0	0	0	0	0	0	0	0	0	0	0	0	0	0	0	0	0	0	0	0	0	0	0	0	0	0	0	0	0	0	0	0	0	5.81006884931586e-05	0	0	0	0	0	0.000203352409726055	k__Bacteria;p__Bacteroidota;c__SJA-28;o__unidentified_SJA-28;
Entotheonellales	0	0	0	0	0	0	0	0	0	0	0	0	0	0	0	0	0.000203352409726055	0	0	0	0	0	0	0	0	0	0	0	0	0	0	0	0	0	0	0	0	0	0	0	0	0	0	0	0	0	k__Bacteria;p__Entotheonellaeota;c__Entotheonellia;o__Entotheonellales;
Flavobacteriales	5.81006884931586e-05	0	0	0	0	0	0	0	0	0	0	5.81006884931586e-05	2.90503442465793e-05	5.81006884931586e-05	2.90503442465793e-05	0	8.7151032739738e-05	0	0	0	0	0	0	0	0	0	0	0	0	0	0	0	0	0	0	0	0	0	0.000203352409726055	2.90503442465793e-05	0	0	0	0	0	0	k__Bacteria;p__Bacteroidota;c__Bacteroidia;o__Flavobacteriales;
p__unidentified_Bacteria;o__Azospirillales	0	0	0	0	0	0	0	0	0	0	0	0	0	0	0	0	0.000203352409726055	0	0	0	0	0	0	0	0	0	0	0	0	0	0	0	0	0	0	0	0	0	0	0	0	0	0	0	0	0	k__Bacteria;p__unidentified_Bacteria;c__Alphaproteobacteria;o__Azospirillales;
Alteromonadales	0	2.90503442465793e-05	0	2.90503442465793e-05	0	0	0	0	5.81006884931586e-05	0	0	0	0	0	0	0.000203352409726055	8.7151032739738e-05	0	0	0	0	0	0	0	0	2.90503442465793e-05	0	0	0	0	0	0	0	0	0	0	0	0	0	0	0	5.81006884931586e-05	0.000174302065479476	0	2.90503442465793e-05	0	k__Bacteria;p__Proteobacteria;c__Gammaproteobacteria;o__Alteromonadales;
Chloroflexales	0	0	0	0	0	0	0	0	0	0	0	0	0	0	0	0	0.000174302065479476	0	0	0	0	0	0	0	0	0	0	0	0	0	0	0	0	0	0	0	0	0	0	0	0	0	0	0	0	0	k__Bacteria;p__unidentified_Bacteria;c__Chloroflexia;o__Chloroflexales;
Cytophagales	0	0	0	0	0	0	0	0	0	0	0	0	0	0	0	0	0.000174302065479476	0	0	0	0	0	0	0	0	0	0	0	0	0	0	0	0	0	0	0	0	0	0	0	0	0	0	0	0	0	k__Bacteria;p__Bacteroidota;c__Bacteroidia;o__Cytophagales;
Aminicenantales	0	0	0	0	0	0	0	0	0	0	0	0	0	0	0	0	0	0	0	0	0	0	0	0	0	0	0	0	0	0	0	0	0	0	0	0.000174302065479476	0	0	0	0	0	0	0	0	0	0	k__Bacteria;p__Acidobacteriota;c__Aminicenantia;o__Aminicenantales;
Aeromonadales	2.90503442465793e-05	0	0	0	0	0	0	0	0	0	0	0	2.90503442465793e-05	0	0	0	0	0	0	0	0	0	0	0	0	0	0	0	0	0	0	0	0	0	0	0.000174302065479476	0	0	0	8.7151032739738e-05	0	0	0	0	0	2.90503442465793e-05	k__Bacteria;p__Proteobacteria;c__Gammaproteobacteria;o__Aeromonadales;
p__unidentified_Bacteria;o__Erysipelotrichales	0	0	0	0.000145251721232897	0	0	0	0.000116201376986317	2.90503442465793e-05	0	0	2.90503442465793e-05	0	0	0	0	0	0	0	0	2.90503442465793e-05	2.90503442465793e-05	0	2.90503442465793e-05	0	0	0	0	5.81006884931586e-05	2.90503442465793e-05	0	2.90503442465793e-05	2.90503442465793e-05	0	0	0	0	0	0	2.90503442465793e-05	0	0	0	0	0	0	k__Bacteria;p__unidentified_Bacteria;c__Bacilli;o__Erysipelotrichales;
unidentified_Alphaproteobacteria	0	0	0	0	0	0	0	0	0	0	0	0	0	0	0	0	0.000145251721232897	0	0	0	0	0	0	0	0	0	0	0	0	0	0	0	0	0	0	0	0	0	0	0	0	0	0	0	0	0	k__Bacteria;p__unidentified_Bacteria;c__Alphaproteobacteria;o__unidentified_Alphaproteobacteria;
Gastranaerophilales	2.90503442465793e-05	0	5.81006884931586e-05	2.90503442465793e-05	0.000145251721232897	8.7151032739738e-05	0	0	2.90503442465793e-05	0	0	5.81006884931586e-05	0	0	0	0	0	0	0	0	0	0	0	0	0	0	0	0	0	0	0	0	0	0	0	0	0	0	0	5.81006884931586e-05	0	0	0	0	0	0	k__Bacteria;p__Cyanobacteria;c__Vampirivibrionia;o__Gastranaerophilales;
C0119	0	0	0	0	0	0	0	0	0	0	0	0	0	0	0	0	0.000145251721232897	0	0	0	0	0	0	0	0	0	0	0	0	0	0	0	0	0	0	0	0	0	0	0	0	0	0	0	0	0	k__Bacteria;p__Chloroflexi;c__Ktedonobacteria;o__C0119;
p__unidentified_Bacteria;o__Burkholderiales	0	0	0	0	0	0	0	0	0	0	0	0	0	0	0	0	0.000145251721232897	0	0	0	0	0	0	0	0	0	0	0	0	0	0	0	0	0	0	0	0	0	0	0	0	0	0	0	0	0	k__Bacteria;p__unidentified_Bacteria;c__Gammaproteobacteria;o__Burkholderiales;
Thermoanaerobaculales	0.000116201376986317	0	0	0	0	0	0	0	0	0	0	0	0	0	0	0	0.000145251721232897	0	0	0	0	0	0	0	0	0	0	0	0	0	0	0	0	0	0	0	0	0	0	0	0	0	0	0	0	0	k__Bacteria;p__Acidobacteriota;c__Thermoanaerobaculia;o__Thermoanaerobaculales;
Caldilineales	0	0	0	0	0	0	0	0	0	0	0	0	0	0	0	0	0	0	0	0	0	0	0	0	0	0	0	0	0	0	0	0	0	0	0	0	0	0	0	0.000145251721232897	0	0	0	0	0	2.90503442465793e-05	k__Bacteria;p__Chloroflexi;c__Anaerolineae;o__Caldilineales;
Acholeplasmatales	0	0	0	2.90503442465793e-05	0	2.90503442465793e-05	0.000145251721232897	0	0	0	0	0	0	0	0	5.81006884931586e-05	0	0	0	5.81006884931586e-05	0	0	0	0	0	0	0	0	2.90503442465793e-05	0	0	0	0	0	2.90503442465793e-05	0	0	0	0	0	2.90503442465793e-05	0	0	0	0	0	k__Bacteria;p__Firmicutes;c__Bacilli;o__Acholeplasmatales;
Bdellovibrionales	0	0	0	0	0	0	0	0	0	0	0	0	0	0	0	0	2.90503442465793e-05	0	0	0	0	0	0	0	0	0	0	0	0	0	0	0	0	0	0	0	0	0	0	0.000116201376986317	0	0	0	0	0	0	k__Bacteria;p__Bdellovibrionota;c__Bdellovibrionia;o__Bdellovibrionales;
p__unidentified_Bacteria;o__Polyangiales	5.81006884931586e-05	0	0	0	0	0	0	0	0	0	0	0	0	0	0	0	0	0	0	0	0	0	0	0	0	0	0	0	0	0	0	0	0	0	0	0	0	0	0.000116201376986317	0	0	0	0	0	0	0	k__Bacteria;p__unidentified_Bacteria;c__Polyangia;o__Polyangiales;
Steroidobacterales	0.000116201376986317	0	0	0	0	0	0	0	0	0	0	0	0	0	0	0	2.90503442465793e-05	0	0	0	0	0	0	0	0	0	0	0	0	0	0	0	0	0	0	0	0	0	0	0	0	0	0	0	0	0	k__Bacteria;p__Proteobacteria;c__Gammaproteobacteria;o__Steroidobacterales;
Deferribacterales	0	2.90503442465793e-05	2.90503442465793e-05	0	2.90503442465793e-05	0	2.90503442465793e-05	0	8.7151032739738e-05	0	0	0	0	0	0	5.81006884931586e-05	0	0	0	5.81006884931586e-05	0	5.81006884931586e-05	0	5.81006884931586e-05	0	0	2.90503442465793e-05	0	0	0	0	0.000116201376986317	0	2.90503442465793e-05	2.90503442465793e-05	2.90503442465793e-05	0	5.81006884931586e-05	0	0	2.90503442465793e-05	0	0	0	0	0	k__Bacteria;p__Deferribacteres;c__unidentified_Deferribacteres;o__Deferribacterales;
p__unidentified_Bacteria;o__Sphingobacteriales	0	0	0	0	0	0	0	0	0	0	0	0	0	0	0	0	0.000116201376986317	0	0	0	0	0	0	0	0	0	0	0	0	0	0	0	0	0	0	0	0	0	0	0	0	0	0	0	0	0	k__Bacteria;p__unidentified_Bacteria;c__Bacteroidia;o__Sphingobacteriales;
0319-7L14	0	0	0	0	0	0	0	0	0	0	0	0	0	0	0	0	0.000116201376986317	0	0	0	0	0	0	0	0	0	0	0	0	0	0	0	0	0	0	0	0	0	0	0	0	0	0	0	0	0	k__Bacteria;p__Actinobacteriota;c__Actinobacteria;o__0319-7L14;
DS-100	0	0	0	0	0	0	0	0	0	0	0	0	0	0	0	0	0.000116201376986317	0	0	0	0	0	0	0	0	0	0	0	0	0	0	0	0	0	0	0	0	0	0	0	0	0	0	0	0	0	k__Bacteria;p__Acidobacteriota;c__Blastocatellia;o__DS-100;
Entomoplasmatales	0	0	0	0	0	0	0	0	0	0	0	0	0	0	0	0	0	0	0	0	0	0	0	0	0	0	0	0	0	0	0	0	0	0	0	0	0	0	0	0	0	0	0	0	0.000116201376986317	0	k__Bacteria;p__Firmicutes;c__Bacilli;o__Entomoplasmatales;
Armatimonadales	0	0	0	0	0	0	0	0	0	0	0	0	0	0	0	0	0.000116201376986317	0	0	0	0	0	0	0	0	0	0	0	0	0	0	0	0	0	0	0	0	0	0	0	0	0	0	0	0	0	k__Bacteria;p__Armatimonadota;c__Armatimonadia;o__Armatimonadales;
p__unidentified_Bacteria;o__Caulobacterales	0	0	0	0	0	0	0	0	0	0	0	0	0	0	0	0	8.7151032739738e-05	0	0	0	0	0	0	0	0	0	0	0	0	0	0	0	0	0	0	0	0	0	0	0	0	0	0	0	0	0	k__Bacteria;p__unidentified_Bacteria;c__Alphaproteobacteria;o__Caulobacterales;
p__unidentified_Bacteria;o__Solirubrobacterales	0	0	0	0	0	0	0	0	0	0	0	0	0	0	0	5.81006884931586e-05	5.81006884931586e-05	5.81006884931586e-05	0	0	0	0	0	0	0	0	0	0	0	0	0	0	0	0	0	0	0	0	0	0	0	0	0	0	8.7151032739738e-05	0	k__Bacteria;p__unidentified_Bacteria;c__Thermoleophilia;o__Solirubrobacterales;
Subgroup_13	0	0	0	0	0	0	0	0	0	0	0	0	0	0	0	0	8.7151032739738e-05	0	0	0	0	0	0	0	0	0	0	0	0	0	0	0	0	0	0	0	0	0	0	0	0	0	0	0	0	0	k__Bacteria;p__Acidobacteriota;c__Acidobacteriae;o__Subgroup_13;
Acidimicrobiales	0	0	0	0	0	0	0	0	0	0	0	0	0	0	0	0	8.7151032739738e-05	0	0	0	0	0	0	0	0	0	0	0	0	0	0	0	0	0	0	0	0	0	0	0	0	0	0	0	0	0	k__Bacteria;p__unidentified_Bacteria;c__Acidimicrobiia;o__Acidimicrobiales;
Nitriliruptorales	0	0	0	0	0	0	0	0	0	0	0	0	0	0	0	0	0	0	0	0	0	0	0	0	0	0	0	0	0	0	0	0	0	0	0	0	0	0	0	0	0	5.81006884931586e-05	0	0	8.7151032739738e-05	2.90503442465793e-05	k__Bacteria;p__Actinobacteriota;c__Actinobacteria;o__Nitriliruptorales;
unidentified_Desulfuromonadia	0	0	0	0	0	0	0	0	0	0	0	0	0	0	0	0	0	0	0	0	0	0	0	0	0	0	0	0	0	0	0	0	0	0	0	8.7151032739738e-05	0	0	0	0	0	0	0	0	0	0	k__Bacteria;p__Desulfobacterota;c__Desulfuromonadia;o__unidentified_Desulfuromonadia;
p__unidentified_Bacteria;o__Myxococcales	5.81006884931586e-05	0	0	0	0	0	0	0	0	0	0	0	0	0	0	0	8.7151032739738e-05	0	0	0	0	0	0	0	0	0	0	0	0	0	0	0	0	0	0	0	0	0	0	0	0	0	0	0	0	0	k__Bacteria;p__unidentified_Bacteria;c__Myxococcia;o__Myxococcales;
Oligoflexales	0	0	0	0	0	0	0	0	0	0	0	0	0	0	0	0	0	0	0	0	0	0	0	0	0	0	0	0	0	0	0	0	0	0	0	8.7151032739738e-05	0	0	0	0	0	0	0	0	0	0	k__Bacteria;p__unidentified_Bacteria;c__Oligoflexia;o__Oligoflexales;
Coprothermobacterales	0	0	0	0	0	0	0	0	0	0	0	0	0	0	0	0	0	0	0	0	0	0	0	0	0	0	0	0	0	0	0	0	0	0	0	8.7151032739738e-05	0	0	0	0	0	0	0	0	0	0	k__Bacteria;p__Coprothermobacterota;c__Coprothermobacteria;o__Coprothermobacterales;
p__unidentified_Bacteria;o__Acetobacterales	0	0	0	0	0	0	0	0	0	0	0	0	0	0	0	2.90503442465793e-05	8.7151032739738e-05	0	0	0	0	0	0	0	0	0	0	0	0	0	0	0	0	0	0	2.90503442465793e-05	0	0	0	0	0	0	0	0	0	0	k__Bacteria;p__unidentified_Bacteria;c__Alphaproteobacteria;o__Acetobacterales;
Actinomarinales	0	0	0	0	0	0	0	0	0	0	0	5.81006884931586e-05	0	0	0	0	0	0	0	0	0	0	0	0	0	0	0	0	0	0	0	0	0	0	0	0	0	5.81006884931586e-05	2.90503442465793e-05	0	0	0	0	0	0	2.90503442465793e-05	k__Bacteria;p__unidentified_Bacteria;c__Acidimicrobiia;o__Actinomarinales;
p__unidentified_Bacteria;o__Cytophagales	0	0	0	0	0	0	0	0	0	0	0	0	0	0	0	0	5.81006884931586e-05	0	0	0	0	0	0	0	0	0	0	0	0	0	0	0	0	0	0	0	0	0	0	0	0	0	0	0	0	0	k__Bacteria;p__unidentified_Bacteria;c__Bacteroidia;o__Cytophagales;
p__unidentified_Bacteria;o__Fibrobacterales	0	0	0	0	0	0	0	0	0	0	0	0	0	0	0	0	5.81006884931586e-05	0	0	0	0	0	0	0	0	0	0	0	0	0	0	0	0	0	0	0	0	0	0	0	0	0	0	0	0	0	k__Bacteria;p__unidentified_Bacteria;c__Fibrobacteria;o__Fibrobacterales;
Bacteroidetes_VC2.1_Bac22	0	0	0	0	0	0	0	0	0	0	0	0	0	0	0	0	0	0	0	0	0	0	0	0	0	0	0	0	0	0	0	0	0	0	0	0	0	0	0	5.81006884931586e-05	0	0	0	0	0	2.90503442465793e-05	k__Bacteria;p__Bacteroidota;c__Bacteroidia;o__Bacteroidetes_VC2.1_Bac22;
Thermomicrobiales	0	0	0	0	0	0	0	0	0	0	0	0	0	0	0	0	0	0	0	0	0	0	0	0	0	0	0	0	0	0	0	0	0	0	0	0	0	0	0	5.81006884931586e-05	0	0	0	0	0	0	k__Bacteria;p__Chloroflexi;c__Chloroflexia;o__Thermomicrobiales;
PLTA13	0	0	0	0	0	0	0	0	0	0	0	0	0	0	0	0	5.81006884931586e-05	0	0	0	0	0	0	0	0	0	0	0	0	0	0	0	0	0	0	0	0	0	0	2.90503442465793e-05	0	0	0	0	0	0	k__Bacteria;p__Proteobacteria;c__Gammaproteobacteria;o__PLTA13;
Babeliales	0	0	0	0	0	0	0	0	0	0	0	0	0	0	0	0	5.81006884931586e-05	0	0	0	0	0	0	0	0	0	0	0	0	0	0	0	0	0	0	0	0	0	0	0	0	0	0	0	0	0	k__Bacteria;p__unidentified_Bacteria;c__Babeliae;o__Babeliales;
p__unidentified_Bacteria;o__Pseudomonadales	0	0	0	0	0	0	0	0	0	0	0	0	0	0	0	0	5.81006884931586e-05	0	0	0	0	0	0	0	0	0	0	0	0	0	0	0	0	0	0	0	0	0	0	0	0	0	0	0	0	0	k__Bacteria;p__unidentified_Bacteria;c__Gammaproteobacteria;o__Pseudomonadales;
Elev-16S-1166	0	0	0	0	0	0	0	0	0	0	0	0	0	0	0	0	5.81006884931586e-05	0	0	0	0	0	0	0	0	0	0	0	0	0	0	0	0	0	0	0	0	0	0	0	0	0	0	0	0	0	k__Bacteria;p__Acidobacteriota;c__Acidobacteriae;o__Elev-16S-1166;
Cyanobacteriales	0	0	0	0	0	0	0	0	0	0	0	0	0	0	0	0	0	0	0	0	0	0	0	0	0	0	0	0	0	0	0	0	0	0	0	0	0	0	0	5.81006884931586e-05	0	0	0	0	0	0	k__Bacteria;p__Cyanobacteria;c__Cyanobacteriia;o__Cyanobacteriales;
p__unidentified_Bacteria;o__Bacillales	0	0	0	0	0	0	0	0	0	0	0	0	5.81006884931586e-05	0	0	0	0	0	0	0	0	0	0	0	0	0	0	0	0	0	0	0	0	0	0	0	0	0	0	0	0	0	0	0	0	0	k__Bacteria;p__unidentified_Bacteria;c__Bacilli;o__Bacillales;
Ardenticatenales	0	0	0	0	0	0	0	0	0	0	0	0	0	0	0	0	0	0	0	0	0	0	0	0	0	0	0	0	0	0	0	0	0	0	0	0	0	0	0	2.90503442465793e-05	0	0	0	0	0	5.81006884931586e-05	k__Bacteria;p__unidentified_Bacteria;c__Anaerolineae;o__Ardenticatenales;
Micropepsales	0	0	0	0	0	0	0	0	0	0	0	0	0	0	0	0	5.81006884931586e-05	0	0	0	0	0	0	0	0	0	0	0	0	0	0	0	0	0	0	0	0	0	0	0	0	0	0	0	0	0	k__Bacteria;p__unidentified_Bacteria;c__Alphaproteobacteria;o__Micropepsales;
R7C24	2.90503442465793e-05	0	0	0	0	0	0	0	0	0	0	0	0	0	0	0	5.81006884931586e-05	0	0	0	0	0	0	0	0	0	0	0	0	0	0	0	0	0	0	0	0	0	0	0	0	0	0	0	0	0	k__Bacteria;p__Proteobacteria;c__Gammaproteobacteria;o__R7C24;
c__unidentified_Bacteria;o__Actinomycetales	0	0	0	5.81006884931586e-05	0	0	0	0	0	0	0	0	0	0	0	0	0	0	0	0	0	0	0	0	0	0	0	0	0	0	0	0	0	0	0	0	0	0	0	0	0	0	0	0	0	0	k__Bacteria;p__unidentified_Bacteria;c__unidentified_Bacteria;o__Actinomycetales;
Leptospirales	0	0	0	0	0	0	0	0	0	0	0	0	0	0	0	0	0	0	0	0	0	0	0	0	0	0	0	0	0	0	0	0	0	0	0	0	0	0	0	0	0	0	0	0	0	2.90503442465793e-05	k__Bacteria;p__Spirochaetota;c__Leptospirae;o__Leptospirales;
Chlamydiales	0	0	0	0	0	0	0	0	0	0	0	0	0	0	0	0	2.90503442465793e-05	0	0	0	0	0	0	0	0	0	0	0	0	0	0	0	0	0	0	0	0	0	0	0	0	0	0	0	0	0	k__Bacteria;p__Chlamydiae;c__unidentified_Chlamydiae;o__Chlamydiales;
Deinococcales	0	0	0	0	0	0	0	0	0	0	0	0	0	0	0	0	0	0	0	0	0	0	0	0	0	0	0	0	0	0	0	0	0	0	0	0	0	0	0	0	0	0	0	0	0	2.90503442465793e-05	k__Bacteria;p__Deinococcota;c__Deinococci;o__Deinococcales;
Pedosphaerales	0	0	0	0	0	0	0	0	0	0	0	0	0	0	0	0	0	0	0	0	0	0	0	0	0	0	0	0	0	0	0	0	0	0	0	0	0	0	0	0	0	0	0	0	0	2.90503442465793e-05	k__Bacteria;p__Verrucomicrobiota;c__Verrucomicrobiae;o__Pedosphaerales;
Paracaedibacterales	0	0	0	0	0	0	0	0	0	0	0	0	0	0	0	0	2.90503442465793e-05	0	0	0	0	0	0	0	0	0	0	0	0	0	0	0	0	0	0	0	0	0	0	0	0	0	0	0	0	0	k__Bacteria;p__Proteobacteria;c__Alphaproteobacteria;o__Paracaedibacterales;
Micavibrionales	0	0	0	0	0	0	0	0	0	0	0	0	0	0	0	0	2.90503442465793e-05	0	0	0	0	0	0	0	0	0	0	0	0	0	0	0	0	0	0	0	0	0	0	0	0	0	0	0	0	0	k__Bacteria;p__unidentified_Bacteria;c__Alphaproteobacteria;o__Micavibrionales;
WCHB1-41	2.90503442465793e-05	0	0	0	0	0	0	0	0	0	0	0	0	0	0	0	0	0	0	0	0	0	0	0	0	0	0	0	0	0	0	0	0	0	0	0	0	0	0	0	0	0	0	0	0	0	k__Bacteria;p__Verrucomicrobiota;c__Kiritimatiellae;o__WCHB1-41;
Ga0077536	0	0	0	0	0	0	0	0	0	0	0	0	0	0	0	0	0	0	0	0	0	0	0	0	0	0	0	0	0	0	0	0	0	0	0	0	0	0	0	2.90503442465793e-05	0	0	0	0	0	2.90503442465793e-05	k__Bacteria;p__Proteobacteria;c__Gammaproteobacteria;o__Ga0077536;
mle1-27	0	0	0	0	0	0	0	0	0	0	0	0	0	0	0	0	2.90503442465793e-05	0	0	0	0	0	0	0	0	0	0	0	0	0	0	0	0	0	0	0	0	0	0	0	0	0	0	0	0	0	k__Bacteria;p__Myxococcota;c__Polyangia;o__mle1-27;
Obscuribacterales	0	0	0	0	0	0	0	0	0	0	0	0	0	0	0	0	2.90503442465793e-05	0	0	0	0	0	0	0	0	0	0	0	0	0	0	0	0	0	0	0	0	0	0	0	0	0	0	0	0	0	k__Bacteria;p__Cyanobacteria;c__Vampirivibrionia;o__Obscuribacterales;
S085	0	0	0	0	0	0	0	0	0	0	0	0	0	0	0	0	2.90503442465793e-05	0	0	0	0	0	0	0	0	0	0	0	0	0	0	0	0	0	0	0	0	0	0	0	0	0	0	0	0	0	k__Bacteria;p__Chloroflexi;c__Dehalococcoidia;o__S085;
p__unidentified_Bacteria;o__Steroidobacterales	2.90503442465793e-05	0	0	0	0	0	0	0	0	0	0	0	0	0	0	0	0	0	0	0	0	0	0	0	0	0	0	0	0	0	0	0	0	0	0	0	0	0	0	0	0	0	0	0	0	0	k__Bacteria;p__unidentified_Bacteria;c__Gammaproteobacteria;o__Steroidobacterales;
Kallotenuales	0	0	0	0	0	0	0	0	0	0	0	0	0	0	0	0	2.90503442465793e-05	0	0	0	0	0	0	0	0	0	0	0	0	0	0	0	0	0	0	0	0	0	0	0	0	0	0	0	0	0	k__Bacteria;p__Chloroflexi;c__Chloroflexia;o__Kallotenuales;
Others	0.000842459983149912	0.00174302065479504	0.00130726549109594	0.00203352409725932	0.00255643029369867	0.00307933649013603	0.00092961101589073	0.00107486273712321	0.00336983993260265	0.0005229061964378	0.00136536617958849	0.00116201376986191	0.00104581239287627	0.000900560671642237	0.000203352409725355	0.00458995439095922	0.0172559044824672	0.00174302065479481	0.00127821514684934	0.00113296342561608	0.00287598408041079	0.00159776893356189	0.00220782616273929	0.000958661360136781	0.000900560671643458	0.00049385585219186	0.00575196816082135	0.00110391308137003	0.000435755163698648	0.000668157917671164	0.00122011445835635	0.00104581239287649	0.00217877581849302	0.00011620137698598	0.00116201376986225	0.0152514307294535	0.00185922203178113	0.00116201376986236	0.00755308950411027	0.00133631583534111	0.00235307788397299	0.00258548063794517	0.003892746129041	0.00275978270342447	0.0221944630043861	0.00174302065479426	Others
