# Supplementary material for: Correlation Between Gut Microbiota and Testosterone in Male Patients With Type 2 Diabetes Mellitus
Source: Front Endocrinol (Lausanne). 2022 Mar 25;13:836485. doi: 10.3389/fendo.2022.836485 (PMC8990747; doi:10.3389/fendo.2022.836485)
Supplement: Supplementary file 2 [file DataSheet_2.zip › otu_table.p.relative.xls]

Taxonomy	LT1	LT2	LT3	LT4	LT5	LT6	LT7	LT8	LT9	LT10	LT11	LT12	LT13	LT14	LT15	LT16	LT17	LT18	NT1	NT2	NT3	NT4	NT5	NT6	NT7	NT8	NT9	NT10	NT11	NT12	NT13	NT14	NT15	NT16	NT17	NT18	NT19	NT20	NT21	NT22	NT23	NT24	NT25	NT26	NT27	NT28	Tax_detail
Firmicutes	0.531446997646924	0.282078842634286	0.74261394997531	0.519303953751854	0.718037358742705	0.343839874502515	0.735932370798597	0.541062661592542	0.770850884582984	0.665136681869682	0.737326787322432	0.53368387415391	0.310461028963194	0.479998837986231	0.624175696482005	0.82642419312669	0.697847369491331	0.627894140545567	0.628039392266801	0.542921883624323	0.295761554774425	0.66211544606804	0.32884989687128	0.499782122418153	0.422362955001018	0.385120413676904	0.438021090549925	0.584434825552685	0.604711965836798	0.48758097783459	0.325654359004156	0.551898439996517	0.7061848182901	0.397089155506495	0.52604363361706	0.640676292014062	0.796473288208468	0.60927286988351	0.659065159922148	0.589431484763097	0.434012143043897	0.486941870261164	0.309444266914563	0.576504081573369	0.545158760131308	0.361386282427449	k__Bacteria;p__Firmicutes;
Bacteroidota	0.421084739854168	0.13180141184673	0.179414926066874	0.328937047904018	0.201899892513726	0.470092670598148	0.191412718240711	0.0621386863434331	0.0273654242802777	0.197077535368794	0.100339889027685	0.383115939923888	0.347035412369637	0.345408593091829	0.022717369200825	0.0692560206838451	0.13842489033495	0.176451790953723	0.0958661360137117	0.259390523777707	0.549196757981583	0.0603956656886384	0.587281759288848	0.0235598291839758	0.478110565610203	0.186474159718793	0.498620108648288	0.144757865380705	0.22946866920373	0.0495598872846643	0.194521105075095	0.13749527931906	0.244371495802225	0.0120558928623304	0.385207564709643	0.24050780001743	0.130261743601662	0.277982744095518	0.013188856287947	0.0209452982017837	0.106469511663713	0.160299799552625	0.420155128838277	0.333788455393197	0.097638207012753	0.0788135839409697	k__Bacteria;p__Bacteroidota;
Proteobacteria	0.0136536617958923	0.0679197048485024	0.0209452982017837	0.030038055950963	0.0504023472678151	0.127734363652209	0.0213810533654824	0.0262324608546611	0.168782500072626	0.0108938790924672	0.129884089126456	0.0411062371089097	0.0380850013072655	0.163553438108242	0.332219736803881	0.0389274612904163	0.0647822676698718	0.0188246230717834	0.0670772448653516	0.0608895215408303	0.106469511663713	0.0924091450483688	0.0114167852889057	0.0360514772100049	0.080382302530285	0.033698399326032	0.0258548063794556	0.0400023240275397	0.027830229788223	0.01885367341603	0.00668157917671324	0.0058972198820556	0.0108648287482207	0.078929785317956	0.00886035499520669	0.012433547337536	0.0445341777300061	0.0334369462278128	0.0847108038230253	0.0926415478023414	0.0436917177468553	0.22615692995962	0.0374168433895942	0.0254771519042501	0.275019608982367	0.528425761845279	k__Bacteria;p__Proteobacteria;
Actinobacteriota	0.0266682160183598	0.51439444557418	0.0384045550939778	0.117072887313715	0.0222525636928798	0.0520872672341167	0.0470615576794585	0.322487871481277	0.0264358132643872	0.123289660982483	0.027278273247538	0.0386079075037039	0.301397321558261	0.00987711704383697	0.0199285361531534	0.0545565464950759	0.0286436394271272	0.166313220811666	0.202074194579206	0.131394707027278	0.0428783081079511	0.180373587427011	0.0525230223978154	0.438398745025129	0.0157162362373994	0.393167359033205	0.0305028614589083	0.22624408099236	0.13409638904221	0.441623333236499	0.468175347877873	0.302007378787439	0.0325654359004154	0.50989164221596	0.0145251721232897	0.0653632745548035	0.0226592685123319	0.0764314557127502	0.23490108357784	0.290416291433054	0.409842256630741	0.121285187229469	0.0809633094152165	0.0562995671498707	0.0540917409871307	0.0210905499230166	k__Bacteria;p__Actinobacteriota;
Fusobacteriota	8.7151032739738e-05	0.000668157917671325	0	2.90503442465793e-05	2.90503442465793e-05	0	0.000464805507945269	0.0457252418441158	0.000145251721232897	0.000174302065479476	0.00293408476890451	0	0	0	0.000116201376986317	0.00110391308137001	0	0.000668157917671324	0	2.90503442465793e-05	0.000639107573424745	5.81006884931586e-05	8.7151032739738e-05	0	2.90503442465793e-05	0.000174302065479476	0.000290503442465793	8.7151032739738e-05	0.00191732272027424	8.7151032739738e-05	8.7151032739738e-05	0	8.7151032739738e-05	5.81006884931586e-05	0.00775644191383668	0	0	0	5.81006884931586e-05	0	0.000784359294657642	0.00107486273712343	0.141300874415362	0.00101676204863028	0.00188827237602766	0	k__Bacteria;p__Fusobacteriota;
Verrucomicrobiota	0.00124916480260291	0.000290503442465793	0.000464805507945269	0.000232402753972635	0.000290503442465793	0.000203352409726055	0.000726258606164483	0.000203352409726055	0.000261453098219214	0.000319553786712373	0.000464805507945269	0	0	0	0	0.00124916480260291	0.00464805507945269	0.000116201376986317	0.000261453098219214	0.000610057229178166	0.000116201376986317	0.000377654475205531	0.00101676204863028	5.81006884931586e-05	8.7151032739738e-05	0.000203352409726055	0.000464805507945269	0.000348604130958952	8.7151032739738e-05	0.000232402753972635	0.000116201376986317	0.000145251721232897	0.000203352409726055	0.000581006884931586	0.0494146355634314	0.00920895912616564	0	0	0	2.90503442465793e-05	0.000929611015890538	0.000116201376986317	0	0.00043575516369869	0	5.81006884931586e-05	k__Bacteria;p__Verrucomicrobiota;
unidentified_Bacteria	0.00156871858931528	0.000610057229178166	0.0113877349446591	0.00194637306452081	0.00284693373616477	0.00249832960520582	0.0016849199663016	0.00104581239287686	0.00261453098219214	0.0023821282282195	0.000116201376986317	0.00124916480260291	0.00122011445835633	0.000348604130958952	0.000261453098219214	0.00223687650698661	0.024518490544113	0.00403799785027453	0.00368939371931557	0.00313743717863057	0.00136536617958923	0.0016849199663016	0.0162391424338378	0.000987711704383697	0.00113296342561659	0.000668157917671325	0.00043575516369869	0.00241117857246608	0.00142346686808239	0.00124916480260291	0.00319553786712373	0.00139441652383581	0.00345699096534294	0.000958661360137118	0.00496760886616506	0.0132760073206868	0.00339889027684978	0.00127821514684949	0.000755308950411062	0.000639107573424745	0.00130726549109607	0.00104581239287686	0.00610057229178166	0.00357319234232926	0.00307933649013741	0.0015396682450687	k__Bacteria;p__unidentified_Bacteria;
Acidobacteriota	0.000784359294657642	0	0	0	0	0	0	0	0	0	0	0	0	0	0	0.000145251721232897	0.0187374720390437	0	0	0	0	0	0	0	0	0	0	0	0	0	0	0	0	0	0	0.000174302065479476	0	0	0	0.000987711704383697	0	0	0	0	0	0.00124916480260291	k__Bacteria;p__Acidobacteriota;
Desulfobacterota	0.000813409638904221	0.00043575516369869	0.00458995439095953	0.00043575516369869	0.00156871858931528	0.000377654475205531	0.000377654475205531	8.7151032739738e-05	0.000116201376986317	0.000290503442465793	0.000290503442465793	0.000116201376986317	8.7151032739738e-05	0	8.7151032739738e-05	0.000319553786712373	0.00174302065479476	0.000581006884931586	0.00162681927780844	0.000348604130958952	0.000551956540685007	0.000610057229178166	0.000551956540685007	5.81006884931586e-05	0.00127821514684949	0.000145251721232897	2.90503442465793e-05	0.000581006884931586	2.90503442465793e-05	0.000174302065479476	0.000551956540685007	2.90503442465793e-05	0.000232402753972635	0.000203352409726055	0.000203352409726055	0.000348604130958952	0.00159776893356186	0.000232402753972635	0	0.000145251721232897	0.000464805507945269	0.000174302065479476	0.000639107573424745	0.000290503442465793	0.000987711704383697	5.81006884931586e-05	k__Bacteria;p__Desulfobacterota;
Euryarchaeota	0	0	0	0	0	0	0	0	0	0	0	0	0	0	0	8.7151032739738e-05	0	0.0033698399326032	0	0	0	2.90503442465793e-05	0	0	0	0	0	0	0	0	0	0	0	0	0	0.000668157917671324	0	0	0	0	0	0	0	2.90503442465793e-05	0	0	k__Archaea;p__Euryarchaeota;
Chloroflexi	0	0	0	0	0	0	0	0	0	0	0	0	2.90503442465793e-05	0	0	2.90503442465793e-05	0.00241117857246608	5.81006884931586e-05	0	0	0	0	0	0	0	0	0	0	0	0	0	0	0	0	0	0.000668157917671324	0	0	0	0.00203352409726055	0	0	0	0	2.90503442465793e-05	0.00313743717863057	k__Bacteria;p__Chloroflexi;
Myxococcota	0.000174302065479476	0	0	0	0	0	0	0	0	0	0	0	0	0	0	0	0.00310838683438399	0	0	0	0	0	0	0	0	0	0	0	0	0	0	0	0	0	0	0	0	0	5.81006884931586e-05	0.000116201376986317	0	0	0	0	0	0.00040670481945211	k__Bacteria;p__Myxococcota;
Nitrospirota	0	0	0	0	0	0	0	0	0	0	0	0	0	0	0	0	0.00217877581849345	0	0	0	0	0	0	0	0	0	0	0	0	0	0	0	0	0	0	0	0	0	0	0.00119106411410975	0	0	0	0	0	0.00209162478575371	k__Bacteria;p__Nitrospirota;
Synergistota	2.90503442465793e-05	2.90503442465793e-05	0.00119106411410975	2.90503442465793e-05	0.000174302065479476	2.90503442465793e-05	0.000116201376986317	0	0	0	0	0	0	0	0.000232402753972635	0	5.81006884931586e-05	0	0.000551956540685007	0.000145251721232897	0.000116201376986317	0.000290503442465793	0.000116201376986317	8.7151032739738e-05	0	0	0	2.90503442465793e-05	0	0	0	0	0	8.7151032739738e-05	0.00197542340876739	0.0008424599831508	0.000174302065479476	0	0	0	0	0	0.000116201376986317	0	0	0	k__Bacteria;p__Synergistota;
Campylobacterota	0.00122011445835633	2.90503442465793e-05	0	0	0	0	0	0	0	0	0	0.000929611015890538	0.000639107573424745	5.81006884931586e-05	5.81006884931586e-05	0.000116201376986317	0	0	0	0	0	0	0	0	0	0	0	0	0	0	0	0	0	0	0	0	0.000174302065479476	0.000261453098219214	8.7151032739738e-05	0.000116201376986317	0.000116201376986317	0.000319553786712373	0	0	0	0.000116201376986317	k__Bacteria;p__Campylobacterota;
Cyanobacteria	2.90503442465793e-05	0	5.81006884931586e-05	2.90503442465793e-05	0.000145251721232897	8.7151032739738e-05	0	0	2.90503442465793e-05	0	0	5.81006884931586e-05	0	2.90503442465793e-05	0	0.00104581239287686	0.000290503442465793	0	0	0	5.81006884931586e-05	5.81006884931586e-05	0	0	0	0	0	0	0	5.81006884931586e-05	0	0	0	0	0	0	0	0	0	0.000116201376986317	0	0	0	0	0	0	k__Bacteria;p__Cyanobacteria;
Gemmatimonadetes	8.7151032739738e-05	0	0	0	0	0	0	0	0	0	0	0	0	0	0	0	0.00104581239287686	0	0	0	0	0	0	0	0	0	0	0	0	0	0	0	0	0	0	0	0	0	0	0	0	0	2.90503442465793e-05	0	0	0	k__Bacteria;p__Gemmatimonadetes;
Deinococcota	8.7151032739738e-05	0	0	0	0	0	0	0	0	0	0	0	0	0	0	0	0.00087151032739738	0	0	0	0	0	0	0	0	0	0	0	0	0	0	0	0	0	0	0	0	0	0	0	0	0	0	0	0	2.90503442465793e-05	k__Bacteria;p__Deinococcota;
Methylomirabilota	0	0	0	0	0	0	0	0	0	0	0	0	0	0	0	0	0.0008424599831508	0	0	0	0	0	0	0	0	0	0	0	0	0	0	0	0	0	0	0	0	0	0	0	0	0	0	0	0	0	k__Bacteria;p__Methylomirabilota;
Caldatribacteriota	0	0	0	0	0	0	0	0	0	0	0	0	0	0	0	0	0	0	0	0	0	0	0	0	0	0	0	0	0	0	0	0	0	0	0	0.000581006884931586	0	0	0	0	0	0	0	0	0	0	k__Bacteria;p__Caldatribacteriota;
Kapabacteria	0	0	0	0	0	0	0	0	0	0	0	0	0	0	0	0	0.000145251721232897	0	0	0	0	0	0	0	0	0	0	0	0	0	0	0	0	0	0	0	0	0	0	0.000232402753972635	0	0	0	0	0	0.000377654475205531	k__Bacteria;p__Kapabacteria;
Halobacterota	0	0	0	0	0	0	0	0	0	0	0	0	0	0	0	0	0	0	0	0	0	0	0	0	0	0	0	0	0	0	0	0	0	0	0	0.000377654475205531	0	0	0	0	0	0	0	0	0	0	k__Archaea;p__Halobacterota;
Armatimonadota	0	0	0	0	0	0	0	0	0	0	0	0	0	0	0	0	0.000174302065479476	0	0	0	0	0	0	0	0	0	0	0	0	0	0	0	0	0	0	0	0	0	0	0.000319553786712373	0	0	0	0	0	0.000348604130958952	k__Bacteria;p__Armatimonadota;
Bdellovibrionota	0	0	0	0	0	0	0	0	0	0	0	0	0	0	0	0	0.000261453098219214	0	0	0	0	0	0	0	0	0	0	0	0	0	0	0	0	0	0	0	0	0	0	0.000116201376986317	0	0	0	0	0	2.90503442465793e-05	k__Bacteria;p__Bdellovibrionota;
Spirochaetota	0.000261453098219214	0	0	0	0	0	0	0	0	0	0	0	0	0	0	0	0	0	0	0	0	0	0	0	0	0	0	0	0	0	0	0	0	0	0	0	0	0	0	0	0	0	0	0	0	2.90503442465793e-05	k__Bacteria;p__Spirochaetota;
Latescibacterota	0	0	0	0	0	0	0	0	0	0	0	0	0	0	0	0	0.000232402753972635	0	0	0	0	0	0	0	0	0	0	0	0	0	0	0	0	0	0	0	0	0	0	0	0	0	0	0	0	0	k__Bacteria;p__Latescibacterota;
Entotheonellaeota	0	0	0	0	0	0	0	0	0	0	0	0	0	0	0	0	0.000203352409726055	0	0	0	0	0	0	0	0	0	0	0	0	0	0	0	0	0	0	0	0	0	0	0	0	0	0	0	0	0	k__Bacteria;p__Entotheonellaeota;
MBNT15	0	0	0	0	0	0	0	0	0	0	0	0	0	0	0	0	0.000174302065479476	0	0	0	0	0	0	0	0	0	0	0	0	0	0	0	0	0	0	0	0	0	0	0.000203352409726055	0	0	0	0	0	0.000145251721232897	k__Bacteria;p__MBNT15;
Fibrobacterota	0	0	0	0	0	0	0	0	0	0	0	0	0	0	0	0	0	0	0	0	0	0	0	0	0	0	0	0	0	0	0	0	0	0	0	0.000203352409726055	0	0	0	0	0	0	0	0	0	0	k__Bacteria;p__Fibrobacterota;
Deferribacteres	0	2.90503442465793e-05	2.90503442465793e-05	0	2.90503442465793e-05	0	2.90503442465793e-05	0	8.7151032739738e-05	0	0	0	0	0	0	5.81006884931586e-05	0	0	0	5.81006884931586e-05	0	5.81006884931586e-05	0	5.81006884931586e-05	0	0	2.90503442465793e-05	0	0	0	0	0.000116201376986317	0	2.90503442465793e-05	2.90503442465793e-05	2.90503442465793e-05	0	5.81006884931586e-05	0	0	2.90503442465793e-05	0	0	0	0	0	k__Bacteria;p__Deferribacteres;
Coprothermobacterota	0	0	0	0	0	0	0	0	0	0	0	0	0	0	0	0	0	0	0	0	0	0	0	0	0	0	0	0	0	0	0	0	0	0	0	8.7151032739738e-05	0	0	0	0	0	0	0	0	0	0	k__Bacteria;p__Coprothermobacterota;
Elusimicrobiota	0	0	0	0	0	0	0	0	0	0	0	0	0	0	0	0	8.7151032739738e-05	0	0	0	0	0	0	0	0	0	0	0	0	0	0	0	0	0	0	0	0	0	0	0	0	0	0	0	0	0	k__Bacteria;p__Elusimicrobiota;
Gemmatimonadota	0	0	0	0	0	0	0	0	0	0	0	0	0	0	0	0	8.7151032739738e-05	0	0	0	0	0	0	0	0	0	0	0	0	0	0	0	0	0	0	0	0	0	0	0	0	0	0	0	0	0	k__Bacteria;p__Gemmatimonadota;
WS2	0	0	0	0	0	0	0	0	0	0	0	0	0	0	0	0	2.90503442465793e-05	0	0	0	0	0	0	0	0	0	0	0	0	0	0	0	0	0	0	0	0	0	0	0	0	0	0	0	0	0	k__Bacteria;p__WS2;
Chlamydiae	0	0	0	0	0	0	0	0	0	0	0	0	0	0	0	0	2.90503442465793e-05	0	0	0	0	0	0	0	0	0	0	0	0	0	0	0	0	0	0	0	0	0	0	0	0	0	0	0	0	0	k__Bacteria;p__Chlamydiae;
Zixibacteria	0	0	0	0	0	0	0	0	0	0	0	0	0	0	0	0	2.90503442465793e-05	0	0	0	0	0	0	0	0	0	0	0	0	0	0	0	0	0	0	0	0	0	0	0	0	0	0	0	0	0	k__Bacteria;p__Zixibacteria;
Others	0.000755308950408873	0.00171397031054776	0.000900560671641348	0.00194637306451795	0.00232402753972283	0.00305028614588787	0.000813409638901641	0.00101676204862811	0.00331173924410832	0.000435755163696649	0.00136536617958716	0.00113296342561453	0.00104581239287493	0.000726258606162822	0.000203352409724356	0.00444470266972508	0.0083955494872594	0.00168491996630071	0.000813409638901641	0.00107486273712054	0.00284693373616307	0.00153966824506457	0.00191732272027156	0.000958661360134894	0.000900560671641459	0.000348604130956831	0.00575196816082035	0.00110391308136837	0.000435755163695872	0.000581006884928903	0.00101676204862855	0.00101676204862722	0.00203352409725788	0.000116201376984204	0.00101676204862755	0.0145542224675349	0.000726258606161601	0.00104581239287438	0.0071754350289025	0.000319553786710003	0.00235307788397121	0.00258548063794428	0.00383464544054724	0.00258548063794317	0.0221073119716459	0.000668157917668166	Others
