# Supplementary material for: Correlation Between Gut Microbiota and Testosterone in Male Patients With Type 2 Diabetes Mellitus
Source: Front Endocrinol (Lausanne). 2022 Mar 25;13:836485. doi: 10.3389/fendo.2022.836485 (PMC8990747; doi:10.3389/fendo.2022.836485)
Supplement: Supplementary file 2 [file DataSheet_2.zip › otu_table.s.relative.xls]

Taxonomy	LT1	LT2	LT3	LT4	LT5	LT6	LT7	LT8	LT9	LT10	LT11	LT12	LT13	LT14	LT15	LT16	LT17	LT18	NT1	NT2	NT3	NT4	NT5	NT6	NT7	NT8	NT9	NT10	NT11	NT12	NT13	NT14	NT15	NT16	NT17	NT18	NT19	NT20	NT21	NT22	NT23	NT24	NT25	NT26	NT27	NT28	Tax_detail
Enterococcus_faecium	0.000145251721232897	0.000203352409726055	5.81006884931586e-05	0.000116201376986317	0.00124916480260291	5.81006884931586e-05	8.7151032739738e-05	8.7151032739738e-05	0.000116201376986317	0	0.00313743717863057	0.0008424599831508	5.81006884931586e-05	0.000987711704383697	5.81006884931586e-05	0.672050663800366	0.000174302065479476	0.0102257211747959	0.000116201376986317	8.7151032739738e-05	0.0008424599831508	8.7151032739738e-05	2.90503442465793e-05	5.81006884931586e-05	0.000290503442465793	5.81006884931586e-05	0.000203352409726055	0	0	2.90503442465793e-05	0	0	5.81006884931586e-05	0.000668157917671324	0.000290503442465793	0.00293408476890451	0.000522906196438428	0.000377654475205531	0.000493855852191849	0.000406704819452111	0.00296313511315109	0.00734973709438457	0.00854080120849432	0.00627487435726113	0.00348604130958952	0.000522906196438428	k__Bacteria;p__Firmicutes;c__Bacilli;o__Lactobacillales;f__Enterococcaceae;g__Enterococcus;s__Enterococcus_faecium;
Bacteroides_dorei	0.0822124742178195	0.0986549690613834	0.0184179182523313	0.0405542805682247	0.0380269006187723	0.0370391889143886	0.0156871858931528	0.0334078958835662	0.00479330680068559	0.0117653894198646	0.00990616738808355	0.06318449873631	0.0149318769427418	0.214362490195509	0.0105743253057549	0.0106614763384946	0.0454056880574035	0.0527263748075415	0.0113005839119194	0.0134503093861662	0.172123289660982	0.0167329982860297	0.0876448885919298	0.00232402753972635	0.104465037910699	0.0119396914853441	0.473636812596229	0.0580135374604189	0.0179821630886326	0.0105162246172617	0.0209162478575371	0.00424135026000058	0.027830229788223	0.00159776893356186	0.0946460215553554	0.017197803793975	0.011532986665892	0.0898527147546698	0.0015396682450687	0.00894750602794643	0.0513610086279522	0.0116201376986317	0.110217006071522	0.0795688928913808	0.0457252418441159	0.00165586962205502	k__Bacteria;p__Bacteroidota;c__Bacteroidia;o__Bacteroidales;f__Bacteroidaceae;g__Bacteroides;s__Bacteroides_dorei;
Bifidobacterium_longum	0.00502570955465822	0.0186793713505505	0.00406704819452111	0.0930773029660402	0.00845365017575458	0.00662347848822009	0.00917990878191907	0.174505417889202	0.00610057229178166	0.0135665107631525	0.00180112134328792	0.00668157917671324	0.0701565813554891	0.00220782616274003	0.00345699096534294	0.00888940533945327	0.00310838683438399	0.00766929088109694	0.00246927926095924	0.0214391540539755	0.0132760073206868	0.00653632745548035	0.0061877233245214	0.0126078494030154	0.00342794062109636	0.028033582197949	0.00720448537315167	0.0467420038927461	0.0205385933823316	0.431862417569648	0.00700113296342562	0.239171484182088	0.00723353571739825	0.0575487319524736	0.00427040060424716	0.0589431484763094	0.00345699096534294	0.0165877465647968	0.18063504052523	0.0262905615431543	0.0226592685123319	0.0265810649856201	0.0160938907126049	0.0122592452720565	0.00528716265287744	0.0032245882113703	k__Bacteria;p__Actinobacteriota;c__Actinobacteria;o__Bifidobacteriales;f__Bifidobacteriaceae;g__Bifidobacterium;s__Bifidobacterium_longum;
Escherichia_coli	0.00101676204863028	0.0414548412398687	0.00935421084739854	0.017401156203701	0.0364000813409639	0.0445341777300061	0.0140022659268512	0.0194927809894547	0.0558057112976789	0.00287598408041135	0.0457252418441159	0.00935421084739854	0.00740783778287773	0.0143799204020568	0.301281120181274	0.00775644191383668	0.00819219707753537	0.00761119019260378	0.00554861575109665	0.00531621299712402	0.0495889376289109	0.0129564535339744	0.0023821282282195	0.0158324376143857	0.0389274612904163	0.0179821630886326	0.0177788106789065	0.0053452633413706	0.023065973331784	0.00642012607849403	0.00310838683438399	0.00197542340876739	0.00470615576794585	0.0568515236905557	0.0033698399326032	0.000174302065479476	0.00938326119164512	0.00827934811027511	0.0587107457223368	0.0651308718008308	0.0112424832234262	0.184150132179066	0.0085698515527409	0.0117072887313715	0.202393748365918	0.419080266101153	k__Bacteria;p__Proteobacteria;c__Gammaproteobacteria;o__Enterobacterales;f__Enterobacteriaceae;g__Escherichia-Shigella;s__Escherichia_coli;
Dialister_sp_Marseille-P5638	0.0395084681753479	0.00612962263602824	0.0985968683728902	0.00540336402986375	0.00220782616274003	0.0927577491793278	0.341602997995526	0.00839554948726142	0.00572291781657613	0.00270168201493188	0.0319553786712373	0.000551956540685007	0.00104581239287686	0.00107486273712343	0.000639107573424745	0.000784359294657642	0	0.00043575516369869	0.0143218197135636	0.00981901635534381	0.0752403915986404	0.00612962263602824	0.00273073235917846	0.0135955611073991	0.0682683089794614	0.00476425645643901	0.00578101850506928	0.011184382534933	0.0756761467623391	0.00203352409726055	0.0226011678238387	0.272230775934695	0.00862795224123406	0.00339889027684978	0.0058972198820556	0	0.221712227289893	0.000929611015890538	0.0130145542224675	0.000697208261917904	0.0260581587891817	0.00958661360137118	0.000348604130958952	0.000726258606164483	0.000551956540685007	0.00136536617958923	k__Bacteria;p__Firmicutes;c__Negativicutes;o__Veillonellales-Selenomonadales;f__Veillonellaceae;g__Dialister;s__Dialister_sp_Marseille-P5638;
Lactobacillus_mucosae	0	0.00217877581849345	0.00456090404671295	0.00177207099904134	0.00244022891671266	0.00130726549109607	0.00246927926095924	0.0864828748220666	0.00136536617958923	0.00275978270342504	0.000697208261917904	8.7151032739738e-05	2.90503442465793e-05	0.000174302065479476	5.81006884931586e-05	2.90503442465793e-05	0	2.90503442465793e-05	0.00499665921041164	0.00191732272027424	0.00572291781657613	0.00270168201493188	0.00209162478575371	0.308340353833193	0.00101676204863028	0.102111960026726	0.00235307788397293	0.00598437091479534	0.00217877581849345	0.00151061790082212	0.00244022891671266	0.0863085727565872	0.00203352409726055	0.149957877000842	0.000726258606164483	0	0.000116201376986317	0	0.00200447375301397	0.000116201376986317	0	0.000929611015890538	5.81006884931586e-05	2.90503442465793e-05	0	5.81006884931586e-05	k__Bacteria;p__Firmicutes;c__Bacilli;o__Lactobacillales;f__Lactobacillaceae;g__Lactobacillus;s__Lactobacillus_mucosae;
Bacteroides_coprocola	0	0.0025273799494524	0.00371844406356215	0.100136536617959	0.00328268889986346	0.199082009121808	0.048543125236034	0.000697208261917904	0.00325363855561688	0.000551956540685007	0.00679778055369956	0.035354268948087	0.000261453098219214	0.000377654475205531	8.7151032739738e-05	0.00127821514684949	0.000958661360137118	0.00325363855561688	0.00313743717863057	0.00456090404671295	0.00418324957150742	0.00200447375301397	0.00377654475205531	0.00197542340876739	0.127298608488511	0.0015396682450687	0.000929611015890538	0.0316358248845249	0.00499665921041164	0.000668157917671324	0.00273073235917846	0.0104000232402754	0.00456090404671295	0.000261453098219214	0.000551956540685007	0.106440461319467	0.0284112366731546	0.000203352409726055	0.00133631583534265	0.00244022891671266	0.0015396682450687	0.00174302065479476	0.00551956540685007	0.0246056415768527	0.00148156755657555	0.000203352409726055	k__Bacteria;p__Bacteroidota;c__Bacteroidia;o__Bacteroidales;f__Bacteroidaceae;g__Bacteroides;s__Bacteroides_coprocola;
Faecalibacterium_prausnitzii	0.152049501786596	0.00595532057054876	0.04433082532028	0.0108357784039741	0.195944571943178	0.0375039944223339	0.0615867298027482	0.00862795224123406	0.00700113296342562	0.101560003486041	0.00188827237602766	0.130988002207826	0.0196670830549342	0.00232402753972635	0.00334078958835662	0.0103709728960288	0.0839264445283677	0.102053859338233	0.058420242279871	0.114865061150975	0.0491531824652122	0.136652819335909	0.0380559509630189	0.00377654475205531	0.0230078726432908	0.0255933532812364	0.007872643290823	0.0640269587194608	0.0145251721232897	0.0140603666153444	0.0327687883101415	0.037155390291375	0.133224878714813	0.00438660198123348	0.0326235365889086	0.105510850303576	0.0639979083752142	0.0931644539987799	0.0248380443308253	0.010981030125207	0.171919937251256	0.0148156755657555	0.0416581936495947	0.129012578799059	0.0280626325421956	0.00334078958835662	k__Bacteria;p__Firmicutes;c__Clostridia;o__Oscillospirales;f__Ruminococcaceae;g__Faecalibacterium;s__Faecalibacterium_prausnitzii;
Megasphaera_elsdenii	0	0.000551956540685007	0.00917990878191907	0.000551956540685007	0.000319553786712373	0.000464805507945269	0.00990616738808355	0.000116201376986317	2.90503442465793e-05	8.7151032739738e-05	0	0	0	0	0	0.00139441652383581	0	0.00133631583534265	0.000551956540685007	0.000726258606164483	0.000406704819452111	0.000319553786712373	0.00043575516369869	0.000290503442465793	0.0446213287627458	8.7151032739738e-05	0.000116201376986317	0.000406704819452111	0.000261453098219214	8.7151032739738e-05	2.90503442465793e-05	0.000145251721232897	0.0018301716875345	0.000174302065479476	0.000116201376986317	0	0	0	0	0	0.000784359294657642	0.192109926502629	0.0015396682450687	0.00278883304767162	0.0119977921738373	0	k__Bacteria;p__Firmicutes;c__Negativicutes;o__Veillonellales-Selenomonadales;f__Veillonellaceae;g__Megasphaera;s__Megasphaera_elsdenii;
Bacteroides_plebeius	0	0.00354414199808268	0.0100223687650699	0.0514772100049386	0.03770734683206	0.169915463498242	0.0261162594776748	0.00316648752287715	0.00264358132643872	0.038462655782471	0.0278883304767161	0.000493855852191849	0.0270749208378119	0.000406704819452111	5.81006884931586e-05	0.000581006884931586	0.000348604130958952	0.00732068675013799	0.00729163640589141	0.00592627022630218	0.13621706417221	0.00592627022630218	0.00467710542369927	0.00197542340876739	0.131394707027278	0.00653632745548035	0.00087151032739738	0.00119106411410975	0.00148156755657555	0.00136536617958923	0.00116201376986317	0.0129274031897278	0.0053452633413706	0.000290503442465793	0.000581006884931586	0	0.0118815907968509	0.000581006884931586	0.00136536617958923	0.000726258606164483	0.000726258606164483	0.000668157917671324	0.00915085843767249	0.00694303227493246	0.00122011445835633	0.0645498649158993	k__Bacteria;p__Bacteroidota;c__Bacteroidia;o__Bacteroidales;f__Bacteroidaceae;g__Bacteroides;s__Bacteroides_plebeius;
Bacteroides_stercoris	0.123231560293989	0.00124916480260291	0.00528716265287744	0.00226592685123319	0.00206257444150713	0.00319553786712373	0.00307933649013741	0.000784359294657642	0.000348604130958952	0.00171397031054818	0.000145251721232897	0.167881939400982	0.00325363855561688	0.0790459866949423	0.000668157917671324	0.00139441652383581	0.00967376463411091	0.00511286058739796	0.00726258606164483	0.0113296342561659	0.0344827586206897	0.00171397031054818	0.117421491444674	0.000551956540685007	0.00275978270342504	0.00043575516369869	0.00043575516369869	0.0248380443308253	0.00409609853876768	0.000493855852191849	0.0107195770269878	0.000174302065479476	0.00865700258548064	0.000261453098219214	0.0153095314179473	0.00122011445835633	0.0015396682450687	0.00217877581849345	0.000813409638904221	0.000493855852191849	0.00496760886616506	0.00130726549109607	0.0196670830549342	0.00891845568369985	0.0035150916538361	0.00101676204863028	k__Bacteria;p__Bacteroidota;c__Bacteroidia;o__Bacteroidales;f__Bacteroidaceae;g__Bacteroides;s__Bacteroides_stercoris;
Romboutsia_ilealis	0.00209162478575371	0.000813409638904221	0.00206257444150713	0.00119106411410975	0.00142346686808239	0.00156871858931528	0.00348604130958952	0.000900560671643959	0.00903465706068617	0.00226592685123319	0.000377654475205531	0.00485140748917875	0.00444470266972664	0.0043575516369869	0.00441565232548006	0.00290503442465793	0.0202771402841124	0.004212299915754	0.00139441652383581	0.00598437091479534	0.00188827237602766	0.00775644191383668	0.00302123580164425	0.000522906196438428	0.00949946256863144	0.00107486273712343	0.000551956540685007	0.00810504604479563	0.000639107573424745	0.000610057229178166	0.00136536617958923	0.000377654475205531	0.00432850129274032	0.0008424599831508	0.00973186532260407	0	0.0156290852046597	0.00453185370246637	0.158091973389885	0.00973186532260407	0.0025273799494524	0.0501408941695959	0.00255643029369898	0.00522906196438428	0.00371844406356215	0.113703047381111	k__Bacteria;p__Firmicutes;c__Clostridia;o__Peptostreptococcales-Tissierellales;f__Peptostreptococcaceae;g__Romboutsia;s__Romboutsia_ilealis;
Ruminococcus_sp_N15.MGS-57	0.0242860877901403	0.00206257444150713	0.0122882956163031	0.00427040060424716	0.00732068675013799	0.00284693373616477	0.00636202539000087	0.00130726549109607	0.000929611015890538	0.00209162478575371	0	0.0143218197135636	0.000319553786712373	0.000377654475205531	0.00043575516369869	0.00156871858931528	0.0560671643958981	0.00981901635534381	0.154983586555501	0.0350056648171281	0.00612962263602824	0.0134503093861662	0.046683903204253	0.00145251721232897	0.00334078958835662	0.00874415361822038	0.000668157917671324	0.0356738227347994	0.0058972198820556	0.00142346686808239	0.00531621299712402	0.000581006884931586	0.00644917642274061	0.00151061790082212	0.00307933649013741	0.000551956540685007	0.00668157917671324	0.0276268773784969	0.00104581239287686	0.000493855852191849	0.00241117857246608	0.00165586962205502	0.0210033988902768	0.0427621067309648	0.00290503442465793	0.000493855852191849	k__Bacteria;p__Firmicutes;c__Clostridia;o__Oscillospirales;f__Ruminococcaceae;g__Ruminococcus;s__Ruminococcus_sp_N15.MGS-57;
Bacteroides_caccae	0.00334078958835662	0.000958661360137118	0.0109519797809604	0.00200447375301397	0.00807599570054905	0.00162681927780844	0.00281788339191819	0.0018301716875345	0.000290503442465793	0.00374749440780873	0.000406704819452111	0.00877320396246696	0.00220782616274003	0.00136536617958923	0.000290503442465793	0.00511286058739796	0.00357319234232926	0.0144380210905499	0.00122011445835633	0.0312000697208262	0.071957702698777	0.00151061790082212	0.00990616738808355	0.000522906196438428	0.0052000116201377	0.000377654475205531	0.00194637306452081	0.00366034337506899	0.0266682160183598	0.000377654475205531	0.00479330680068559	0.000174302065479476	0.00273073235917846	0.000290503442465793	0.014089416959591	0.00270168201493188	0.00278883304767162	0.00540336402986375	0.000145251721232897	0.000406704819452111	0.0174302065479476	0.00566481712808297	0.150684135607007	0.0217296574964413	0.00877320396246696	5.81006884931586e-05	k__Bacteria;p__Bacteroidota;c__Bacteroidia;o__Bacteroidales;f__Bacteroidaceae;g__Bacteroides;s__Bacteroides_caccae;
Klebsiella_pneumoniae	0	0.0194346803009616	0.00761119019260378	0.00485140748917875	0.00540336402986375	0.0768381605322023	0.00235307788397293	0.00371844406356215	0.101356651076315	0.00499665921041164	0.0428202074194579	0.00200447375301397	0.00122011445835633	0.108038230253028	0.0050547598989048	0.00142346686808239	0.00488045783342533	0.000726258606164483	0.0561833657728844	0.00383464544054847	0.0403218778142521	0.0713476454695988	0.0025273799494524	0.0181855154983587	0.0339017517357581	0.00586816953780902	0.00447375301397322	0.0300671062952096	0.00174302065479476	0.00133631583534265	0.00142346686808239	0.00194637306452081	0.00363129303082242	0.0174302065479476	0.00151061790082212	0.000261453098219214	0.00185922203178108	0.00429945094849374	0.00290503442465793	0.00345699096534294	0.00104581239287686	0.0115039363216454	0.00133631583534265	0.000697208261917904	0.0180402637771258	0.0693431717165848	k__Bacteria;p__Proteobacteria;c__Gammaproteobacteria;o__Enterobacterales;f__Enterobacteriaceae;g__Klebsiella;s__Klebsiella_pneumoniae;
Bacteroides_uniformis	0.0655085262760364	0.00290503442465793	0.0133341080091799	0.0033698399326032	0.00761119019260378	0.00226592685123319	0.00557766609534323	0.00290503442465793	0.000958661360137118	0.00429945094849374	0.00116201376986317	0.0268134677395927	0.00380559509630189	0.0087151032739738	0.00557766609534323	0.0113005839119194	0.0155709845161665	0.00682683089794614	0.00717543502890509	0.0226302181680853	0.0459285942538419	0.00273073235917846	0.0521453679226099	0.000522906196438428	0.00368939371931557	0.00165586962205502	0.00136536617958923	0.00795979432356273	0.0473811114661709	0.00165586962205502	0.010080469453563	0.000697208261917904	0.0958661360137118	0.00119106411410975	0.0978125090782326	0.0442146239432937	0.00302123580164425	0.0519420155128838	0.00110391308137001	0.000551956540685007	0.00284693373616477	0.00479330680068559	0.0112134328791796	0.0168782500072626	0.00438660198123348	0.000493855852191849	k__Bacteria;p__Bacteroidota;c__Bacteroidia;o__Bacteroidales;f__Bacteroidaceae;g__Bacteroides;s__Bacteroides_uniformis;
bacterium_enrichment_culture_clone_KWE55-24	0	0.00087151032739738	0.0018301716875345	0.00104581239287686	0.075821398483572	0.00127821514684949	0	0	0	0	0	0	0	0	0	0	0	0	0.00188827237602766	0.00200447375301397	0.00119106411410975	0.00191732272027424	0.0015396682450687	0.000493855852191849	0.000784359294657642	0	0	0	0	0.00467710542369927	0	2.90503442465793e-05	2.90503442465793e-05	0	0	0	0	0	0	0	0	0	0	0	0	0	k__Bacteria;p__Firmicutes;c__Clostridia;o__Oscillospirales;f__Ruminococcaceae;g__Ruminococcus;s__bacterium_enrichment_culture_clone_KWE55-24;
Collinsella_aerofaciens	0	0.000900560671643959	0.0060424716032885	0.0032245882113703	0.00104581239287686	0.00424135026000058	0.0133631583534265	0.0155709845161665	0.0015396682450687	0.0693141213723383	0.00264358132643872	0.00403799785027453	0.0204514423495918	0.0008424599831508	0.00258548063794556	0.00293408476890451	0.000406704819452111	0.047439212154664	0.048891729366993	0.0183598175638381	0.00206257444150713	0.00482235714493217	0.0018301716875345	0.00290503442465793	0.00200447375301397	0.0120268425180838	0.00191732272027424	0.0116201376986317	0.019057025825756	0.00229497719547977	0.031490573163292	0.0364872323737036	0.00151061790082212	0.00537431368561717	0.000581006884931586	0	0.0104000232402754	0.011532986665892	0.0401475757487726	0.0319844290154838	0.0228626209220579	0.00572291781657613	0.0399442233390466	0.0120558928623304	0.00383464544054847	0.00148156755657555	k__Bacteria;p__Actinobacteriota;c__Coriobacteriia;o__Coriobacteriales;f__Coriobacteriaceae;g__Collinsella;s__Collinsella_aerofaciens;
Lactobacillus_ruminis	0	0	2.90503442465793e-05	8.7151032739738e-05	2.90503442465793e-05	5.81006884931586e-05	0.00104581239287686	5.81006884931586e-05	0	0	0	0	0	0	0	0.00151061790082212	0	0.00180112134328792	5.81006884931586e-05	8.7151032739738e-05	0	2.90503442465793e-05	0	2.90503442465793e-05	0.000610057229178166	2.90503442465793e-05	0	0	5.81006884931586e-05	2.90503442465793e-05	2.90503442465793e-05	2.90503442465793e-05	0.000116201376986317	0	0	0	0	0	5.81006884931586e-05	0	0.000929611015890538	0.0656247276530227	0.00151061790082212	0.00354414199808268	0.00171397031054818	0	k__Bacteria;p__Firmicutes;c__Bacilli;o__Lactobacillales;f__Lactobacillaceae;g__Lactobacillus;s__Lactobacillus_ruminis;
Bacteroides_thetaiotaomicron	0.00708828399616535	0.000319553786712373	0.00214972547424687	0.00124916480260291	0.00316648752287715	0.000377654475205531	0.00525811230863086	0.00107486273712343	0.000406704819452111	0.00275978270342504	0.000464805507945269	0.0159195886471255	0.0212358016442495	0.00380559509630189	0.000116201376986317	0.00127821514684949	0.00488045783342533	0.00363129303082242	0.00159776893356186	0.00246927926095924	0.0107486273712343	0.000697208261917904	0.00403799785027453	0.000174302065479476	0.000784359294657642	0.000522906196438428	0.000813409638904221	0.000958661360137118	0.0187084216947971	0.000493855852191849	0.00560671643958981	0.000232402753972635	0.00662347848822009	0.000464805507945269	0.0636493042442553	0.00180112134328792	0.0043575516369869	0.0167620486302763	0.000145251721232897	0.000116201376986317	0.00142346686808239	0.00087151032739738	0.00999331842082329	0.0144089707463033	0.00148156755657555	0.000639107573424745	k__Bacteria;p__Bacteroidota;c__Bacteroidia;o__Bacteroidales;f__Bacteroidaceae;g__Bacteroides;s__Bacteroides_thetaiotaomicron;
Bifidobacterium_adolescentis	0.000290503442465793	0.00458995439095953	0.00165586962205502	0.00122011445835633	0.000697208261917904	0.00101676204863028	0.00142346686808239	0.011736339075618	0.000522906196438428	0.00139441652383581	0.00043575516369869	0.000755308950411062	0.0153676321064405	0.000116201376986317	0.000348604130958952	0.00127821514684949	0.000377654475205531	0.00775644191383668	0.00244022891671266	0.00714638468465851	0.00156871858931528	0.0025273799494524	0.00325363855561688	0.0550794526915144	0.000551956540685007	0.0100514191093164	0.000987711704383697	0.0184469685965779	0.00810504604479563	0.000581006884931586	0.0282369346076751	0.00246927926095924	0.00116201376986317	0.0285855387386341	0.000406704819452111	0.00043575516369869	0.000261453098219214	0.0025273799494524	0.000232402753972635	0.00636202539000087	0.0424135026000058	0.00743688812712431	0.00113296342561659	0.00255643029369898	0.00107486273712343	0.000203352409726055	k__Bacteria;p__Actinobacteriota;c__Actinobacteria;o__Bifidobacteriales;f__Bifidobacteriaceae;g__Bifidobacterium;s__Bifidobacterium_adolescentis;
Akkermansia_muciniphila	0.00122011445835633	0.000290503442465793	0.000464805507945269	0.000232402753972635	0.000290503442465793	0.000203352409726055	0.000726258606164483	0.000203352409726055	0.000261453098219214	0.000319553786712373	0.000464805507945269	0	0	0	0	0.00124916480260291	0.000493855852191849	0.000116201376986317	0.000261453098219214	0.000610057229178166	0.000116201376986317	0.000377654475205531	0.00101676204863028	5.81006884931586e-05	8.7151032739738e-05	0.000203352409726055	0.000464805507945269	0.000348604130958952	8.7151032739738e-05	0.000232402753972635	0.000116201376986317	0.000145251721232897	0.000203352409726055	0.000581006884931586	0.0494146355634314	0.00920895912616564	0	0	0	2.90503442465793e-05	0.000929611015890538	0.000116201376986317	0	0.00043575516369869	0	2.90503442465793e-05	k__Bacteria;p__Verrucomicrobiota;c__Verrucomicrobiae;o__Verrucomicrobiales;f__Akkermansiaceae;g__Akkermansia;s__Akkermansia_muciniphila;
Veillonella_magna	0	0.0469744066467188	0.000464805507945269	0.000406704819452111	0.000203352409726055	0.000290503442465793	0	0	0	0	0.000726258606164483	0	0	0	0	0	0	0	0.000348604130958952	0.000522906196438428	0.000464805507945269	0.000203352409726055	0.000261453098219214	0.000261453098219214	0.000406704819452111	0	0.00142346686808239	0	0	0	0	0	0	0	0	0	0	0	0	0	0	0	0	0	0	0	k__Bacteria;p__Firmicutes;c__Negativicutes;o__Veillonellales-Selenomonadales;f__Veillonellaceae;g__Veillonella;s__Veillonella_magna;
Phascolarctobacterium_faecium	0.000348604130958952	0.000290503442465793	0.00784359294657642	0.000639107573424745	0.00813409638904221	8.7151032739738e-05	0.000232402753972635	0.000203352409726055	0.000261453098219214	0.00769834122534352	0.000493855852191849	0.00453185370246637	0.000290503442465793	0.045783342532609	0.00087151032739738	2.90503442465793e-05	0.00671062952095982	0.000522906196438428	0.000668157917671324	0.000464805507945269	0.000290503442465793	0.000668157917671324	0.0133922086976731	0.000116201376986317	0.00235307788397293	0.00136536617958923	0.000261453098219214	0.00427040060424716	0.000319553786712373	0.000464805507945269	0.000784359294657642	0.000290503442465793	0.0156290852046597	0.000290503442465793	0.00305028614589083	0	0.00432850129274032	0.00395084681753479	0.000290503442465793	0.000290503442465793	2.90503442465793e-05	5.81006884931586e-05	0.000174302065479476	0.00043575516369869	0.000406704819452111	0.000551956540685007	k__Bacteria;p__Firmicutes;c__Negativicutes;o__Acidaminococcales;f__Acidaminococcaceae;g__Phascolarctobacterium;s__Phascolarctobacterium_faecium;
Fusobacterium_sp_RMA_1065	0	0	0	0	0	0	0.000145251721232897	0.0456380908113761	0.000145251721232897	0.000116201376986317	0	0	0	0	0	0	0	0	0	0	0.000522906196438428	0	0	0	0	0.000145251721232897	0.000174302065479476	8.7151032739738e-05	8.7151032739738e-05	8.7151032739738e-05	8.7151032739738e-05	0	2.90503442465793e-05	0	5.81006884931586e-05	0	0	0	0	0	0	0	0.000174302065479476	0	0	0	k__Bacteria;p__Fusobacteriota;c__Fusobacteriia;o__Fusobacteriales;f__Fusobacteriaceae;g__Fusobacterium;s__Fusobacterium_sp_RMA_1065;
Bacteroides_massiliensis	0.031490573163292	0.000551956540685007	0.00627487435726113	0.000697208261917904	0.00316648752287715	0.0154257327949336	0.00226592685123319	0.000203352409726055	0.000522906196438428	0.00191732272027424	0	0	0	0	0	0.00122011445835633	0.00101676204863028	0.00235307788397293	0.00139441652383581	0.00107486273712343	0.000929611015890538	0.000697208261917904	0.000958661360137118	0.000116201376986317	0.0423844522557592	0.000203352409726055	0.000145251721232897	0.000493855852191849	0.00206257444150713	0.000116201376986317	0.000290503442465793	5.81006884931586e-05	0.0092670598146588	8.7151032739738e-05	8.7151032739738e-05	0	0.000900560671643959	0	0	0	0.00185922203178108	0.00139441652383581	0.00595532057054876	0.00825029776602853	0.00249832960520582	0	k__Bacteria;p__Bacteroidota;c__Bacteroidia;o__Bacteroidales;f__Bacteroidaceae;g__Bacteroides;s__Bacteroides_massiliensis;
Alistipes_onderdonkii	0.00197542340876739	0.000261453098219214	0.000348604130958952	0.000668157917671324	0.00226592685123319	0.000668157917671324	0.00180112134328792	0.000203352409726055	0.000261453098219214	0.00374749440780873	0.000493855852191849	0.00139441652383581	5.81006884931586e-05	5.81006884931586e-05	5.81006884931586e-05	0.000987711704383697	0.00165586962205502	0.00278883304767162	0.00194637306452081	0.00287598408041135	0.000232402753972635	0.000551956540685007	0.0123754466490428	0.000464805507945269	0.000319553786712373	0.000319553786712373	0.000261453098219214	0.000203352409726055	0.00148156755657555	0.000290503442465793	0.00549051506260349	0.000348604130958952	0.000522906196438428	0.000639107573424745	0.040118525404526	0.000116201376986317	0.000987711704383697	0.0128983528454812	5.81006884931586e-05	5.81006884931586e-05	8.7151032739738e-05	0.00043575516369869	0.000958661360137118	0.000755308950411062	8.7151032739738e-05	8.7151032739738e-05	k__Bacteria;p__Bacteroidota;c__Bacteroidia;o__Bacteroidales;f__Rikenellaceae;g__Alistipes;s__Alistipes_onderdonkii;
Anaerostipes_hadrus	0.00287598408041135	0.00223687650698661	0.00101676204863028	0.000813409638904221	0.0026726316706853	0.00572291781657613	0.00177207099904134	0.0108357784039741	0.0149899776312349	0.019057025825756	0.00920895912616564	0.0262905615431543	0.00482235714493217	0.00261453098219214	0.0392760654213752	0.00087151032739738	0.00586816953780902	0.00206257444150713	0.0016849199663016	0.0016849199663016	0.00139441652383581	0.00723353571739825	0.00273073235917846	0.000232402753972635	0.000639107573424745	0.0025273799494524	0.00185922203178108	0.00778549225808326	0.00119106411410975	0.00915085843767249	0.00203352409726055	0.00159776893356186	0.0104000232402754	0.000551956540685007	0.00246927926095924	8.7151032739738e-05	0.00531621299712402	0.0109519797809604	0.0120558928623304	0.016849199663016	0.00235307788397293	0.00180112134328792	0.00374749440780873	0.00310838683438399	0.00313743717863057	0.00415419922726084	k__Bacteria;p__Firmicutes;c__Clostridia;o__Lachnospirales;f__Lachnospiraceae;g__Anaerostipes;s__Anaerostipes_hadrus;
Bacteroides_coprophilus	0	0.000377654475205531	0	0	0.000755308950411062	2.90503442465793e-05	0	0	2.90503442465793e-05	0	0.0391598640443889	8.7151032739738e-05	8.7151032739738e-05	0.000232402753972635	5.81006884931586e-05	0	0	0	0	0	5.81006884931586e-05	5.81006884931586e-05	5.81006884931586e-05	0	0	0	0.000464805507945269	2.90503442465793e-05	0	8.7151032739738e-05	0.00397989716178137	2.90503442465793e-05	2.90503442465793e-05	0.000232402753972635	0.000464805507945269	0	0.00244022891671266	0.000174302065479476	0.00432850129274032	2.90503442465793e-05	0	0	0	0	0	0	k__Bacteria;p__Bacteroidota;c__Bacteroidia;o__Bacteroidales;f__Bacteroidaceae;g__Bacteroides;s__Bacteroides_coprophilus;
Bacteroides_eggerthii	0.00569386747232955	0.000319553786712373	0.00127821514684949	0.000522906196438428	0.00226592685123319	0.00043575516369869	0.00107486273712343	0.000377654475205531	0.000145251721232897	0.000203352409726055	0	0.000290503442465793	0.000203352409726055	8.7151032739738e-05	0	0.000929611015890538	0.00691398193068588	0.000551956540685007	0.000406704819452111	0.0388984109461697	0.000610057229178166	0.000319553786712373	0.00087151032739738	0.000203352409726055	0.000639107573424745	0.000377654475205531	0.000145251721232897	0.000290503442465793	0.00278883304767162	0.000203352409726055	0.0184179182523313	0.000174302065479476	0.0130726549109607	0	0.000261453098219214	0	0.0023821282282195	0.0291084449350725	2.90503442465793e-05	5.81006884931586e-05	0.000290503442465793	0.00194637306452081	0.00087151032739738	0.00235307788397293	0.000406704819452111	5.81006884931586e-05	k__Bacteria;p__Bacteroidota;c__Bacteroidia;o__Bacteroidales;f__Bacteroidaceae;g__Bacteroides;s__Bacteroides_eggerthii;
Erysipelatoclostridium_ramosum	5.81006884931586e-05	0.00124916480260291	0	5.81006884931586e-05	2.90503442465793e-05	5.81006884931586e-05	0.000522906196438428	0.000348604130958952	0.000406704819452111	0.000406704819452111	0.000581006884931586	0.000319553786712373	0.00200447375301397	0.00386369578479505	0.000261453098219214	5.81006884931586e-05	0.000145251721232897	0	2.90503442465793e-05	0.000116201376986317	0.000145251721232897	2.90503442465793e-05	0	0	0	0.000377654475205531	0.0362257792754844	0.000551956540685007	0.000348604130958952	0.000290503442465793	0.00043575516369869	0.000174302065479476	0.000319553786712373	0	5.81006884931586e-05	0.000406704819452111	0.00197542340876739	0.00316648752287715	0.00287598408041135	0.00165586962205502	2.90503442465793e-05	0.000639107573424745	0	2.90503442465793e-05	2.90503442465793e-05	0.00261453098219214	k__Bacteria;p__Firmicutes;c__Bacilli;o__Erysipelotrichales;f__Erysipelatoclostridiaceae;g__Erysipelatoclostridium;s__Erysipelatoclostridium_ramosum;
Odoribacter_sp_Marseille-P2698	0	0.000232402753972635	0.0356738227347994	0.000377654475205531	0.000290503442465793	0.000232402753972635	0	0	0	0	0	0	0	0	0	0	0	0	0.000261453098219214	0.000377654475205531	0.000232402753972635	0.000232402753972635	0.000261453098219214	0.000174302065479476	0.000145251721232897	0	0	0.000348604130958952	0	0	0	0	0	0.000145251721232897	0	0	0	0	0	0	0	0	0	0	0	0	k__Bacteria;p__Bacteroidota;c__Bacteroidia;o__Bacteroidales;f__Marinifilaceae;g__Odoribacter;s__Odoribacter_sp_Marseille-P2698;
Blautia_obeum	0.0186793713505505	0.000522906196438428	0.00275978270342504	0.00133631583534265	0.00563576678383639	0.0025273799494524	0.00482235714493217	0.00557766609534323	0.00761119019260378	0.0173430555152079	0.000551956540685007	0.00246927926095924	0.00087151032739738	0.00159776893356186	0.0209452982017837	0.00249832960520582	0.00354414199808268	0.0053452633413706	0.007872643290823	0.0068849315864393	0.00212067513000029	0.00278883304767162	0.004212299915754	5.81006884931586e-05	0.000610057229178166	0.00159776893356186	0.00551956540685007	0.00316648752287715	0.00366034337506899	0.00113296342561659	0.00732068675013799	0.00110391308137001	0.00578101850506928	0.000958661360137118	0.0311129186880865	0.00159776893356186	0.00563576678383639	0.0173721058594544	0.000697208261917904	0.00127821514684949	0.0018301716875345	0.000697208261917904	0.00342794062109636	0.00264358132643872	0.00241117857246608	0.000813409638904221	k__Bacteria;p__Firmicutes;c__Clostridia;o__Lachnospirales;f__Lachnospiraceae;g__Blautia;s__Blautia_obeum;
Alistipes_shahii	0.00316648752287715	0.000348604130958952	0.00348604130958952	0.000900560671643959	0.00627487435726113	0.000581006884931586	0.000726258606164483	0.000203352409726055	0.000261453098219214	0.00116201376986317	0.000145251721232897	0.000755308950411062	0	0	5.81006884931586e-05	8.7151032739738e-05	0.00043575516369869	0.000610057229178166	0.00200447375301397	0.00583911919356244	0.00130726549109607	0.000610057229178166	0.0293989483775383	0.000493855852191849	0.000493855852191849	0.000174302065479476	5.81006884931586e-05	0.000261453098219214	0.00124916480260291	0.000261453098219214	0.00177207099904134	0.000145251721232897	0.00456090404671295	0.000203352409726055	0.0100223687650699	0.00601342125904192	0.00429945094849374	0.000958661360137118	2.90503442465793e-05	2.90503442465793e-05	0.000232402753972635	0.000145251721232897	0.000784359294657642	0.00116201376986317	0.000174302065479476	2.90503442465793e-05	k__Bacteria;p__Bacteroidota;c__Bacteroidia;o__Bacteroidales;f__Rikenellaceae;g__Alistipes;s__Alistipes_shahii;
Ruminococcus_bicirculans	0.00804694535630247	0.000406704819452111	0.00174302065479476	0.000319553786712373	0.0018301716875345	0.000348604130958952	0.000958661360137118	0.000203352409726055	0.000348604130958952	0.000145251721232897	8.7151032739738e-05	0	0	0	0	0.000348604130958952	0.00203352409726055	0.00119106411410975	0.000958661360137118	0.00868605292972722	0.000929611015890538	0.00124916480260291	0.00113296342561659	0.000145251721232897	0.000406704819452111	0.000261453098219214	2.90503442465793e-05	0.000232402753972635	0.000174302065479476	0.000116201376986317	0.00139441652383581	0.000116201376986317	0.00171397031054818	0.000116201376986317	0.00165586962205502	0.0282078842634285	5.81006884931586e-05	0.000232402753972635	0.000174302065479476	0	0.00174302065479476	0.000232402753972635	0.00366034337506899	0.00214972547424687	0.00313743717863057	0	k__Bacteria;p__Firmicutes;c__Clostridia;o__Oscillospirales;f__Ruminococcaceae;g__Ruminococcus;s__Ruminococcus_bicirculans;
Streptococcus_sp_FDAARGOS_192	0.000116201376986317	0.00615867298027482	0.000348604130958952	0.00374749440780873	0.000406704819452111	0.000377654475205531	0.00220782616274003	0.0189698747930163	0.00110391308137001	0.000813409638904221	0.0050547598989048	0.000319553786712373	0.00107486273712343	0.000581006884931586	0.000406704819452111	2.90503442465793e-05	0.00185922203178108	8.7151032739738e-05	0.00543241437411033	0.000755308950411062	0.00107486273712343	0.000784359294657642	0.000319553786712373	0.000203352409726055	0.000784359294657642	0.015396682450687	0.000639107573424745	0.000493855852191849	0.000406704819452111	0.000261453098219214	0.00043575516369869	0.000406704819452111	0.00043575516369869	0.00156871858931528	0.000377654475205531	0	0.00043575516369869	0.000348604130958952	0.0281207332306888	0.000203352409726055	0.000174302065479476	0.000726258606164483	0.000290503442465793	0.000319553786712373	0.000232402753972635	0.000406704819452111	k__Bacteria;p__Firmicutes;c__Bacilli;o__Lactobacillales;f__Streptococcaceae;g__Streptococcus;s__Streptococcus_sp_FDAARGOS_192;
Olsenella_scatoligenes	0	0	0	0	0	0	0.000958661360137118	0.000116201376986317	0.000232402753972635	0.000174302065479476	0	0	0	0	0	0	0	0	0	2.90503442465793e-05	0	0	0.000377654475205531	0	0	0.000261453098219214	0.000261453098219214	5.81006884931586e-05	0.000203352409726055	0.000116201376986317	0.0270458704935653	5.81006884931586e-05	0.000203352409726055	0	0	0	0	0	0	0	0	0	0	0	0	0	k__Bacteria;p__Actinobacteriota;c__Coriobacteriia;o__Coriobacteriales;f__Atopobiaceae;g__Olsenella;s__Olsenella_scatoligenes;
Weissella_cibaria	0	0.000581006884931586	0.000377654475205531	2.90503442465793e-05	8.7151032739738e-05	0.000697208261917904	0.000319553786712373	0.000610057229178166	0.026174360166168	0.000493855852191849	0.0145542224675362	2.90503442465793e-05	5.81006884931586e-05	5.81006884931586e-05	0.000174302065479476	2.90503442465793e-05	0	2.90503442465793e-05	0.000639107573424745	5.81006884931586e-05	8.7151032739738e-05	0.000174302065479476	2.90503442465793e-05	0.000145251721232897	5.81006884931586e-05	0.00043575516369869	0.00104581239287686	0.000464805507945269	0.000319553786712373	0.000348604130958952	0.000290503442465793	0.000377654475205531	0.000290503442465793	0.000697208261917904	0.00043575516369869	0	0.000145251721232897	0.000145251721232897	0.0052000116201377	5.81006884931586e-05	2.90503442465793e-05	0	5.81006884931586e-05	0.000290503442465793	0.000145251721232897	0.000174302065479476	k__Bacteria;p__Firmicutes;c__Bacilli;o__Lactobacillales;f__Leuconostocaceae;g__Weissella;s__Weissella_cibaria;
Lachnoclostridium_phocaeense	0	0.00110391308137001	2.90503442465793e-05	0.000551956540685007	5.81006884931586e-05	0	0	2.90503442465793e-05	0.000203352409726055	0	2.90503442465793e-05	5.81006884931586e-05	0	5.81006884931586e-05	0	0.00145251721232897	0.000319553786712373	0.00136536617958923	0	2.90503442465793e-05	0	0	8.7151032739738e-05	0	0	0	0.000116201376986317	0	5.81006884931586e-05	0	0	0	0	0	0	0.000261453098219214	0	0	0	0	0.00122011445835633	0.00241117857246608	0.00200447375301397	0.00185922203178108	0.0253319001830172	0.000232402753972635	k__Bacteria;p__Firmicutes;c__Clostridia;o__Lachnospirales;f__Lachnospiraceae;g__Sellimonas;s__Lachnoclostridium_phocaeense;
Prevotella_stercorea	5.81006884931586e-05	0	8.7151032739738e-05	0	0	0	0	0	0	0	0	0	0	0	0	0.000406704819452111	0.000290503442465793	0.000755308950411062	0	5.81006884931586e-05	2.90503442465793e-05	2.90503442465793e-05	2.90503442465793e-05	0	2.90503442465793e-05	0	0	0	0	0	0	0	0	0	0	0.000755308950411062	0	0	0	0	0.00043575516369869	0.00479330680068559	0.00174302065479476	0.0242570374458937	0.000900560671643959	0	k__Bacteria;p__Bacteroidota;c__Bacteroidia;o__Bacteroidales;f__Prevotellaceae;g__Prevotella;s__Prevotella_stercorea;
Bacteroides_fragilis	0	0.00104581239287686	0.000261453098219214	0.000406704819452111	0	0.000116201376986317	0.000145251721232897	0.00139441652383581	0.000145251721232897	0.000145251721232897	0.000406704819452111	0.0137698631728786	0.000290503442465793	0.0016849199663016	0.00110391308137001	0	0.00729163640589141	0.00278883304767162	2.90503442465793e-05	0	0.000726258606164483	0	0.000174302065479476	0	2.90503442465793e-05	0.000232402753972635	0.00101676204863028	0.00087151032739738	0.0241989367574006	0.000116201376986317	0.000116201376986317	0.000116201376986317	0.000174302065479476	0.00302123580164425	0	0.000377654475205531	0.000174302065479476	0.00671062952095982	0.000174302065479476	0.00191732272027424	0	0	0.00752403915986404	0.00595532057054876	8.7151032739738e-05	0.000522906196438428	k__Bacteria;p__Bacteroidota;c__Bacteroidia;o__Bacteroidales;f__Bacteroidaceae;g__Bacteroides;s__Bacteroides_fragilis;
Parabacteroides_merdae	0.00453185370246637	0.000174302065479476	0.0032245882113703	0.000900560671643959	0.00124916480260291	0.00310838683438399	0.0106905266827412	0.000639107573424745	0.000493855852191849	0.000551956540685007	0.000261453098219214	0.000987711704383697	0.00865700258548064	0	0	0.0008424599831508	0.00101676204863028	0.00380559509630189	0.00325363855561688	0.00569386747232955	0.000493855852191849	0.000406704819452111	0.000958661360137118	0.000145251721232897	0.00223687650698661	0.00087151032739738	0.000581006884931586	0.00087151032739738	0.0025273799494524	0.000406704819452111	0.0209743485460303	0.000406704819452111	0.00453185370246637	0.000203352409726055	0.00249832960520582	0.000493855852191849	0.0023821282282195	8.7151032739738e-05	2.90503442465793e-05	5.81006884931586e-05	0.00162681927780844	0.000900560671643959	0.0087151032739738	0.00496760886616506	0.00223687650698661	5.81006884931586e-05	k__Bacteria;p__Bacteroidota;c__Bacteroidia;o__Bacteroidales;f__Tannerellaceae;g__Parabacteroides;s__Parabacteroides_merdae;
Muribacter_muris	0.000261453098219214	2.90503442465793e-05	0	5.81006884931586e-05	0.000116201376986317	5.81006884931586e-05	0	2.90503442465793e-05	0	0	5.81006884931586e-05	0.0129274031897278	0.0182436161868518	0.0137989135171252	0.0143508700578102	0	0	0	5.81006884931586e-05	5.81006884931586e-05	5.81006884931586e-05	8.7151032739738e-05	0	2.90503442465793e-05	5.81006884931586e-05	0	0	0	0	2.90503442465793e-05	0	2.90503442465793e-05	0	0	0	0	0.0187665223832902	0.0119396914853441	0.0068849315864393	0.00990616738808355	0	0	0	0	0	0.0112134328791796	k__Bacteria;p__Proteobacteria;c__Gammaproteobacteria;o__Pasteurellales;f__Pasteurellaceae;g__Muribacter;s__Muribacter_muris;
Bacteroides_salyersiae	0.00665252883246666	0	0.000174302065479476	0	8.7151032739738e-05	0	0.000406704819452111	0	0	0	0.000145251721232897	0	0	5.81006884931586e-05	0.00043575516369869	5.81006884931586e-05	0.000958661360137118	0.000319553786712373	0	0.000203352409726055	0.000522906196438428	0	5.81006884931586e-05	0	2.90503442465793e-05	2.90503442465793e-05	5.81006884931586e-05	2.90503442465793e-05	2.90503442465793e-05	5.81006884931586e-05	2.90503442465793e-05	0	0.00246927926095924	0.000203352409726055	0.017197803793975	0	5.81006884931586e-05	0	0	0	0.000232402753972635	0	0.000377654475205531	0.0016849199663016	0.000116201376986317	0	k__Bacteria;p__Bacteroidota;c__Bacteroidia;o__Bacteroidales;f__Bacteroidaceae;g__Bacteroides;s__Bacteroides_salyersiae;
Alistipes_sp_N15.MGS-157	0.00043575516369869	0.000145251721232897	0.000610057229178166	0.000406704819452111	0.000232402753972635	0.000145251721232897	0.000348604130958952	2.90503442465793e-05	2.90503442465793e-05	5.81006884931586e-05	2.90503442465793e-05	5.81006884931586e-05	0	0	0	0	5.81006884931586e-05	0.000290503442465793	0.000755308950411062	0.007872643290823	0.000232402753972635	0.000261453098219214	0.0154838334834268	0.000174302065479476	8.7151032739738e-05	2.90503442465793e-05	2.90503442465793e-05	5.81006884931586e-05	0.000319553786712373	8.7151032739738e-05	0.00328268889986346	2.90503442465793e-05	5.81006884931586e-05	0	0.000116201376986317	0	0	0.000145251721232897	0	0	5.81006884931586e-05	0	0.000203352409726055	0.000261453098219214	0	0	k__Bacteria;p__Bacteroidota;c__Bacteroidia;o__Bacteroidales;f__Rikenellaceae;g__Alistipes;s__Alistipes_sp_N15.MGS-157;
Carnobacterium_maltaromaticum	0	0	0	0	5.81006884931586e-05	2.90503442465793e-05	0	0	0	0	5.81006884931586e-05	0	0	0	0	0	0	0	0	0	0	0	0	0	0	0	0	0	0	0	0	0	0	0	0	0.0142056183365773	0	2.90503442465793e-05	2.90503442465793e-05	0	0	0	0	0	0	5.81006884931586e-05	k__Bacteria;p__Firmicutes;c__Bacilli;o__Lactobacillales;f__Carnobacteriaceae;g__Carnobacterium;s__Carnobacterium_maltaromaticum;
Absiella_argi	0	0	0	0	0	5.81006884931586e-05	5.81006884931586e-05	2.90503442465793e-05	0.00246927926095924	2.90503442465793e-05	0	8.7151032739738e-05	2.90503442465793e-05	0.0137698631728786	5.81006884931586e-05	0.000522906196438428	8.7151032739738e-05	0	5.81006884931586e-05	0	5.81006884931586e-05	0	0	0	0	8.7151032739738e-05	2.90503442465793e-05	5.81006884931586e-05	2.90503442465793e-05	0	5.81006884931586e-05	2.90503442465793e-05	8.7151032739738e-05	0	0	0	0.000145251721232897	0.000232402753972635	0.000174302065479476	0	0	0	0	0	0	0.000145251721232897	k__Bacteria;p__Firmicutes;c__Bacilli;o__Erysipelotrichales;f__Erysipelotrichaceae;g__Faecalitalea;s__Absiella_argi;
Lactobacillus_murinus	0.000261453098219214	0.00278883304767162	0.00244022891671266	0.00380559509630189	0.00313743717863057	0.000610057229178166	0.00229497719547977	0.00415419922726084	0.000493855852191849	0.00200447375301397	0.0018301716875345	0.00615867298027482	0.00357319234232926	0.00249832960520582	0.00368939371931557	0.000145251721232897	0	0	0.00278883304767162	0.00296313511315109	0.00409609853876768	0.0025273799494524	0.00133631583534265	0.00124916480260291	0.000813409638904221	0.0032245882113703	0.0033698399326032	0.00249832960520582	0.00424135026000058	0.00209162478575371	0.0015396682450687	0.00159776893356186	0.00124916480260291	0.00119106411410975	0.00107486273712343	0.0016849199663016	0.00209162478575371	0.0122882956163031	0.00223687650698661	0.00133631583534265	2.90503442465793e-05	0	0	0	0	0.00244022891671266	k__Bacteria;p__Firmicutes;c__Bacilli;o__Lactobacillales;f__Lactobacillaceae;g__Lactobacillus;s__Lactobacillus_murinus;
Bacteroides_cellulosilyticus	0.00264358132643872	0.000290503442465793	0.00139441652383581	0.000464805507945269	0.00537431368561717	0.000174302065479476	0.000319553786712373	2.90503442465793e-05	0	5.81006884931586e-05	0	0.00177207099904134	2.90503442465793e-05	2.90503442465793e-05	0.0008424599831508	0.00104581239287686	0.00177207099904134	0.0023821282282195	0.00293408476890451	0.0113877349446591	0.00122011445835633	0.000203352409726055	0.00490950817767191	5.81006884931586e-05	0.000174302065479476	5.81006884931586e-05	5.81006884931586e-05	0.000116201376986317	0.000406704819452111	0.000116201376986317	0.000522906196438428	0	0.000377654475205531	0	0.000145251721232897	0.00180112134328792	0.000522906196438428	0.000697208261917904	0	0	0.000522906196438428	0.000610057229178166	0.0026726316706853	0.00563576678383639	0.000900560671643959	0	k__Bacteria;p__Bacteroidota;c__Bacteroidia;o__Bacteroidales;f__Bacteroidaceae;g__Bacteroides;s__Bacteroides_cellulosilyticus;
Dorea_formicigenerans	0.00110391308137001	0.00220782616274003	0.00136536617958923	0.00043575516369869	0.00151061790082212	0.00214972547424687	0.00229497719547977	0.000987711704383697	0.00316648752287715	0.00470615576794585	0.000377654475205531	0.00142346686808239	0.000639107573424745	0.00139441652383581	0.000987711704383697	0.000551956540685007	0.00197542340876739	0.00127821514684949	0.00159776893356186	0.00188827237602766	0.000406704819452111	0.00302123580164425	0.000784359294657642	5.81006884931586e-05	0.00156871858931528	0.000493855852191849	0.000377654475205531	0.00136536617958923	0.000348604130958952	0.000406704819452111	0.000493855852191849	0.00165586962205502	0.00180112134328792	0.000145251721232897	5.81006884931586e-05	0	0.00104581239287686	0.00107486273712343	0.000232402753972635	0.000493855852191849	0.000813409638904221	0.000929611015890538	0.00145251721232897	0.00485140748917875	0.00915085843767249	0.000203352409726055	k__Bacteria;p__Firmicutes;c__Clostridia;o__Lachnospirales;f__Lachnospiraceae;g__Dorea;s__Dorea_formicigenerans;
Alistipes_inops	0.00220782616274003	0	0	0	0	0	0	0	0	0	0	2.90503442465793e-05	0	0	0	0.00862795224123406	0	0.000261453098219214	0	0	0	0	0	0	0	0	0	0	0	0	0	0	0	0	0	0	0	0	0	0	0.000145251721232897	2.90503442465793e-05	0.000319553786712373	0.000232402753972635	0.000145251721232897	0	k__Bacteria;p__Bacteroidota;c__Bacteroidia;o__Bacteroidales;f__Rikenellaceae;g__Alistipes;s__Alistipes_inops;
Collinsella_tanakaei	0	0	2.90503442465793e-05	0	0	0.000406704819452111	0.000116201376986317	5.81006884931586e-05	0.008424599831508	5.81006884931586e-05	0	0	0	0	0	0	0	0	2.90503442465793e-05	0	2.90503442465793e-05	0	0	0	0	0.000203352409726055	2.90503442465793e-05	0.000261453098219214	2.90503442465793e-05	8.7151032739738e-05	0.000116201376986317	0	0.000145251721232897	0.000145251721232897	0	0	0	0	0	0	0	0	0	0	0	0	k__Bacteria;p__Actinobacteriota;c__Coriobacteriia;o__Coriobacteriales;f__Coriobacteriaceae;g__Collinsella;s__Collinsella_tanakaei;
Bacteroides_clarus	0.000319553786712373	8.7151032739738e-05	0.00290503442465793	0.000203352409726055	0.00368939371931557	0.00124916480260291	0.000581006884931586	0.000290503442465793	8.7151032739738e-05	0.000697208261917904	0	0.00107486273712343	0.00203352409726055	0.000319553786712373	0	0.000377654475205531	0.000493855852191849	0.000813409638904221	0.000174302065479476	0.00116201376986317	0.0061877233245214	0.000232402753972635	0.000813409638904221	0.000116201376986317	0.000319553786712373	8.7151032739738e-05	5.81006884931586e-05	0.000464805507945269	0.00217877581849345	0.000174302065479476	0.00717543502890509	2.90503442465793e-05	0.00104581239287686	2.90503442465793e-05	0.000174302065479476	0.00177207099904134	0.000493855852191849	0.00305028614589083	0	0	0.000900560671643959	0.000464805507945269	0.00813409638904221	0.00191732272027424	0.00223687650698661	0	k__Bacteria;p__Bacteroidota;c__Bacteroidia;o__Bacteroidales;f__Bacteroidaceae;g__Bacteroides;s__Bacteroides_clarus;
Staphylococcus_caprae	0.000145251721232897	0	0	2.90503442465793e-05	2.90503442465793e-05	0	8.7151032739738e-05	0	0.000551956540685007	5.81006884931586e-05	5.81006884931586e-05	0.000203352409726055	2.90503442465793e-05	0.000145251721232897	0.000203352409726055	0.00264358132643872	0.000610057229178166	2.90503442465793e-05	0.000174302065479476	0	0	0	0	0	8.7151032739738e-05	0	8.7151032739738e-05	0	2.90503442465793e-05	0	0	0	0	0	0.000145251721232897	0.00624582401301455	8.7151032739738e-05	0.000145251721232897	0.00127821514684949	0.000116201376986317	0	0.000145251721232897	0	0	0	0.000581006884931586	k__Bacteria;p__Firmicutes;c__Bacilli;o__Staphylococcales;f__Staphylococcaceae;g__Staphylococcus;s__Staphylococcus_caprae;
Megasphaera_micronuciformis	2.90503442465793e-05	0.00621677366876798	0.000145251721232897	0.000232402753972635	8.7151032739738e-05	5.81006884931586e-05	0	0.000987711704383697	0	5.81006884931586e-05	5.81006884931586e-05	0	0	0	0	2.90503442465793e-05	0	0	5.81006884931586e-05	0.000116201376986317	0.000232402753972635	0.000116201376986317	8.7151032739738e-05	5.81006884931586e-05	0.000174302065479476	0	0.000406704819452111	8.7151032739738e-05	5.81006884931586e-05	0	0	0	2.90503442465793e-05	0	0	0	0	0	0	0	0	0	0	0	2.90503442465793e-05	0	k__Bacteria;p__Firmicutes;c__Negativicutes;o__Veillonellales-Selenomonadales;f__Veillonellaceae;g__Megasphaera;s__Megasphaera_micronuciformis;
Lachnospiraceae_bacterium_GAM79	0.00296313511315109	0.000261453098219214	0.00592627022630218	0.000261453098219214	0.00493855852191849	0.000116201376986317	0.000261453098219214	2.90503442465793e-05	0.00127821514684949	0.000232402753972635	2.90503442465793e-05	0.000348604130958952	5.81006884931586e-05	0.000116201376986317	0.000174302065479476	0.000232402753972635	0.00299218545739767	0.00142346686808239	0.00087151032739738	0.00293408476890451	0.000203352409726055	0.000377654475205531	0.00136536617958923	2.90503442465793e-05	0.000232402753972635	0.000348604130958952	5.81006884931586e-05	0.00043575516369869	0.000116201376986317	0.00043575516369869	0.000261453098219214	2.90503442465793e-05	0.00107486273712343	0.000203352409726055	0.00104581239287686	0	0.00578101850506928	0.000987711704383697	0.000551956540685007	5.81006884931586e-05	0.000784359294657642	0.000464805507945269	0.000987711704383697	0.0016849199663016	0.000929611015890538	0.000348604130958952	k__Bacteria;p__Firmicutes;c__Clostridia;o__Lachnospirales;f__Lachnospiraceae;g__Lachnospiraceae_NK4A136_group;s__Lachnospiraceae_bacterium_GAM79;
Parabacteroides_goldsteinii	0	0.000145251721232897	0.00139441652383581	0.000116201376986317	0.000232402753972635	8.7151032739738e-05	0.000116201376986317	0	0	0	8.7151032739738e-05	0.000145251721232897	0	0.000145251721232897	2.90503442465793e-05	2.90503442465793e-05	2.90503442465793e-05	8.7151032739738e-05	0.000668157917671324	0.000581006884931586	0.000174302065479476	0.000232402753972635	0.00563576678383639	5.81006884931586e-05	8.7151032739738e-05	5.81006884931586e-05	0	5.81006884931586e-05	2.90503442465793e-05	2.90503442465793e-05	0.00043575516369869	2.90503442465793e-05	5.81006884931586e-05	8.7151032739738e-05	0.00296313511315109	0.00180112134328792	0.000145251721232897	8.7151032739738e-05	0	0	0.000261453098219214	0.000174302065479476	0.000493855852191849	0.000174302065479476	5.81006884931586e-05	0	k__Bacteria;p__Bacteroidota;c__Bacteroidia;o__Bacteroidales;f__Tannerellaceae;g__Parabacteroides;s__Parabacteroides_goldsteinii;
Sphingomonas_leidyi	0.000116201376986317	0	0	0	0	0	0	0	0	0	0	0	2.90503442465793e-05	0	0	0	0.00508381024315138	0	0	0	0	0	0	0	0	0	0	0	0	0	2.90503442465793e-05	0	0	0	0	0	0	0	0	0	0	0	0	0	0	2.90503442465793e-05	k__Bacteria;p__Proteobacteria;c__Alphaproteobacteria;o__Sphingomonadales;f__Sphingomonadaceae;g__Sphingomonas;s__Sphingomonas_leidyi;
Schaalia_odontolytica	0.000116201376986317	0.000464805507945269	0	2.90503442465793e-05	8.7151032739738e-05	0.000174302065479476	0.000290503442465793	5.81006884931586e-05	0.000203352409726055	0.000290503442465793	0.000116201376986317	2.90503442465793e-05	0	2.90503442465793e-05	0.00043575516369869	0.00499665921041164	0.000145251721232897	0.000116201376986317	0.000174302065479476	0.000261453098219214	0	8.7151032739738e-05	5.81006884931586e-05	8.7151032739738e-05	0.000348604130958952	0.000174302065479476	5.81006884931586e-05	0.000145251721232897	5.81006884931586e-05	5.81006884931586e-05	8.7151032739738e-05	2.90503442465793e-05	0.000116201376986317	8.7151032739738e-05	0.000145251721232897	0	0	8.7151032739738e-05	8.7151032739738e-05	8.7151032739738e-05	0.000145251721232897	0.000145251721232897	8.7151032739738e-05	8.7151032739738e-05	0.000174302065479476	0.000116201376986317	k__Bacteria;p__Actinobacteriota;c__Actinobacteria;o__Actinomycetales;f__Actinomycetaceae;g__Actinomyces;s__Schaalia_odontolytica;
Bacteroides_kribbi	0	0	0	0	0	0	0.000116201376986317	2.90503442465793e-05	0	0.000145251721232897	0	0.000203352409726055	0.00490950817767191	0.000145251721232897	2.90503442465793e-05	2.90503442465793e-05	0.000203352409726055	2.90503442465793e-05	0	0	2.90503442465793e-05	0	0	0	0.000174302065479476	0	0	0	0	0	0	0	0	0	0	8.7151032739738e-05	2.90503442465793e-05	0.00122011445835633	0	2.90503442465793e-05	0	5.81006884931586e-05	0.000145251721232897	0	0	5.81006884931586e-05	k__Bacteria;p__Bacteroidota;c__Bacteroidia;o__Bacteroidales;f__Bacteroidaceae;g__Bacteroides;s__Bacteroides_kribbi;
Streptococcus_respiraculi	0.000116201376986317	0	0	0	0	0	0	0	5.81006884931586e-05	2.90503442465793e-05	0	0.00316648752287715	0.00275978270342504	0.00453185370246637	0.0032245882113703	0	0	0	0	0	0	0	0	0	0	0	0	0	0	0	0	0	0	0	0	0	0.00424135026000058	0.0026726316706853	0.00467710542369927	0.00255643029369898	0	0	0	0	0	0.00432850129274032	k__Bacteria;p__Firmicutes;c__Bacilli;o__Lactobacillales;f__Streptococcaceae;g__Streptococcus;s__Streptococcus_respiraculi;
Corynebacterium_mastitidis	2.90503442465793e-05	0	0	0	0	0	0	0	0	0	0	0.00116201376986317	0.000290503442465793	0.00124916480260291	0.00226592685123319	0	0	0	0	0	0	0	0	0	0	0	0	0	0	2.90503442465793e-05	0	0	0	0	0	0	0.00043575516369869	0.000958661360137118	0.00191732272027424	0.00360224268657584	0	0	0	0	0	0.00461900473520611	k__Bacteria;p__Actinobacteriota;c__Actinobacteria;o__Corynebacteriales;f__Corynebacteriaceae;g__Corynebacterium;s__Corynebacterium_mastitidis;
Coprococcus_catus	0.00302123580164425	2.90503442465793e-05	0.00043575516369869	0	0.00165586962205502	0.000493855852191849	0.00328268889986346	0.000203352409726055	0.000319553786712373	0.00447375301397322	0.000116201376986317	0.0016849199663016	5.81006884931586e-05	0.00087151032739738	0.000377654475205531	0.000174302065479476	0.00122011445835633	0.000581006884931586	0.000813409638904221	0.000522906196438428	0.000261453098219214	0.000145251721232897	0.000784359294657642	5.81006884931586e-05	8.7151032739738e-05	0.000493855852191849	0.00136536617958923	0.00122011445835633	0.000203352409726055	0.000145251721232897	0.00162681927780844	0.000639107573424745	0.00293408476890451	0.000145251721232897	0.00122011445835633	0.000348604130958952	0.00191732272027424	0.000900560671643959	0.000203352409726055	0.000697208261917904	0.000377654475205531	0.000232402753972635	0.00185922203178108	0.00107486273712343	0.000522906196438428	0.000116201376986317	k__Bacteria;p__Firmicutes;c__Clostridia;o__Lachnospirales;f__Lachnospiraceae;g__Coprococcus;s__Coprococcus_catus;
Bacteroides_nordii	5.81006884931586e-05	0	0	0	5.81006884931586e-05	0	2.90503442465793e-05	0	0	2.90503442465793e-05	0	0.000290503442465793	0	0	0	0.00438660198123348	0.000261453098219214	8.7151032739738e-05	2.90503442465793e-05	0.000145251721232897	0.000261453098219214	0	0.000377654475205531	8.7151032739738e-05	0	0	0	0	2.90503442465793e-05	0	0.000319553786712373	0	5.81006884931586e-05	0	0.000145251721232897	8.7151032739738e-05	2.90503442465793e-05	0.00043575516369869	0	0	2.90503442465793e-05	0	0.000145251721232897	0.000232402753972635	8.7151032739738e-05	0	k__Bacteria;p__Bacteroidota;c__Bacteroidia;o__Bacteroidales;f__Bacteroidaceae;g__Bacteroides;s__Bacteroides_nordii;
Lactobacillus_plantarum	0	0	0	0	0	0	0	0	5.81006884931586e-05	0	5.81006884931586e-05	2.90503442465793e-05	0	0	0	0	0	0	0	0	0	0	0	2.90503442465793e-05	0	8.7151032739738e-05	2.90503442465793e-05	5.81006884931586e-05	2.90503442465793e-05	2.90503442465793e-05	5.81006884931586e-05	0.00429945094849374	0	0.000522906196438428	0	0	0	0	5.81006884931586e-05	0	0	8.7151032739738e-05	0	0	0	2.90503442465793e-05	k__Bacteria;p__Firmicutes;c__Bacilli;o__Lactobacillales;f__Lactobacillaceae;g__Lactobacillus;s__Lactobacillus_plantarum;
Rothia_mucilaginosa	8.7151032739738e-05	0.000610057229178166	0	0.000145251721232897	8.7151032739738e-05	0.000145251721232897	0.000203352409726055	0.000174302065479476	0.000203352409726055	8.7151032739738e-05	0.00418324957150742	0	0	0	0.000290503442465793	0.00185922203178108	0.000116201376986317	0	8.7151032739738e-05	0.000174302065479476	0.000116201376986317	8.7151032739738e-05	0	0	0.000464805507945269	0.000174302065479476	0.000464805507945269	8.7151032739738e-05	8.7151032739738e-05	0	2.90503442465793e-05	2.90503442465793e-05	8.7151032739738e-05	0.000116201376986317	5.81006884931586e-05	2.90503442465793e-05	0	0	0	0	5.81006884931586e-05	0.000290503442465793	0.000174302065479476	0.000232402753972635	0.000203352409726055	0.000116201376986317	k__Bacteria;p__Actinobacteriota;c__Actinobacteria;o__Micrococcales;f__Micrococcaceae;g__Rothia;s__Rothia_mucilaginosa;
Lachnoclostridium_sp_YL32	0.000116201376986317	0.00209162478575371	0.000261453098219214	0.000145251721232897	0.000203352409726055	0.000116201376986317	0.000232402753972635	0.000813409638904221	0.00101676204863028	0.000290503442465793	0.000203352409726055	0.000319553786712373	0.000203352409726055	0.000639107573424745	0.000261453098219214	0.00249832960520582	0.000900560671643959	0.00087151032739738	0.000261453098219214	0.000290503442465793	0.000697208261917904	8.7151032739738e-05	0.000493855852191849	8.7151032739738e-05	0.000261453098219214	0.000174302065479476	0.00403799785027453	0.000174302065479476	8.7151032739738e-05	5.81006884931586e-05	0.000348604130958952	5.81006884931586e-05	0.00133631583534265	8.7151032739738e-05	0.00107486273712343	0.000668157917671324	0.000290503442465793	0.000348604130958952	0.000290503442465793	0.000551956540685007	0.000406704819452111	0.000697208261917904	0.00209162478575371	0.00104581239287686	0.00377654475205531	2.90503442465793e-05	k__Bacteria;p__Firmicutes;c__Clostridia;o__Lachnospirales;f__Lachnospiraceae;g__Lachnoclostridium;s__Lachnoclostridium_sp_YL32;
Alistipes_obesi	0.000958661360137118	5.81006884931586e-05	0.00177207099904134	0.000145251721232897	0.000203352409726055	8.7151032739738e-05	0.000522906196438428	0	0	0	2.90503442465793e-05	5.81006884931586e-05	0	0	0	0.000116201376986317	0.000116201376986317	0.000261453098219214	0.00130726549109607	0.00302123580164425	5.81006884931586e-05	8.7151032739738e-05	0.00325363855561688	0.000116201376986317	2.90503442465793e-05	2.90503442465793e-05	5.81006884931586e-05	5.81006884931586e-05	8.7151032739738e-05	0	0.000116201376986317	0	0	8.7151032739738e-05	0.00397989716178137	0.00235307788397293	0.000958661360137118	2.90503442465793e-05	0	0	0.000116201376986317	2.90503442465793e-05	0.000290503442465793	5.81006884931586e-05	0	0	k__Bacteria;p__Bacteroidota;c__Bacteroidia;o__Bacteroidales;f__Rikenellaceae;g__Alistipes;s__Alistipes_obesi;
Turicibacter_sp_H121	0.000290503442465793	2.90503442465793e-05	0	0	2.90503442465793e-05	0.000203352409726055	0.000929611015890538	0.000145251721232897	0.00395084681753479	5.81006884931586e-05	0	0	0	5.81006884931586e-05	0	0.000145251721232897	0.00229497719547977	0.000203352409726055	0.000145251721232897	0.000377654475205531	0.000610057229178166	2.90503442465793e-05	5.81006884931586e-05	2.90503442465793e-05	0.000174302065479476	0.000116201376986317	5.81006884931586e-05	0.000174302065479476	8.7151032739738e-05	8.7151032739738e-05	8.7151032739738e-05	2.90503442465793e-05	0.000174302065479476	2.90503442465793e-05	0.000551956540685007	0	5.81006884931586e-05	0	0.000232402753972635	2.90503442465793e-05	0.000145251721232897	0.000668157917671324	5.81006884931586e-05	0.000261453098219214	0.000232402753972635	0.0015396682450687	k__Bacteria;p__Firmicutes;c__Bacilli;o__Erysipelotrichales;f__Erysipelotrichaceae;g__Turicibacter;s__Turicibacter_sp_H121;
Bifidobacterium_animalis	0.000203352409726055	0	0.000116201376986317	0.000203352409726055	2.90503442465793e-05	0	5.81006884931586e-05	0.000116201376986317	5.81006884931586e-05	0.000116201376986317	0	8.7151032739738e-05	0.000493855852191849	0.000493855852191849	0.00366034337506899	0.000319553786712373	0.000232402753972635	0.000174302065479476	0	2.90503442465793e-05	0.000145251721232897	0.000145251721232897	5.81006884931586e-05	0.000406704819452111	8.7151032739738e-05	2.90503442465793e-05	2.90503442465793e-05	8.7151032739738e-05	0.000174302065479476	0.000145251721232897	5.81006884931586e-05	0	0.000145251721232897	0.00122011445835633	5.81006884931586e-05	0	0.00174302065479476	0.00116201376986317	0.000232402753972635	0.00197542340876739	8.7151032739738e-05	0.000406704819452111	8.7151032739738e-05	2.90503442465793e-05	0	0.000290503442465793	k__Bacteria;p__Actinobacteriota;c__Actinobacteria;o__Bifidobacteriales;f__Bifidobacteriaceae;g__Bifidobacterium;s__Bifidobacterium_animalis;
Alistipes_indistinctus	2.90503442465793e-05	2.90503442465793e-05	0.000232402753972635	5.81006884931586e-05	8.7151032739738e-05	2.90503442465793e-05	2.90503442465793e-05	0	0	5.81006884931586e-05	0	0	0	0	0	2.90503442465793e-05	0.000929611015890538	0.000319553786712373	0.000406704819452111	2.90503442465793e-05	2.90503442465793e-05	0	0.00148156755657555	5.81006884931586e-05	5.81006884931586e-05	5.81006884931586e-05	0	2.90503442465793e-05	0	2.90503442465793e-05	5.81006884931586e-05	0	0.000522906196438428	0	2.90503442465793e-05	0.00360224268657584	0.00148156755657555	0	0	0	0	8.7151032739738e-05	2.90503442465793e-05	5.81006884931586e-05	0	0	k__Bacteria;p__Bacteroidota;c__Bacteroidia;o__Bacteroidales;f__Rikenellaceae;g__Alistipes;s__Alistipes_indistinctus;
Candidatus_Arthromitus_sp_SFB-mouse-NL	0	0	0	5.81006884931586e-05	0	0	0	0	0	0	0	0	0	0	0	0.00354414199808268	0	0	0	0	0	2.90503442465793e-05	0	0	0	0	0	0	0	0	0	0	0	0	0	0	0	2.90503442465793e-05	0	0	0.00159776893356186	0.00275978270342504	0	2.90503442465793e-05	0	0	k__Bacteria;p__Firmicutes;c__Clostridia;o__Clostridiales;f__Clostridiaceae;g__Candidatus_Arthromitus;s__Candidatus_Arthromitus_sp_SFB-mouse-NL;
Scardovia_wiggsiae	0	0	0	0	0	0	0	0	0	0	0	0	0	0	0	0.00354414199808268	0	0	0	0	0	0	0	0	0	0	0	0	0	0	0	0	0	0	0	0	0	0	0	0	5.81006884931586e-05	8.7151032739738e-05	5.81006884931586e-05	0	2.90503442465793e-05	0	k__Bacteria;p__Actinobacteriota;c__Actinobacteria;o__Bifidobacteriales;f__Bifidobacteriaceae;g__Scardovia;s__Scardovia_wiggsiae;
Desulfovibrio_piger	0	0.000116201376986317	0.00342794062109636	0.000174302065479476	0.00127821514684949	0.000174302065479476	0	0	0	0	0	0	0	0	0	0.000145251721232897	0	0.000319553786712373	0.000174302065479476	0.000116201376986317	0.000174302065479476	8.7151032739738e-05	8.7151032739738e-05	2.90503442465793e-05	2.90503442465793e-05	0	0	0.000377654475205531	0	0.000116201376986317	0	0	0	8.7151032739738e-05	0	0	0	0	0	0	0	2.90503442465793e-05	2.90503442465793e-05	0	2.90503442465793e-05	0	k__Bacteria;p__Desulfobacterota;c__Desulfovibrionia;o__Desulfovibrionales;f__Desulfovibrionaceae;g__Desulfovibrio;s__Desulfovibrio_piger;
Sutterella_wadsworthensis	0	5.81006884931586e-05	5.81006884931586e-05	0	0	0.00087151032739738	0.000958661360137118	5.81006884931586e-05	0.000116201376986317	0.00171397031054818	0	0	8.7151032739738e-05	0	5.81006884931586e-05	0.000697208261917904	0	0.00156871858931528	0	0.000203352409726055	0	0.000261453098219214	0	0	0	2.90503442465793e-05	8.7151032739738e-05	0.000174302065479476	2.90503442465793e-05	0	5.81006884931586e-05	2.90503442465793e-05	8.7151032739738e-05	5.81006884931586e-05	0.00116201376986317	0	8.7151032739738e-05	0	0.000116201376986317	0	0.000697208261917904	0.000958661360137118	0.00342794062109636	0.00130726549109607	0.00119106411410975	0	k__Bacteria;p__Proteobacteria;c__Gammaproteobacteria;o__Burkholderiales;f__Sutterellaceae;g__Sutterella;s__Sutterella_wadsworthensis;
Methanobrevibacter_smithii	0	0	0	0	0	0	0	0	0	0	0	0	0	0	0	8.7151032739738e-05	0	0.0033698399326032	0	0	0	2.90503442465793e-05	0	0	0	0	0	0	0	0	0	0	0	0	0	0.000668157917671324	0	0	0	0	0	0	0	2.90503442465793e-05	0	0	k__Archaea;p__Euryarchaeota;c__Methanobacteria;o__Methanobacteriales;f__Methanobacteriaceae;g__Methanobrevibacter;s__Methanobrevibacter_smithii;
Streptococcus_hyointestinalis	0.000203352409726055	0	0	0	0	0	0	0	0	0	0	0.00139441652383581	0.00223687650698661	0.00334078958835662	0.00180112134328792	0	0	0	0	2.90503442465793e-05	0	0.000116201376986317	0	0	0	0	0	0	0	0	0	0	0	0	0	0	0.000929611015890538	0.00107486273712343	0.00130726549109607	0.00124916480260291	0	0	0	0	0	0.00217877581849345	k__Bacteria;p__Firmicutes;c__Bacilli;o__Lactobacillales;f__Streptococcaceae;g__Streptococcus;s__Streptococcus_hyointestinalis;
Bradyrhizobium_elkanii	5.81006884931586e-05	0	0	0	0	0	0	0	0	0	0	0.000116201376986317	0	0	0	5.81006884931586e-05	0.0032245882113703	0	0	0	0	0	0	0	0	0	0	0	0	0	0	0	0	0	0	0.000232402753972635	2.90503442465793e-05	0	0	8.7151032739738e-05	0	2.90503442465793e-05	0.000290503442465793	0	0	0.000174302065479476	k__Bacteria;p__Proteobacteria;c__Alphaproteobacteria;o__Rhizobiales;f__Xanthobacteraceae;g__Bradyrhizobium;s__Bradyrhizobium_elkanii;
Lactobacillus_crustorum	0	0	2.90503442465793e-05	0	0	0.000174302065479476	5.81006884931586e-05	0.000116201376986317	0.0032245882113703	8.7151032739738e-05	0	0.000116201376986317	2.90503442465793e-05	0	2.90503442465793e-05	0	0	0	0	0.000145251721232897	2.90503442465793e-05	0	0	0	0	8.7151032739738e-05	5.81006884931586e-05	8.7151032739738e-05	0.000145251721232897	8.7151032739738e-05	8.7151032739738e-05	2.90503442465793e-05	5.81006884931586e-05	5.81006884931586e-05	0	0	2.90503442465793e-05	8.7151032739738e-05	0.000610057229178166	0	0	0	0	0	0	0	k__Bacteria;p__Firmicutes;c__Bacilli;o__Lactobacillales;f__Lactobacillaceae;g__Lactobacillus;s__Lactobacillus_crustorum;
Haemophilus_parainfluenzae	0.000174302065479476	0.00101676204863028	0.000145251721232897	0.000610057229178166	0.000464805507945269	0.000116201376986317	0	5.81006884931586e-05	0	2.90503442465793e-05	0.00273073235917846	0	0	0	0	5.81006884931586e-05	0.000668157917671324	5.81006884931586e-05	0.000493855852191849	8.7151032739738e-05	0.000493855852191849	0.000116201376986317	5.81006884931586e-05	5.81006884931586e-05	0.00087151032739738	0.00284693373616477	0.000145251721232897	2.90503442465793e-05	2.90503442465793e-05	8.7151032739738e-05	2.90503442465793e-05	0	5.81006884931586e-05	0.00220782616274003	5.81006884931586e-05	0	2.90503442465793e-05	0	0.000581006884931586	2.90503442465793e-05	0.000377654475205531	0.000987711704383697	0.000348604130958952	0.000610057229178166	0	2.90503442465793e-05	k__Bacteria;p__Proteobacteria;c__Gammaproteobacteria;o__Pasteurellales;f__Pasteurellaceae;g__Haemophilus;s__Haemophilus_parainfluenzae;
[Clostridium]_leptum	0	0	0	0	0	0	8.7151032739738e-05	0	5.81006884931586e-05	2.90503442465793e-05	0	0	0	0	0	0.000610057229178166	0.000203352409726055	0.000203352409726055	0.000145251721232897	2.90503442465793e-05	0	5.81006884931586e-05	0.000116201376986317	0	0	2.90503442465793e-05	0	0	0.000145251721232897	2.90503442465793e-05	5.81006884931586e-05	0	0	2.90503442465793e-05	5.81006884931586e-05	0	8.7151032739738e-05	0	0	0	5.81006884931586e-05	0.00270168201493188	0.000116201376986317	0.000406704819452111	5.81006884931586e-05	0	k__Bacteria;p__Firmicutes;c__Clostridia;o__unidentified_Clostridia;f__Ruminococcaceae;g__unidentified_Ruminococcaceae;s__[Clostridium]_leptum;
Brevundimonas_vesicularis	0	0	0	0	0	0	0	0	0	0	0	0	0	0	0	0.00226592685123319	0	5.81006884931586e-05	0	0	0	0	0	0	0	0	0	0	0	0	0	0	0	0	0	5.81006884931586e-05	0	0	0	0	0.00043575516369869	0.00151061790082212	0.000929611015890538	2.90503442465793e-05	0.00264358132643872	0	k__Bacteria;p__Proteobacteria;c__Alphaproteobacteria;o__Caulobacterales;f__Caulobacteraceae;g__Brevundimonas;s__Brevundimonas_vesicularis;
Odoribacter_splanchnicus	0.000464805507945269	5.81006884931586e-05	0.00244022891671266	0.000116201376986317	0.000581006884931586	8.7151032739738e-05	0.000203352409726055	2.90503442465793e-05	0	5.81006884931586e-05	2.90503442465793e-05	0.000174302065479476	5.81006884931586e-05	0	0	2.90503442465793e-05	0.000377654475205531	0.000116201376986317	0.000261453098219214	0.00107486273712343	0.000232402753972635	0.000145251721232897	0.0023821282282195	2.90503442465793e-05	5.81006884931586e-05	2.90503442465793e-05	5.81006884931586e-05	2.90503442465793e-05	0.000174302065479476	5.81006884931586e-05	0.000203352409726055	0	0.000145251721232897	0	0.000551956540685007	0.000203352409726055	0.000900560671643959	0.000464805507945269	0	0	5.81006884931586e-05	0.000116201376986317	8.7151032739738e-05	0.000145251721232897	2.90503442465793e-05	0	k__Bacteria;p__Bacteroidota;c__Bacteroidia;o__Bacteroidales;f__Marinifilaceae;g__Odoribacter;s__Odoribacter_splanchnicus;
Serratia_plymuthica	0	0	0	0	0	0	0	0	0	0	0	0	0	0	0	0	0.000203352409726055	0	0	0	0	0	0	0	0	0	0	0	0	0	0	0	0	0	0	0.00229497719547977	0	0	0	0	0	0	0	0	5.81006884931586e-05	0	k__Bacteria;p__Proteobacteria;c__Gammaproteobacteria;o__Enterobacterales;f__Yersiniaceae;g__Serratia;s__Serratia_plymuthica;
Lactobacillus_sanfranciscensis	0	0	0	0	0	8.7151032739738e-05	8.7151032739738e-05	0.000406704819452111	0.00220782616274003	2.90503442465793e-05	0	8.7151032739738e-05	0	0	0	0	0	0	0	0	0	0	0	5.81006884931586e-05	0	0.000145251721232897	2.90503442465793e-05	0.000174302065479476	2.90503442465793e-05	0	0.000116201376986317	0.000116201376986317	5.81006884931586e-05	0.000145251721232897	0	0	8.7151032739738e-05	0	0.000929611015890538	2.90503442465793e-05	0	0	0	0	0	0	k__Bacteria;p__Firmicutes;c__Bacilli;o__Lactobacillales;f__Lactobacillaceae;g__Lactobacillus;s__Lactobacillus_sanfranciscensis;
Nitrospira_sp_OLB3	0	0	0	0	0	0	0	0	0	0	0	0	0	0	0	0	0	0	0	0	0	0	0	0	0	0	0	0	0	0	0	0	0	0	0	0	0	0	0	0.00119106411410975	0	0	0	0	0	0.00209162478575371	k__Bacteria;p__Nitrospirota;c__Nitrospira;o__Nitrospirales;f__Nitrospiraceae;g__unidentified_Nitrospiraceae;s__Nitrospira_sp_OLB3;
[Clostridium]_scindens	5.81006884931586e-05	5.81006884931586e-05	5.81006884931586e-05	0.000116201376986317	8.7151032739738e-05	0.000493855852191849	0.000174302065479476	0.000203352409726055	0.000464805507945269	0.000261453098219214	0	0.000174302065479476	0.000755308950411062	5.81006884931586e-05	0	0.000319553786712373	0.00043575516369869	0.000232402753972635	2.90503442465793e-05	0.000203352409726055	0.000116201376986317	0.000174302065479476	0.000174302065479476	8.7151032739738e-05	5.81006884931586e-05	0	0.000145251721232897	0.000232402753972635	0.000145251721232897	0.000116201376986317	0.000145251721232897	0.000116201376986317	8.7151032739738e-05	8.7151032739738e-05	0.000813409638904221	0.000116201376986317	5.81006884931586e-05	0.0008424599831508	0.000116201376986317	2.90503442465793e-05	0.000232402753972635	0.000174302065479476	0.000203352409726055	0.000290503442465793	0.00209162478575371	0	k__Bacteria;p__Firmicutes;c__Clostridia;o__Lachnospirales;f__Lachnospiraceae;g__Lachnoclostridium;s__[Clostridium]_scindens;
Clostridium_sporogenes	2.90503442465793e-05	5.81006884931586e-05	8.7151032739738e-05	0.000639107573424745	2.90503442465793e-05	5.81006884931586e-05	2.90503442465793e-05	5.81006884931586e-05	0.000784359294657642	0.000522906196438428	0.000203352409726055	0.000493855852191849	8.7151032739738e-05	0.000348604130958952	0.00188827237602766	2.90503442465793e-05	0.000145251721232897	0	0.000116201376986317	0.000145251721232897	5.81006884931586e-05	0.000610057229178166	0.000116201376986317	5.81006884931586e-05	5.81006884931586e-05	0.000174302065479476	5.81006884931586e-05	0.000406704819452111	0.000116201376986317	8.7151032739738e-05	8.7151032739738e-05	2.90503442465793e-05	0.000610057229178166	2.90503442465793e-05	2.90503442465793e-05	0	0.000348604130958952	0.000232402753972635	0.000145251721232897	0.000261453098219214	2.90503442465793e-05	0	2.90503442465793e-05	0.000116201376986317	0.000203352409726055	0.000145251721232897	k__Bacteria;p__Firmicutes;c__Bacilli;o__Erysipelotrichales;f__Erysipelatoclostridiaceae;g__Erysipelotrichaceae_UCG-003;s__Clostridium_sporogenes;
Bacillus_thermoamylovorans	0.00165586962205502	0	0	0	0	0	0	0	0	0	0	0.000493855852191849	0.000261453098219214	0.000145251721232897	0.000116201376986317	5.81006884931586e-05	8.7151032739738e-05	0	0	0	0	0	0	0	0	0	0	0	0	0	0	0	0	0	0	0.000377654475205531	0.00104581239287686	0.000261453098219214	0.000290503442465793	5.81006884931586e-05	0	0	0	0	2.90503442465793e-05	0.000232402753972635	k__Bacteria;p__Firmicutes;c__Bacilli;o__Bacillales;f__Bacillaceae;g__Bacillus;s__Bacillus_thermoamylovorans;
Oscillibacter_sp_PEA192	2.90503442465793e-05	5.81006884931586e-05	0.000145251721232897	5.81006884931586e-05	0.000145251721232897	2.90503442465793e-05	0.000174302065479476	0	0	0.000116201376986317	0	8.7151032739738e-05	0	0	0	0.000145251721232897	0.000639107573424745	0.000319553786712373	0.000493855852191849	0.000755308950411062	0.000116201376986317	5.81006884931586e-05	0.00159776893356186	0.000145251721232897	8.7151032739738e-05	5.81006884931586e-05	0	0	0.000116201376986317	0	0.00043575516369869	5.81006884931586e-05	2.90503442465793e-05	2.90503442465793e-05	0.000813409638904221	0.000232402753972635	0.000261453098219214	0.000174302065479476	0	2.90503442465793e-05	5.81006884931586e-05	8.7151032739738e-05	0.000406704819452111	0.000319553786712373	0.000174302065479476	0	k__Bacteria;p__Firmicutes;c__Clostridia;o__Oscillospirales;f__Oscillospiraceae;g__Oscillibacter;s__Oscillibacter_sp_PEA192;
Providencia_alcalifaciens	0	0	0	0	0	0	0	0	0	0	0	0	0	0	0	0	0	2.90503442465793e-05	0	0	0	0	0	0	0	0	0	0	0	0	0	0	0	0	0	0	0	0	0	0	2.90503442465793e-05	0.00142346686808239	0	2.90503442465793e-05	0	0	k__Bacteria;p__Proteobacteria;c__Gammaproteobacteria;o__Enterobacterales;f__Morganellaceae;g__Providencia;s__Providencia_alcalifaciens;
Alistipes_sp_cv1	0.000232402753972635	0	0	5.81006884931586e-05	0.000406704819452111	5.81006884931586e-05	8.7151032739738e-05	0	0	5.81006884931586e-05	0	0	0	0	0	5.81006884931586e-05	0.000116201376986317	5.81006884931586e-05	0.000639107573424745	2.90503442465793e-05	0	8.7151032739738e-05	5.81006884931586e-05	0	5.81006884931586e-05	8.7151032739738e-05	2.90503442465793e-05	0	0	2.90503442465793e-05	2.90503442465793e-05	0	0.000319553786712373	0	0	0.00142346686808239	5.81006884931586e-05	0	0	0	2.90503442465793e-05	5.81006884931586e-05	2.90503442465793e-05	0.000232402753972635	0	0	k__Bacteria;p__Bacteroidota;c__Bacteroidia;o__Bacteroidales;f__Rikenellaceae;g__Alistipes;s__Alistipes_sp_cv1;
Firmicutes_bacterium_CAG_194_44_15	0	0	2.90503442465793e-05	0	0.00130726549109607	0	0	0	0	0	0	0	0	0	0	0	2.90503442465793e-05	0	0	2.90503442465793e-05	0	2.90503442465793e-05	0	0	0	0	0	0	0	5.81006884931586e-05	0	0	0	0	0	0	0	0	0	0	0	0	0	0	0	0	k__Bacteria;p__Firmicutes;c__Clostridia;o__Lachnospirales;f__Lachnospiraceae;g__Acetitomaculum;s__Firmicutes_bacterium_CAG_194_44_15;
Prevotella_buccae	0	0	0	0	0	0	0	0	0	0	0	0	0	0	0	0	0.00124916480260291	0	0	0	0	0	0	0	0	0	0	0	0	0	0	0	0	0	0	0	0	0	0	0	0	0	0	0	0	0	k__Bacteria;p__Bacteroidota;c__Bacteroidia;o__Bacteroidales;f__Prevotellaceae;g__Prevotella;s__Prevotella_buccae;
Quadrisphaera_granulorum	0	0	0	0	0	0	0	0	0	0	0	0	0	0	0	0.00122011445835633	0.000261453098219214	0	0	0	0	0	0	0	0	0	0	0	0	0	0	0	0	0	0	0	0	0	0	0	0	0	0	0	0	0	k__Bacteria;p__Actinobacteriota;c__Actinobacteria;o__Kineosporiales;f__Kineosporiaceae;g__Quadrisphaera;s__Quadrisphaera_granulorum;
Streptococcus_agalactiae	0	0	0	0	0	2.90503442465793e-05	0.00116201376986317	0	0	5.81006884931586e-05	5.81006884931586e-05	0	0	0	5.81006884931586e-05	0	0	0	0	8.7151032739738e-05	0	0	0	0	0	0	0	2.90503442465793e-05	2.90503442465793e-05	2.90503442465793e-05	0	0	0	0	5.81006884931586e-05	0	0	0	0	0	0	0	0	0	0	0	k__Bacteria;p__Firmicutes;c__Bacilli;o__Lactobacillales;f__Streptococcaceae;g__Streptococcus;s__Streptococcus_agalactiae;
Lactococcus_lactis	0	0	0	5.81006884931586e-05	5.81006884931586e-05	0	0	0	0	0	0	0	2.90503442465793e-05	0	0	0	0	0	0	5.81006884931586e-05	0	0	0	0	0	0	0	0	0	0	0	0	0	0	0	0.00116201376986317	0	0	8.7151032739738e-05	0	5.81006884931586e-05	0	5.81006884931586e-05	0	0.000261453098219214	0	k__Bacteria;p__Firmicutes;c__Bacilli;o__Lactobacillales;f__Streptococcaceae;g__Lactococcus;s__Lactococcus_lactis;
Ruminococcus_flavefaciens	2.90503442465793e-05	0	2.90503442465793e-05	0	0	0	0	5.81006884931586e-05	0	0	0	0	0	0	0	0	0	0	0	0	2.90503442465793e-05	0	0	0	0	0	0	0	0	0	0	0	0	0	0	5.81006884931586e-05	0.00113296342561659	0	0	0	0	0	0	0	0	0	k__Bacteria;p__Firmicutes;c__Clostridia;o__Oscillospirales;f__Ruminococcaceae;g__Ruminococcus;s__Ruminococcus_flavefaciens;
Cloacibacillus_porcorum	2.90503442465793e-05	0	0.00107486273712343	0	0.000116201376986317	2.90503442465793e-05	0	0	0	0	0	0	0	0	0	0	0	0	0.000116201376986317	2.90503442465793e-05	0	8.7151032739738e-05	2.90503442465793e-05	0	0	0	0	2.90503442465793e-05	0	0	0	0	0	2.90503442465793e-05	0	0	0.000174302065479476	0	0	0	0	0	0	0	0	0	k__Bacteria;p__Synergistota;c__Synergistia;o__Synergistales;f__Synergistaceae;g__Cloacibacillus;s__Cloacibacillus_porcorum;
Staphylococcus_sciuri	0	0	0	0	0	0	0	0	0	0	0	0	0	0.000377654475205531	0.000987711704383697	0.000116201376986317	8.7151032739738e-05	0	0	0	0	0	0	0	0	0	0	0	0	0	0	0	0	0	0	0	0	2.90503442465793e-05	0.000319553786712373	0.000377654475205531	0	0	0	0	0	0.000987711704383697	k__Bacteria;p__Firmicutes;c__Bacilli;o__Staphylococcales;f__Staphylococcaceae;g__Staphylococcus;s__Staphylococcus_sciuri;
Helicobacter_rodentium	0	2.90503442465793e-05	0	0	0	0	0	0	0	0	0	0.000929611015890538	0.000639107573424745	5.81006884931586e-05	0	0	0	0	0	0	0	0	0	0	0	0	0	0	0	0	0	0	0	0	0	0	0.000145251721232897	0.000261453098219214	8.7151032739738e-05	5.81006884931586e-05	0	0	0	0	0	0.000116201376986317	k__Bacteria;p__Campylobacterota;c__Campylobacteria;o__Campylobacterales;f__Helicobacteraceae;g__Helicobacter;s__Helicobacter_rodentium;
Microbacterium_testaceum	5.81006884931586e-05	2.90503442465793e-05	0	0	0	0	0	0	0	0	0	5.81006884931586e-05	5.81006884931586e-05	0	0	0.000348604130958952	0	0.000929611015890538	0	0	0	0	0	0	0	0	0	0	0	0	0	0	0	0	0	0	0	0	5.81006884931586e-05	5.81006884931586e-05	0	2.90503442465793e-05	0.000697208261917904	0	0.000493855852191849	0.000116201376986317	k__Bacteria;p__Actinobacteriota;c__Actinobacteria;o__Micrococcales;f__Microbacteriaceae;g__Microbacterium;s__Microbacterium_testaceum;
Colidextribacter_massiliensis	0	0	0.000203352409726055	0	5.81006884931586e-05	0	5.81006884931586e-05	0	0	0.000929611015890538	0	0	0	0	0	0	0	2.90503442465793e-05	0.000755308950411062	0	0	0.000145251721232897	0	2.90503442465793e-05	5.81006884931586e-05	0.000290503442465793	5.81006884931586e-05	0.000116201376986317	2.90503442465793e-05	2.90503442465793e-05	0.000290503442465793	0	0.000261453098219214	0	0	0.000290503442465793	0.000232402753972635	0	0	0	0	0	0	0	0	0	k__Bacteria;p__Firmicutes;c__Clostridia;o__Oscillospirales;f__Oscillospiraceae;g__Colidextribacter;s__Colidextribacter_massiliensis;
Plesiomonas_shigelloides	0	0	0	0	0	0	0	0	0	0	0	0	0	0	0	0	0	0	0	0	0	0	0	0	0	0	0	0	0	0	0	0	0	0	0	0	0	0	0	0	0	0.000929611015890538	8.7151032739738e-05	2.90503442465793e-05	2.90503442465793e-05	0	k__Bacteria;p__Proteobacteria;c__Gammaproteobacteria;o__Enterobacterales;f__Enterobacteriaceae;g__Plesiomonas;s__Plesiomonas_shigelloides;
Butyricimonas_synergistica	0	0	0	0	0	0	0	0	0	0	0	0	0	0	0	0	0	0	0	0	0	0	0	0	0	0	0	0	0	0	0	0	0	0	0	0.00087151032739738	0	0	0	0	0	0	0	0	0	0	k__Bacteria;p__Bacteroidota;c__Bacteroidia;o__Bacteroidales;f__Marinifilaceae;g__Butyricimonas;s__Butyricimonas_synergistica;
Thermus_scotoductus	8.7151032739738e-05	0	0	0	0	0	0	0	0	0	0	0	0	0	0	0	0.00087151032739738	0	0	0	0	0	0	0	0	0	0	0	0	0	0	0	0	0	0	0	0	0	0	0	0	0	0	0	0	0	k__Bacteria;p__Deinococcota;c__Deinococci;o__Thermales;f__Thermaceae;g__Thermus;s__Thermus_scotoductus;
Comamonas_testosteroni	0	0	0	0	0	0	0	0	0	0	0	0.0008424599831508	0.000551956540685007	0.000697208261917904	0.00043575516369869	0	0	0	0	0	0	0	0	0	0	0	0	0	0	0	0	0	0	0	0	0	0.000174302065479476	8.7151032739738e-05	0.000406704819452111	0.000145251721232897	0	0	2.90503442465793e-05	8.7151032739738e-05	0	0.000377654475205531	k__Bacteria;p__Proteobacteria;c__Gammaproteobacteria;o__Burkholderiales;f__Comamonadaceae;g__Comamonas;s__Comamonas_testosteroni;
Moraxella_catarrhalis	0	0	0	0	0	0	0	0	0	0	0	0	0	0	0	0	0	0	0	0	0	0	0	0	0	0	0	0	0	0	0	0	0	0	0	0	0	0	0.0008424599831508	0	0	0	0	0	0	0	k__Bacteria;p__Proteobacteria;c__Gammaproteobacteria;o__Pseudomonadales;f__Moraxellaceae;g__Moraxella;s__Moraxella_catarrhalis;
Proteus_mirabilis	0	0	0	0	0	2.90503442465793e-05	0	0	0	0	0	0	0	0	0	8.7151032739738e-05	0	0	2.90503442465793e-05	0	2.90503442465793e-05	0	0	0	5.81006884931586e-05	0	0	0	0	0	0	0	2.90503442465793e-05	0	0	0	0	0	0.000813409638904221	0	0	0	0	0	0	0	k__Bacteria;p__Proteobacteria;c__Gammaproteobacteria;o__Enterobacterales;f__Morganellaceae;g__Proteus;s__Proteus_mirabilis;
Serratia_marcescens	0	0	0	0	0	0	0	0	0	0	0	8.7151032739738e-05	2.90503442465793e-05	0.000116201376986317	2.90503442465793e-05	0	0	0	0	0	0	0	0	0	0	5.81006884931586e-05	0	0	0	0	0	0	0	0	0	5.81006884931586e-05	5.81006884931586e-05	5.81006884931586e-05	0	2.90503442465793e-05	0.000116201376986317	0	0	0	0	0.000813409638904221	k__Bacteria;p__Proteobacteria;c__Gammaproteobacteria;o__Enterobacterales;f__Yersiniaceae;g__Serratia;s__Serratia_marcescens;
Novosphingobium_capsulatum	0	0	0	0	0	0	0	0	0	0	0	0	0	0	0	0	0.000726258606164483	0	0	0	0	0	0	0	0	0	0	0	0	0	0	0	0	0	0	0	0	0	0	0	0	0	0	0	0	0	k__Bacteria;p__Proteobacteria;c__Alphaproteobacteria;o__Sphingomonadales;f__Sphingomonadaceae;g__Novosphingobium;s__Novosphingobium_capsulatum;
Prevotella_melaninogenica	0.000697208261917904	0	0	0	0.000145251721232897	8.7151032739738e-05	0	0	0	0	0	0	0	0	0	0	0	0	0	2.90503442465793e-05	0	2.90503442465793e-05	0	0	0	0	0	0	0	0	0	0	0	0	0	0	0	0	0	0	0	0	0	0	0	0	k__Bacteria;p__Bacteroidota;c__Bacteroidia;o__Bacteroidales;f__Prevotellaceae;g__Prevotella;s__Prevotella_melaninogenica;
Streptococcus_halotolerans	0	0	0	0	0	0	0	0	0	0	0	2.90503442465793e-05	8.7151032739738e-05	0.000697208261917904	0.000145251721232897	0	0	0	0	0	0	0	0	0	0	0	0	0	0	0	0	0	0	0	0	0	8.7151032739738e-05	0.000174302065479476	0.000464805507945269	0.000348604130958952	0	0	0	0	0	0.000406704819452111	k__Bacteria;p__Firmicutes;c__Bacilli;o__Lactobacillales;f__Streptococcaceae;g__Streptococcus;s__Streptococcus_halotolerans;
Slackia_isoflavoniconvertens	0	5.81006884931586e-05	0	0	0	0	5.81006884931586e-05	0	0	5.81006884931586e-05	0	0	0	0	0	0	0	0	0	0	0	0	0	0	0	5.81006884931586e-05	0.000668157917671324	0	2.90503442465793e-05	5.81006884931586e-05	0	0	0	0	0	0	0	0	0	0	0	0	0	0	0	0	k__Bacteria;p__Actinobacteriota;c__Coriobacteriia;o__Coriobacteriales;f__Eggerthellaceae;g__Slackia;s__Slackia_isoflavoniconvertens;
Alloprevotella_rava	0.000639107573424745	0	0	0	0	0	0	0	0	0	0	0	0	0	0	0	0	0	0	0	0	0	0	0	0	0	0	0	0	0	0	0	0	0	0	0	0	0	0	0	0	0	0	0	0	0	k__Bacteria;p__Bacteroidota;c__Bacteroidia;o__Bacteroidales;f__Prevotellaceae;g__Alloprevotella;s__Alloprevotella_rava;
Alistipes_sp_Marseille-P2431	0.000174302065479476	0	0	0	5.81006884931586e-05	0	2.90503442465793e-05	0	0	0	0	0	0	0	0	0	0	0	0	0	0	0	0.000610057229178166	2.90503442465793e-05	0	0	0	0	5.81006884931586e-05	0	0.000290503442465793	2.90503442465793e-05	0	0	0	0	0	0	0	0	0	0	0	0	0	0	k__Bacteria;p__Bacteroidota;c__Bacteroidia;o__Bacteroidales;f__Rikenellaceae;g__Alistipes;s__Alistipes_sp_Marseille-P2431;
Acinetobacter_johnsonii	5.81006884931586e-05	0	0	0	0	0	0	0	0	0	0	0.000203352409726055	2.90503442465793e-05	0.000232402753972635	0.000610057229178166	8.7151032739738e-05	0.000174302065479476	0	0	0	0	0	0	0	0	0	0	0	0	0	0	0	0	0	0	5.81006884931586e-05	0	0	0.000116201376986317	0.000464805507945269	0	0	0	0	0	0.000290503442465793	k__Bacteria;p__Proteobacteria;c__Gammaproteobacteria;o__Pseudomonadales;f__Moraxellaceae;g__Acinetobacter;s__Acinetobacter_johnsonii;
Lactococcus_garvieae	0	8.7151032739738e-05	0	0	0.000610057229178166	5.81006884931586e-05	2.90503442465793e-05	0	0.000261453098219214	0	0	0	0	0.000116201376986317	0.000290503442465793	2.90503442465793e-05	0	0	0	0.000145251721232897	2.90503442465793e-05	5.81006884931586e-05	0	0	2.90503442465793e-05	0	0	0	0	2.90503442465793e-05	0	2.90503442465793e-05	0	2.90503442465793e-05	0	0	0	0.000116201376986317	5.81006884931586e-05	8.7151032739738e-05	0	0	0	0	0	0.000406704819452111	k__Bacteria;p__Firmicutes;c__Bacilli;o__Lactobacillales;f__Streptococcaceae;g__Lactococcus;s__Lactococcus_garvieae;
Parabacteroides_sp_Marseille-P3668	0	0	0.000522906196438428	0	2.90503442465793e-05	8.7151032739738e-05	0	0	0	0	0	0	0	0	0	0	0	0	5.81006884931586e-05	2.90503442465793e-05	0	2.90503442465793e-05	0.000581006884931586	0	2.90503442465793e-05	0	0	0	0	0	5.81006884931586e-05	0	0	0	0	0	0	0	0	0	0	0	0	0	0	0	k__Bacteria;p__Bacteroidota;c__Bacteroidia;o__Bacteroidales;f__Tannerellaceae;g__Parabacteroides;s__Parabacteroides_sp_Marseille-P3668;
Anaerotignum_lactatifermentans	0	0	0	0	0	2.90503442465793e-05	5.81006884931586e-05	0.000116201376986317	5.81006884931586e-05	0.000493855852191849	0	2.90503442465793e-05	0	0	0	0.000290503442465793	0	0	5.81006884931586e-05	5.81006884931586e-05	0.000551956540685007	0	0	2.90503442465793e-05	2.90503442465793e-05	2.90503442465793e-05	0	0	0	0	2.90503442465793e-05	0	2.90503442465793e-05	0	0	8.7151032739738e-05	2.90503442465793e-05	0	5.81006884931586e-05	0	0	0	0	0	2.90503442465793e-05	0	k__Bacteria;p__Firmicutes;c__Clostridia;o__Lachnospirales;f__Lachnospiraceae;g__Tyzzerella;s__Anaerotignum_lactatifermentans;
Methylobacterium_aquaticum	0	0	0	0	0	0	0	0	0	0	0	0	0	0	0	0	0.000551956540685007	0	0	0	0	0	0	0	0	0	0	0	0	0	0	0	0	0	0	0	0	0	0	0	0	0	0	0	0	0	k__Bacteria;p__Proteobacteria;c__Alphaproteobacteria;o__Rhizobiales;f__Beijerinckiaceae;g__Methylobacterium-Methylorubrum;s__Methylobacterium_aquaticum;
Rhodococcus_erythropolis	0	0	0	0	0	0	0	0	0	0	0	0	0	0	0	0.000522906196438428	0	0	0	0	0	0	0	0	0	0	0	0	0	0	0	0	0	0	0	0.000319553786712373	0	0	0	0	0	0	0	0	2.90503442465793e-05	0	k__Bacteria;p__Actinobacteriota;c__Actinobacteria;o__Corynebacteriales;f__Nocardiaceae;g__Rhodococcus;s__Rhodococcus_erythropolis;
Bacteroidetes_bacterium_OLB10	0	0	0	0	0	0	0	0	0	0	0	0	0	0	0	0	0	0	0	0	0	0	0	0	0	0	0	0	0	0	0	0	0	0	0	0	0	0	0	0.000493855852191849	0	0	0	0	0	0.000464805507945269	k__Bacteria;p__Bacteroidota;c__Bacteroidia;o__Sphingobacteriales;f__AKYH767;g__unidentified_AKYH767;s__Bacteroidetes_bacterium_OLB10;
Collinsella_stercoris	2.90503442465793e-05	0	2.90503442465793e-05	0.000232402753972635	0	0	2.90503442465793e-05	0	0	0	0	0	0.000493855852191849	0	0.000116201376986317	5.81006884931586e-05	0	0.000348604130958952	0	0	0	2.90503442465793e-05	0	0	0	0	0	0	8.7151032739738e-05	0.000203352409726055	2.90503442465793e-05	0	0	0	0	2.90503442465793e-05	2.90503442465793e-05	0.000290503442465793	2.90503442465793e-05	5.81006884931586e-05	8.7151032739738e-05	0	8.7151032739738e-05	0.000493855852191849	8.7151032739738e-05	2.90503442465793e-05	k__Bacteria;p__Actinobacteriota;c__Coriobacteriia;o__Coriobacteriales;f__Coriobacteriaceae;g__Collinsella;s__Collinsella_stercoris;
bacterium_enrichment_culture_clone_BBMC-9	0	0	0.00043575516369869	0	2.90503442465793e-05	0	0	0	0	0	0	0	0	0	0	0	0	0	0	5.81006884931586e-05	0	5.81006884931586e-05	2.90503442465793e-05	0	0	0	0	2.90503442465793e-05	0	0	0	0	0	2.90503442465793e-05	0	0	0	0	0	0	0	0	0	0	0	0	k__Bacteria;p__Firmicutes;c__Clostridia;o__Oscillospirales;f__UCG-010;g__unidentified_UCG-010;s__bacterium_enrichment_culture_clone_BBMC-9;
Pediococcus_acidilactici	0	0	0	0	8.7151032739738e-05	0	0	0	0	0	0	0	0	0	0	0	0	0	0	0	0	0	0	0	0	0	5.81006884931586e-05	0	0	5.81006884931586e-05	0	0.00043575516369869	0	0	0	0	0	0	0.000232402753972635	0	0	0	0	0	0	0	k__Bacteria;p__Firmicutes;c__Bacilli;o__Lactobacillales;f__Lactobacillaceae;g__Pediococcus;s__Pediococcus_acidilactici;
Frullania_dilatata	0	0	0	0	0	0	0	0	0	0	0	0	0	0	0	0.000406704819452111	0	0	0	0	0	0	0	0	0	0	0	0	0	0	0	0	0	0	0	0	0	0	0	0	0	0	0	0	0	0	k__Bacteria;p__Cyanobacteria;c__Cyanobacteriia;o__Chloroplast;f__unidentified_Chloroplast;g__unidentified_Chloroplast;s__Frullania_dilatata;
Bacteroides_caecimuris	0	5.81006884931586e-05	2.90503442465793e-05	8.7151032739738e-05	0.000174302065479476	0.000145251721232897	0.000116201376986317	5.81006884931586e-05	8.7151032739738e-05	0	0	0	0	0	0	0	2.90503442465793e-05	0	5.81006884931586e-05	8.7151032739738e-05	0.000116201376986317	2.90503442465793e-05	0.000116201376986317	0.000290503442465793	0	2.90503442465793e-05	2.90503442465793e-05	2.90503442465793e-05	2.90503442465793e-05	0.000116201376986317	5.81006884931586e-05	0.000203352409726055	8.7151032739738e-05	0	8.7151032739738e-05	0.000406704819452111	0	2.90503442465793e-05	0	0	0	0	0	5.81006884931586e-05	0	0	k__Bacteria;p__Bacteroidota;c__Bacteroidia;o__Bacteroidales;f__Bacteroidaceae;g__Bacteroides;s__Bacteroides_caecimuris;
Streptococcus_anginosus	0	0.000116201376986317	8.7151032739738e-05	5.81006884931586e-05	2.90503442465793e-05	2.90503442465793e-05	8.7151032739738e-05	0.000319553786712373	0.000116201376986317	2.90503442465793e-05	2.90503442465793e-05	0	2.90503442465793e-05	0	0	0.000145251721232897	2.90503442465793e-05	0	0.000290503442465793	0.000116201376986317	0	0.000261453098219214	0	0	5.81006884931586e-05	8.7151032739738e-05	2.90503442465793e-05	2.90503442465793e-05	2.90503442465793e-05	2.90503442465793e-05	8.7151032739738e-05	0	5.81006884931586e-05	0	0	0	0	0	0.000406704819452111	0	0	2.90503442465793e-05	2.90503442465793e-05	2.90503442465793e-05	2.90503442465793e-05	2.90503442465793e-05	k__Bacteria;p__Firmicutes;c__Bacilli;o__Lactobacillales;f__Streptococcaceae;g__Streptococcus;s__Streptococcus_anginosus;
Clostridium_paraputrificum	0	0	0	0	0	0	0	0	0	0	0	0	0	0	0	0.000261453098219214	0	0.000232402753972635	0	0	0	0	0	0	0	0	0	0	0	0	0	0	0	0	0	0	0	0	0	0	0.000174302065479476	0.000319553786712373	0.000406704819452111	0.000377654475205531	0.000406704819452111	0	k__Bacteria;p__Firmicutes;c__Clostridia;o__Clostridiales;f__Clostridiaceae;g__Clostridium_sensu_stricto_1;s__Clostridium_paraputrificum;
[Clostridium]_methylpentosum	0	0	0	0	0	0	0	0	0	0	0	0	0	0	0	0.000377654475205531	0	0	2.90503442465793e-05	5.81006884931586e-05	0	0	0	0	0	0	0	0	0	0	0	0	0	0	0	0	0	0	0	0	0	2.90503442465793e-05	0	0	0	0	k__Bacteria;p__Firmicutes;c__Clostridia;o__Oscillospirales;f__[Clostridium]_methylpentosum_group;g__unidentified_[Clostridium]_methylpentosum_group;s__[Clostridium]_methylpentosum;
Clostridium_perfringens	0	0	8.7151032739738e-05	0	0	0	2.90503442465793e-05	0	0	0	2.90503442465793e-05	2.90503442465793e-05	0	0	0	0	0	0	0	0	0	0	0	0	0	0	0	5.81006884931586e-05	0	0	0	0	0	0.000377654475205531	2.90503442465793e-05	0	8.7151032739738e-05	0	0.000261453098219214	5.81006884931586e-05	5.81006884931586e-05	0	0	5.81006884931586e-05	2.90503442465793e-05	2.90503442465793e-05	k__Bacteria;p__Firmicutes;c__Clostridia;o__Clostridiales;f__Clostridiaceae;g__Clostridium_sensu_stricto_1;s__Clostridium_perfringens;
Cutibacterium_acnes	8.7151032739738e-05	2.90503442465793e-05	2.90503442465793e-05	0	0	0	0	0	0	0	0	5.81006884931586e-05	0.000319553786712373	2.90503442465793e-05	5.81006884931586e-05	0	0.000174302065479476	0	0	0	0	0	0	0	0	0	0	2.90503442465793e-05	0	0	0.000145251721232897	0	0	0	0	0.000377654475205531	5.81006884931586e-05	0	0.000348604130958952	0	0	0	0	0	0	0.000116201376986317	k__Bacteria;p__Actinobacteriota;c__Actinobacteria;o__Propionibacteriales;f__Propionibacteriaceae;g__Cutibacterium;s__Cutibacterium_acnes;
Morganella_morganii	0	0	0	0	5.81006884931586e-05	0	0	0	0	2.90503442465793e-05	0	5.81006884931586e-05	0.000116201376986317	0.000377654475205531	0.000232402753972635	0	0	0	0	0	0	0	0	2.90503442465793e-05	0	2.90503442465793e-05	0	8.7151032739738e-05	0	0.000319553786712373	0	2.90503442465793e-05	2.90503442465793e-05	0	0	0	0	0.000145251721232897	0.000290503442465793	0.000174302065479476	0	0	0	0	0	0	k__Bacteria;p__Proteobacteria;c__Gammaproteobacteria;o__Enterobacterales;f__Morganellaceae;g__Morganella;s__Morganella_morganii;
Streptomyces_lavendulae	2.90503442465793e-05	0	0	0	0	0	0	0	0	0	0	0	0	0	0	0	0.000377654475205531	0	0	0	0	0	0	0	0	0	0	0	0	0	0	0	0	0	0	0	0	0	0	0	0	0	0	0	0	0	k__Bacteria;p__Actinobacteriota;c__Actinobacteria;o__Streptomycetales;f__Streptomycetaceae;g__Streptomyces;s__Streptomyces_lavendulae;
Clostridiales_bacterium_CCNA10	0	0	0	5.81006884931586e-05	8.7151032739738e-05	0.000174302065479476	2.90503442465793e-05	0	5.81006884931586e-05	2.90503442465793e-05	2.90503442465793e-05	0.000116201376986317	5.81006884931586e-05	0.000377654475205531	0	5.81006884931586e-05	0.000377654475205531	2.90503442465793e-05	2.90503442465793e-05	0	5.81006884931586e-05	2.90503442465793e-05	0.000377654475205531	2.90503442465793e-05	5.81006884931586e-05	0	8.7151032739738e-05	0	2.90503442465793e-05	5.81006884931586e-05	0.000174302065479476	5.81006884931586e-05	8.7151032739738e-05	0	5.81006884931586e-05	0.000145251721232897	8.7151032739738e-05	2.90503442465793e-05	2.90503442465793e-05	0	8.7151032739738e-05	0	0.000116201376986317	5.81006884931586e-05	8.7151032739738e-05	5.81006884931586e-05	k__Bacteria;p__Firmicutes;c__Clostridia;o__Oscillospirales;f__Oscillospiraceae;g__Colidextribacter;s__Clostridiales_bacterium_CCNA10;
Roseomonas_gilardii	0	0	0	0	0	0	0	0	0	0	0	0	0	0	0	0	0.000377654475205531	0	0	0	0	0	0	0	0	0	0	0	0	0	0	0	0	0	0	0	0	0	0	0	0	0	0	0	0	0	k__Bacteria;p__Proteobacteria;c__Alphaproteobacteria;o__Acetobacterales;f__Acetobacteraceae;g__Roseomonas;s__Roseomonas_gilardii;
Methanothrix_sp	0	0	0	0	0	0	0	0	0	0	0	0	0	0	0	0	0	0	0	0	0	0	0	0	0	0	0	0	0	0	0	0	0	0	0	0.000377654475205531	0	0	0	0	0	0	0	0	0	0	k__Archaea;p__Halobacterota;c__Methanosarcinia;o__Methanosarciniales;f__Methanosaetaceae;g__Methanosaeta;s__Methanothrix_sp;
[Clostridium]_spiroforme	0	0	0	0	2.90503442465793e-05	0	2.90503442465793e-05	0	0.000232402753972635	0	0	0	0	0	0	2.90503442465793e-05	2.90503442465793e-05	0	0	5.81006884931586e-05	5.81006884931586e-05	0	0.000377654475205531	0	2.90503442465793e-05	0	0	0.000116201376986317	2.90503442465793e-05	0	5.81006884931586e-05	0	0	0	0	0	0	0	0	0	2.90503442465793e-05	0.000116201376986317	2.90503442465793e-05	2.90503442465793e-05	8.7151032739738e-05	0	k__Bacteria;p__Firmicutes;c__Bacilli;o__Erysipelotrichales;f__Erysipelatoclostridiaceae;g__Erysipelatoclostridium;s__[Clostridium]_spiroforme;
Alistipes_finegoldii	0.000174302065479476	2.90503442465793e-05	0.000261453098219214	2.90503442465793e-05	0.000116201376986317	5.81006884931586e-05	0	0	0	0	0	0	0	0	0	0	2.90503442465793e-05	0	0	2.90503442465793e-05	0	0	0.000348604130958952	0	0	0	0	0	0	0	5.81006884931586e-05	0	0	0	5.81006884931586e-05	8.7151032739738e-05	2.90503442465793e-05	0	0	0	0	0	0.000145251721232897	0	0	0	k__Bacteria;p__Bacteroidota;c__Bacteroidia;o__Bacteroidales;f__Rikenellaceae;g__Alistipes;s__Alistipes_finegoldii;
Methylobacterium_brachiatum	0	0	0	0	0	0	0	0	0	0	0	0	0	0	0	0	0.000348604130958952	2.90503442465793e-05	0	0	0	0	0	0	0	0	0	0	0	0	0	0	0	0	0	0	0	0	0	0	0	0	0	0	0	0	k__Bacteria;p__Proteobacteria;c__Alphaproteobacteria;o__Rhizobiales;f__Beijerinckiaceae;g__Methylobacterium-Methylorubrum;s__Methylobacterium_brachiatum;
Sanguibacter_inulinus	0	0	0	0	0	0	0	0	0	0	0	0	0	0	0	0.000203352409726055	0	2.90503442465793e-05	0	0	0	0	0	0	0	0	0	0	0	0	0	0	0	0	0	0	0	0	0	0	2.90503442465793e-05	0	0.000348604130958952	0	0.000261453098219214	0	k__Bacteria;p__Actinobacteriota;c__Actinobacteria;o__Micrococcales;f__Sanguibacteraceae;g__Sanguibacter;s__Sanguibacter_inulinus;
Bacteroides_sartorii	0.000174302065479476	0	0	0	0	0	0	0	0	0	0	0	0.000348604130958952	2.90503442465793e-05	0	0	0	0	0	0	0	0	0	2.90503442465793e-05	0	0	0	0	2.90503442465793e-05	0	0	0	0	0	0	0	8.7151032739738e-05	0.000319553786712373	0.000290503442465793	0	0	0	0	0	0	0.000116201376986317	k__Bacteria;p__Bacteroidota;c__Bacteroidia;o__Bacteroidales;f__Bacteroidaceae;g__Bacteroides;s__Bacteroides_sartorii;
Macrococcus_caseolyticus	0	0	0	0	2.90503442465793e-05	0	0	0	0	0	0	2.90503442465793e-05	0	0	2.90503442465793e-05	0	0	0	0	0	0	0	0	0	0	0	0	0	0	0	0	0	0	0	0	0	0	0	0	0	0	0	0	0	0	0.000319553786712373	k__Bacteria;p__Firmicutes;c__Bacilli;o__Staphylococcales;f__Staphylococcaceae;g__Macrococcus;s__Macrococcus_caseolyticus;
Faecalibaculum_rodentium	0	2.90503442465793e-05	0	0.000116201376986317	5.81006884931586e-05	2.90503442465793e-05	2.90503442465793e-05	8.7151032739738e-05	2.90503442465793e-05	0.000116201376986317	2.90503442465793e-05	0	2.90503442465793e-05	0.000290503442465793	5.81006884931586e-05	0	0	0	5.81006884931586e-05	0	0.000116201376986317	5.81006884931586e-05	0.000174302065479476	5.81006884931586e-05	8.7151032739738e-05	2.90503442465793e-05	5.81006884931586e-05	0	0	0	8.7151032739738e-05	5.81006884931586e-05	8.7151032739738e-05	2.90503442465793e-05	2.90503442465793e-05	0	2.90503442465793e-05	0	0.000203352409726055	0	0	0.000116201376986317	0	0	0	5.81006884931586e-05	k__Bacteria;p__Firmicutes;c__Bacilli;o__Erysipelotrichales;f__Erysipelotrichaceae;g__Faecalibaculum;s__Faecalibaculum_rodentium;
Helicobacter_hepaticus	2.90503442465793e-05	0	0	0	0	0	0	0	0	0	0	0	0	0	0	0.000116201376986317	0	0	0	0	0	0	0	0	0	0	0	0	0	0	0	0	0	0	0	0	0	0	0	0	0.000116201376986317	0.000290503442465793	0	0	0	0	k__Bacteria;p__Campylobacterota;c__Campylobacteria;o__Campylobacterales;f__Helicobacteraceae;g__Helicobacter;s__Helicobacter_hepaticus;
Solobacterium_moorei	0	5.81006884931586e-05	0	2.90503442465793e-05	0	8.7151032739738e-05	2.90503442465793e-05	0	0.000290503442465793	2.90503442465793e-05	0	0	0	0.000145251721232897	0.000116201376986317	2.90503442465793e-05	2.90503442465793e-05	0	0	2.90503442465793e-05	0	0	2.90503442465793e-05	8.7151032739738e-05	0.000116201376986317	0	2.90503442465793e-05	0	0	2.90503442465793e-05	2.90503442465793e-05	0	0	0	0	0	0	0	0	5.81006884931586e-05	0	0	5.81006884931586e-05	2.90503442465793e-05	0	0	k__Bacteria;p__Firmicutes;c__Bacilli;o__Erysipelotrichales;f__Erysipelotrichaceae;g__Solobacterium;s__Solobacterium_moorei;
Arenimicrobium_luteum	0	0	0	0	0	0	0	0	0	0	0	0	0	0	0	0	0.000290503442465793	0	0	0	0	0	0	0	0	0	0	0	0	0	0	0	0	0	0	0	0	0	0	0	0	0	0	0	0	0	k__Bacteria;p__Acidobacteriota;c__Blastocatellia;o__Pyrinomonadales;f__Pyrinomonadaceae;g__RB41;s__Arenimicrobium_luteum;
Diaphorobacter_polyhydroxybutyrativorans	0.000290503442465793	0	0	0	0	0	0	0	0	0	0	8.7151032739738e-05	5.81006884931586e-05	0.000116201376986317	0	0	2.90503442465793e-05	0	0	0	0	0	0	0	0	0	0	0	0	0	0	0	0	0	0	2.90503442465793e-05	0	0.000116201376986317	2.90503442465793e-05	2.90503442465793e-05	0	0	0	0	0	2.90503442465793e-05	k__Bacteria;p__Proteobacteria;c__Gammaproteobacteria;o__Burkholderiales;f__Comamonadaceae;g__Diaphorobacter;s__Diaphorobacter_polyhydroxybutyrativorans;
Nocardioides_sp	0	0	0	0	0	0	0	0	0	0	0	0	0	0	0	5.81006884931586e-05	0	0.000290503442465793	0	0	0	0	0	0	0	0	0	0	0	0	0	0	0	0	0	0	0	0	0	0	0	0	0.000232402753972635	0	2.90503442465793e-05	0	k__Bacteria;p__Actinobacteriota;c__Actinobacteria;o__Propionibacteriales;f__Nocardioidaceae;g__Nocardioides;s__Nocardioides_sp;
Cutibacterium_granulosum	0	0	0	0	0	0	0	0	0	0	0	0	0	0	2.90503442465793e-05	0	0	0	0	0	0	0	0	0	0	0	0	0	0	0	0	0	0	0	0	2.90503442465793e-05	0	5.81006884931586e-05	0.000261453098219214	0	0	0	0	0	0	0	k__Bacteria;p__Actinobacteriota;c__Actinobacteria;o__Propionibacteriales;f__Propionibacteriaceae;g__Cutibacterium;s__Cutibacterium_granulosum;
Fusobacterium_nucleatum	0	5.81006884931586e-05	0	0	0	0	0.000261453098219214	0	0	0	0	0	0	0	0.000116201376986317	0	0	0	0	0	2.90503442465793e-05	2.90503442465793e-05	0	0	0	2.90503442465793e-05	0	0	0	0	0	0	0	0	2.90503442465793e-05	0	0	0	5.81006884931586e-05	0	0	0	0	0	0	0	k__Bacteria;p__Fusobacteriota;c__Fusobacteriia;o__Fusobacteriales;f__Fusobacteriaceae;g__Fusobacterium;s__Fusobacterium_nucleatum;
Castellaniella_defragrans	0.000261453098219214	0	0	0	0	0	0	0	0	0	0	0	2.90503442465793e-05	0	0	0	0	0	0	0	0	0	0	0	0	0	0	0	0	0	0	0	0	0	0	0	2.90503442465793e-05	0	0	2.90503442465793e-05	0	0	8.7151032739738e-05	0	0	2.90503442465793e-05	k__Bacteria;p__Proteobacteria;c__Gammaproteobacteria;o__Burkholderiales;f__Alcaligenaceae;g__Castellaniella;s__Castellaniella_defragrans;
bacterium_YE57	0	0	0	0	0	0	0	0	0	0	0	0	0	0	0	0	0	0	0	0	0	0	0	0	0	0	0	0	0	0	0	0	0	0	0	0	0.000232402753972635	0	0	0	0	0	0	0	0	0	k__Bacteria;p__Firmicutes;c__Clostridia;o__Christensenellales;f__Christensenellaceae;g__Christensenellaceae_R-7_group;s__bacterium_YE57;
Sutterella_sp_6FBBBH3	0	2.90503442465793e-05	0	0	0	0	0	0	0	0	0	0	0	0	0	0	0	0	8.7151032739738e-05	2.90503442465793e-05	0	0	0	0	0.000232402753972635	0	0	0	0	0	0	0	0	0	0	0	0	0	0	0	0	0	0	0	0	0	k__Bacteria;p__Proteobacteria;c__Gammaproteobacteria;o__Burkholderiales;f__Sutterellaceae;g__Sutterella;s__Sutterella_sp_6FBBBH3;
Corynebacterium_propinquum	0	0	0	0	0	0	0	0	0	0	0	0	2.90503442465793e-05	0	5.81006884931586e-05	0	0	0	0	0	0	0	0	0	0	0	0	0	0	0	0	0	0	0	0	0.000232402753972635	0	0	0	0	0	0	0	0	0	8.7151032739738e-05	k__Bacteria;p__Actinobacteriota;c__Actinobacteria;o__Corynebacteriales;f__Corynebacteriaceae;g__Corynebacterium;s__Corynebacterium_propinquum;
Dysgonomonas_capnocytophagoides	0	0	0	0	0	0	0	0	0	0	0	0	0	0	0	0.000232402753972635	0	0	0	0	0	0	0	0	0	0	0	0	0	0	0	0	0	0	0	0	0	0	0	0	0	0	0	0	0	0	k__Bacteria;p__Bacteroidota;c__Bacteroidia;o__Bacteroidales;f__Dysgonomonadaceae;g__Dysgonomonas;s__Dysgonomonas_capnocytophagoides;
Clostridiaceae_bacterium_DJF_VR76	5.81006884931586e-05	0	0	0	0	0	0	0	0	0	0	0	0	0	0	0	0	0.000232402753972635	0	0	0	0	0	0	0	0	0	0	0	0	0	0	0	0	0	0	0	0	0	0	0	0	0	2.90503442465793e-05	0	0	k__Bacteria;p__Firmicutes;c__Clostridia;o__Oscillospirales;f__Ruminococcaceae;g__Ruminococcus;s__Clostridiaceae_bacterium_DJF_VR76;
Microlunatus_sp_MN12-2	0	0	0	0	0	0	0	0	0	0	0	0	0	0	0	0	0	5.81006884931586e-05	0	0	0	0	0	0	0	0	0	0	0	0	0	0	0	0	0	0	0	0	0	0	0	0	0.000232402753972635	0	0	0	k__Bacteria;p__Actinobacteriota;c__Actinobacteria;o__Propionibacteriales;f__Propionibacteriaceae;g__Friedmanniella;s__Microlunatus_sp_MN12-2;
Faecalitalea_cylindroides	2.90503442465793e-05	0	2.90503442465793e-05	0	0	0	0	0	0	0	0	0	0	0	0	0.000232402753972635	0	0	0	0	0	0	0	0	0	0	0	0	0	0	0	0	0	0	0	0	0	0	0	0	0	0	0	0	0	0	k__Bacteria;p__Firmicutes;c__Bacilli;o__Erysipelotrichales;f__Erysipelotrichaceae;g__Faecalitalea;s__Faecalitalea_cylindroides;
Burkholderiales_bacterium_YL45	0.000232402753972635	5.81006884931586e-05	2.90503442465793e-05	0.000203352409726055	0.000174302065479476	0.000174302065479476	2.90503442465793e-05	8.7151032739738e-05	0.000145251721232897	0	0	0	0	0	0	0	0	0	5.81006884931586e-05	0	2.90503442465793e-05	2.90503442465793e-05	2.90503442465793e-05	0	0.000116201376986317	0	5.81006884931586e-05	0	0.000116201376986317	8.7151032739738e-05	2.90503442465793e-05	0	2.90503442465793e-05	8.7151032739738e-05	0	0	0	0	0	0	0	0	0	0	0	0	k__Bacteria;p__Proteobacteria;c__Gammaproteobacteria;o__Burkholderiales;f__Sutterellaceae;g__Parasutterella;s__Burkholderiales_bacterium_YL45;
Bacillus_anthracis	0	0	0	0	0	0	0	0	0	0	0	0	0	0	0	0	5.81006884931586e-05	0	0	0	0	0	0	0	0	0	0	0	0	0	0	0	0	2.90503442465793e-05	0	8.7151032739738e-05	8.7151032739738e-05	0	0	0	0	0	0	0	0.000232402753972635	5.81006884931586e-05	k__Bacteria;p__Firmicutes;c__Bacilli;o__Bacillales;f__Bacillaceae;g__Bacillus;s__Bacillus_anthracis;
Paracoccus_denitrificans	0.000203352409726055	0	0	0	0	0	0	0	0	0	0	0	2.90503442465793e-05	0.000116201376986317	0	0	0	0	0	0	0	0	0	0	0	0	0	0	0	0	0	0	0	0	0	8.7151032739738e-05	0	0	0	5.81006884931586e-05	0	0	0	0	0	2.90503442465793e-05	k__Bacteria;p__Proteobacteria;c__Alphaproteobacteria;o__Rhodobacterales;f__Rhodobacteraceae;g__Paracoccus;s__Paracoccus_denitrificans;
Lactobacillus_intestinalis	0	5.81006884931586e-05	2.90503442465793e-05	5.81006884931586e-05	8.7151032739738e-05	8.7151032739738e-05	0	2.90503442465793e-05	0.000116201376986317	0	0	0.000116201376986317	0.000116201376986317	0	0	0	0	0	0	0	0	0.000145251721232897	0.000145251721232897	0.000145251721232897	2.90503442465793e-05	5.81006884931586e-05	0	5.81006884931586e-05	8.7151032739738e-05	0.000203352409726055	0.000203352409726055	0.000116201376986317	2.90503442465793e-05	0	8.7151032739738e-05	0	8.7151032739738e-05	5.81006884931586e-05	0.000116201376986317	2.90503442465793e-05	0	0	0	0	0	2.90503442465793e-05	k__Bacteria;p__Firmicutes;c__Bacilli;o__Lactobacillales;f__Lactobacillaceae;g__Lactobacillus;s__Lactobacillus_intestinalis;
Ignavibacteriales_bacterium_UTCHB1	0	0	0	0	0	0	0	0	0	0	0	0	0	0	0	0	0	0	0	0	0	0	0	0	0	0	0	0	0	0	0	0	0	0	0	0	0	0	0	5.81006884931586e-05	0	0	0	0	0	0.000203352409726055	k__Bacteria;p__Bacteroidota;c__SJA-28;o__unidentified_SJA-28;f__unidentified_SJA-28;g__unidentified_SJA-28;s__Ignavibacteriales_bacterium_UTCHB1;
Chlorobi_bacterium_OLB6	0	0	0	0	0	0	0	0	0	0	0	0	0	0	0	0	0	0	0	0	0	0	0	0	0	0	0	0	0	0	0	0	0	0	0	0	0	0	0	0.000203352409726055	0	0	0	0	0	0.000203352409726055	k__Bacteria;p__Kapabacteria;c__unidentified_Kapabacteria;o__Kapabacteriales;f__unidentified_Kapabacteriales;g__unidentified_Kapabacteriales;s__Chlorobi_bacterium_OLB6;
Nitrosomonas_europaea	0	0	0	0	0	0	0	0	0	0	0	0	0	0	0	0	0	0	0	0	0	0	0	0	0	0	0	0	0	0	0	0	0	0	0	0	0	0	0	0.000203352409726055	0	0	0	0	0	0.000174302065479476	k__Bacteria;p__Proteobacteria;c__Gammaproteobacteria;o__Burkholderiales;f__Nitrosomonadaceae;g__Nitrosomonas;s__Nitrosomonas_europaea;
Christensenella_minuta	5.81006884931586e-05	0	2.90503442465793e-05	2.90503442465793e-05	2.90503442465793e-05	5.81006884931586e-05	0	2.90503442465793e-05	0	0	2.90503442465793e-05	0	0	0	0	5.81006884931586e-05	0	0	0	8.7151032739738e-05	0	2.90503442465793e-05	0.000203352409726055	0	0	0	0	2.90503442465793e-05	0	0	0	0	0	0	0	0	0	0	0	5.81006884931586e-05	0	0	0	8.7151032739738e-05	0	0	k__Bacteria;p__Firmicutes;c__Clostridia;o__Christensenellales;f__Christensenellaceae;g__Christensenella;s__Christensenella_minuta;
Butyrivibrio_hungatei	0	0	0	0	0	0	0	0	0	0	0	0	0	0	0	0	0	0	0	0	0	0	0	0	0	0	0	0	0	0	0	0	0	0	0	0.000203352409726055	0	0	0	0	0	0	0	0	0	0	k__Bacteria;p__Firmicutes;c__Clostridia;o__Lachnospirales;f__Lachnospiraceae;g__Butyrivibrio;s__Butyrivibrio_hungatei;
Halomonas_sp_1513	0	0	0	0	0	0	0	0	0	0	2.90503442465793e-05	0	0	2.90503442465793e-05	0	0	0	0	0	0	0	0	0	0	0	0	0	0	0	0	0	0	0	0	0	0	0	0	0	0	0	0	0	0	0.000203352409726055	0	k__Bacteria;p__Proteobacteria;c__Gammaproteobacteria;o__Oceanospirillales;f__Halomonadaceae;g__Halomonas;s__Halomonas_sp_1513;
Lactobacillus_fermentum	0	0	0	0	0	0	0	2.90503442465793e-05	0	2.90503442465793e-05	0	0	0	0	0	0	5.81006884931586e-05	0	0	0	0.000116201376986317	0	0	2.90503442465793e-05	0	2.90503442465793e-05	0	2.90503442465793e-05	0	0	0.000203352409726055	0	0	8.7151032739738e-05	0	0	0	0	0	0	0	0	0	0	0	0	k__Bacteria;p__Firmicutes;c__Bacilli;o__Lactobacillales;f__Lactobacillaceae;g__Lactobacillus;s__Lactobacillus_fermentum;
Actinomyces_graevenitzii	0	0.000145251721232897	0	5.81006884931586e-05	0	5.81006884931586e-05	0.000145251721232897	5.81006884931586e-05	0	8.7151032739738e-05	0	0	0	0	0.000174302065479476	2.90503442465793e-05	0	0	0	0	0	2.90503442465793e-05	0	2.90503442465793e-05	2.90503442465793e-05	0	0	0	0	2.90503442465793e-05	0	0	0	5.81006884931586e-05	0	0	0	0	2.90503442465793e-05	0	0	0	5.81006884931586e-05	0	0.000145251721232897	0	k__Bacteria;p__Actinobacteriota;c__Actinobacteria;o__Actinomycetales;f__Actinomycetaceae;g__Actinomyces;s__Actinomyces_graevenitzii;
Nesterenkonia_sp	0	0	0	2.90503442465793e-05	0	2.90503442465793e-05	0	0	0	0	0	0	0	0	0	0	0	0	0	0	0	0	0	0	0	0	0	0	0	0	0	0	0	0	0	0	0	0	0	8.7151032739738e-05	0	0.000174302065479476	0	0	8.7151032739738e-05	0	k__Bacteria;p__Actinobacteriota;c__Actinobacteria;o__Micrococcales;f__Micrococcaceae;g__Nesterenkonia;s__Nesterenkonia_sp;
Gordonibacter_pamelaeae	0	0	5.81006884931586e-05	0	5.81006884931586e-05	0	0	0	0	2.90503442465793e-05	0	0	0	0	0	2.90503442465793e-05	2.90503442465793e-05	0	5.81006884931586e-05	8.7151032739738e-05	2.90503442465793e-05	0	8.7151032739738e-05	0	0	0	0	2.90503442465793e-05	0	2.90503442465793e-05	2.90503442465793e-05	0	5.81006884931586e-05	0	5.81006884931586e-05	2.90503442465793e-05	0	0	0	0	0	0	0.000145251721232897	0.000116201376986317	5.81006884931586e-05	0	k__Bacteria;p__Actinobacteriota;c__Coriobacteriia;o__Coriobacteriales;f__Eggerthellaceae;g__Gordonibacter;s__Gordonibacter_pamelaeae;
Chloroflexi_bacterium_OLB15	0	0	0	0	0	0	0	0	0	0	0	0	0	0	0	0	0	0	0	0	0	0	0	0	0	0	0	0	0	0	0	0	0	0	0	0	0	0	0	8.7151032739738e-05	0	0	0	0	0	0.000145251721232897	k__Bacteria;p__Chloroflexi;c__Anaerolineae;o__SBR1031;f__A4b;g__OLB15;s__Chloroflexi_bacterium_OLB15;
Dokdonella_ginsengisoli	0	0	0	0	0	0	0	0	0	0	0	0	0	0	0	0	0	0	0	0	0	0	0	0	0	0	0	0	0	0	0	0	0	0	0	0	0	0	0	0.000145251721232897	0	0	0	0	0	0	k__Bacteria;p__Proteobacteria;c__Gammaproteobacteria;o__Xanthomonadales;f__Rhodanobacteraceae;g__Dokdonella;s__Dokdonella_ginsengisoli;
Eubacterium_sp_SN18	0	0	2.90503442465793e-05	5.81006884931586e-05	0	0	0	0	0	0	0	0	0	0	0	0	0	0	0	0	0	0	8.7151032739738e-05	0	0	0	0	0	5.81006884931586e-05	0	8.7151032739738e-05	0	0	0	0	0	0	0	0	0	0	0	0.000145251721232897	0	0	0	k__Bacteria;p__Firmicutes;c__Clostridia;o__Peptostreptococcales-Tissierellales;f__Anaerovoracaceae;g__[Eubacterium]_nodatum_group;s__Eubacterium_sp_SN18;
Selenomonadales_bacterium_Marseille-P2399	0	0	8.7151032739738e-05	0	0	0	0	0	0	0	0	0	0	0	0	0	0	0	5.81006884931586e-05	0	0	0	0	0	0	0	0	0	0	0	2.90503442465793e-05	0	0	0	0	0	0.000145251721232897	0	0	0	0	0	5.81006884931586e-05	0	0	0	k__Bacteria;p__Firmicutes;c__Clostridia;o__Oscillospirales;f__unidentified_Oscillospirales;g__Hydrogenoanaerobacterium;s__Selenomonadales_bacterium_Marseille-P2399;
Nakamurella_panacisegetis	0	0	0	0	0	0	0	0	0	0	0	0	0	0	0	0.000145251721232897	0	0.000145251721232897	0	0	0	0	0	0	0	0	0	0	0	0	0	0	0	0	0	0	0	0	0	0	0	0	8.7151032739738e-05	0	5.81006884931586e-05	0	k__Bacteria;p__Actinobacteriota;c__Actinobacteria;o__Frankiales;f__Nakamurellaceae;g__Nakamurella;s__Nakamurella_panacisegetis;
Olsenella_sp_oral_taxon_807	0	0	0	0	5.81006884931586e-05	0	0	0	2.90503442465793e-05	0	0	0	0	0	0	0.000145251721232897	0	0	0	0	0	0	2.90503442465793e-05	0	0	0	0	5.81006884931586e-05	0	0	0	5.81006884931586e-05	0	0	0	2.90503442465793e-05	0	0	0	0	0	0	0	2.90503442465793e-05	0	2.90503442465793e-05	k__Bacteria;p__Actinobacteriota;c__Coriobacteriia;o__Coriobacteriales;f__Atopobiaceae;g__Olsenella;s__Olsenella_sp_oral_taxon_807;
Prevotella_nanceiensis	0.000145251721232897	0	0	0	0	0	0	0	0	0	0	0	0	0	0	0	0	0	0	0	0	0	0	0	0	0	0	0	0	0	0	0	0	0	0	0	0	0	0	0	0	0	0	0	0	0	k__Bacteria;p__Bacteroidota;c__Bacteroidia;o__Bacteroidales;f__Prevotellaceae;g__Prevotella;s__Prevotella_nanceiensis;
Mucispirillum_schaedleri	0	2.90503442465793e-05	2.90503442465793e-05	0	2.90503442465793e-05	0	2.90503442465793e-05	0	8.7151032739738e-05	0	0	0	0	0	0	5.81006884931586e-05	0	0	0	5.81006884931586e-05	0	5.81006884931586e-05	0	5.81006884931586e-05	0	0	2.90503442465793e-05	0	0	0	0	0.000116201376986317	0	2.90503442465793e-05	2.90503442465793e-05	2.90503442465793e-05	0	5.81006884931586e-05	0	0	2.90503442465793e-05	0	0	0	0	0	k__Bacteria;p__Deferribacteres;c__unidentified_Deferribacteres;o__Deferribacterales;f__Deferribacteraceae;g__Mucispirillum;s__Mucispirillum_schaedleri;
Acidobacteriaceae_bacterium_enrichment_culture_clone_ANA-RAS-33	0	0	0	0	0	0	0	0	0	0	0	0	0	0	0	0	0	0	0	0	0	0	0	0	0	0	0	0	0	0	0	0	0	0	0	0	0	0	0	0.000116201376986317	0	0	0	0	0	5.81006884931586e-05	k__Bacteria;p__Acidobacteriota;c__Acidobacteriae;o__Bryobacterales;f__Bryobacteraceae;g__Bryobacter;s__Acidobacteriaceae_bacterium_enrichment_culture_clone_ANA-RAS-33;
Streptococcus_parauberis	0	0	0	0	0	0	0	0	0	0	0	0	0	0	0	0	0	0	0	0	0	0	0	0	0	0	0	0	0	0	0	0	0	0	0	0	0	0	0	0	2.90503442465793e-05	0	0	0	0	0.000116201376986317	k__Bacteria;p__Firmicutes;c__Bacilli;o__Lactobacillales;f__Streptococcaceae;g__Streptococcus;s__Streptococcus_parauberis;
Aggregatibacter_aphrophilus	0	0	0	8.7151032739738e-05	0	0	0	0	0	0	0	0	0	0	0	0	0	0	0	0	5.81006884931586e-05	2.90503442465793e-05	0	0	0.000116201376986317	0	0	0	0	0	0	0	0	0	0	0	0	0	0	0	0	0	0	0	0	0	k__Bacteria;p__Proteobacteria;c__Gammaproteobacteria;o__Pasteurellales;f__Pasteurellaceae;g__Aggregatibacter;s__Aggregatibacter_aphrophilus;
Lactococcus_raffinolactis	0	0	0	0	0	0	0	0	0	0	0	0	0	0	0	0	0	0	0	0	0	0	0	0	0	0	0	0	0	0	0	0	0	0	0	0	0	0	0	0	0	0	0	0	0	0.000116201376986317	k__Bacteria;p__Firmicutes;c__Bacilli;o__Lactobacillales;f__Streptococcaceae;g__Lactococcus;s__Lactococcus_raffinolactis;
Parvimonas_micra	0	2.90503442465793e-05	2.90503442465793e-05	0	5.81006884931586e-05	2.90503442465793e-05	0	2.90503442465793e-05	8.7151032739738e-05	0	0	0	0	0	0	0.000116201376986317	0	0	0	0	0	0	2.90503442465793e-05	0	0	0	0	2.90503442465793e-05	0	0	0	0	0	0	5.81006884931586e-05	0	0	0	5.81006884931586e-05	0	0	2.90503442465793e-05	0	0	2.90503442465793e-05	0	k__Bacteria;p__Firmicutes;c__Clostridia;o__Peptostreptococcales-Tissierellales;f__unidentified_Peptostreptococcales-Tissierellales;g__Parvimonas;s__Parvimonas_micra;
Luteibacter_rhizovicinus	0	0	0	0	0	0	0	0	0	0	0	0	0	0	0	0	0.000116201376986317	0	0	0	0	0	0	0	0	0	0	0	0	0	0	0	0	0	0	0	0	0	0	0	0	0	0	0	0	0	k__Bacteria;p__Proteobacteria;c__Gammaproteobacteria;o__Xanthomonadales;f__Rhodanobacteraceae;g__Luteibacter;s__Luteibacter_rhizovicinus;
Gemmatimonadetes_bacterium_SCN_70-22	0	0	0	0	0	0	0	0	0	0	0	0	0	0	0	0	0	0	0	0	0	0	0	0	0	0	0	0	0	0	0	0	0	0	0	0	0	0	0	0.000116201376986317	0	0	0	0	0	0	k__Bacteria;p__unidentified_Bacteria;c__unidentified_Bacteria;o__Gemmatimonadales;f__Gemmatimonadaceae;g__unidentified_Gemmatimonadaceae;s__Gemmatimonadetes_bacterium_SCN_70-22;
Ruminococcaceae_bacterium_Marseille-P2963	0	0	0	0	0	0	0	0	0	0	0	0	0	0	0	0	0	0	0.000116201376986317	5.81006884931586e-05	0	0	0	0	0	2.90503442465793e-05	0	0	0	0	0	0	0	0	2.90503442465793e-05	0	0	0	0	0	0	0	0	0	0	0	k__Bacteria;p__Firmicutes;c__Clostridia;o__Oscillospirales;f__Ruminococcaceae;g__Paludicola;s__Ruminococcaceae_bacterium_Marseille-P2963;
Acinetobacter_sp_ACNIH1	0	0	0	0	0	0	0	0	0	0	0	0	2.90503442465793e-05	0	0	0	0	0	0	0	0	0	0	0	0	0	0	0	0	0	0	0	0	0	0	2.90503442465793e-05	0.000116201376986317	0	0	0	0	0	0	0	0	0	k__Bacteria;p__Proteobacteria;c__Gammaproteobacteria;o__Pseudomonadales;f__Moraxellaceae;g__Acinetobacter;s__Acinetobacter_sp_ACNIH1;
Streptococcus_sobrinus	0	0	0	8.7151032739738e-05	0	0	0	0.000116201376986317	0	0	0	0	0	0	0	0	0	0	2.90503442465793e-05	0	0	0	0	0	0	0	0	0	0	0	0	0	0	0	0	0	0	0	0	0	0	0	0	0	0	0	k__Bacteria;p__Firmicutes;c__Bacilli;o__Lactobacillales;f__Streptococcaceae;g__Streptococcus;s__Streptococcus_sobrinus;
Porphyromonas_endodontalis	0.000116201376986317	0	0	0	0	0	0	0	0	0	0	0	0	0	0	0	0	0	0	0	0	0	0	0	0	0	0	0	0	0	0	0	0	0	0	0	0	0	0	0	0	0	0	0	0	0	k__Bacteria;p__Bacteroidota;c__Bacteroidia;o__Bacteroidales;f__Porphyromonadaceae;g__Porphyromonas;s__Porphyromonas_endodontalis;
Sporosarcina_sp_HW10C2	0	0	0	0	0	0	0	0	0	0	0	0.000116201376986317	0	0	0	0	0	0	0	0	0	0	0	0	0	0	0	0	0	0	0	0	0	0	0	0	0	0	2.90503442465793e-05	0	0	0	0	0	0	0	k__Bacteria;p__Firmicutes;c__Bacilli;o__Bacillales;f__Planococcaceae;g__Sporosarcina;s__Sporosarcina_sp_HW10C2;
Lachnospiraceae_bacterium_28-4	0	0	0	0	0.000116201376986317	0	0	0	0	0	0	5.81006884931586e-05	0	0	0	0	0	0	2.90503442465793e-05	0	0	0	0	0	0	0	0	0	0	0	0	0	0	0	0	0	5.81006884931586e-05	0	0	0	0	0	0	0	0	2.90503442465793e-05	k__Bacteria;p__Firmicutes;c__Clostridia;o__Lachnospirales;f__Lachnospiraceae;g__Blautia;s__Lachnospiraceae_bacterium_28-4;
[Clostridium]_leptum	0	2.90503442465793e-05	2.90503442465793e-05	2.90503442465793e-05	5.81006884931586e-05	0.000116201376986317	0.000116201376986317	0	0	0.000116201376986317	0	0	0	0	0	0	0	0	0	5.81006884931586e-05	0	0	2.90503442465793e-05	0	0	0	0	5.81006884931586e-05	0	2.90503442465793e-05	2.90503442465793e-05	0.000116201376986317	5.81006884931586e-05	0	2.90503442465793e-05	5.81006884931586e-05	0	0	0	0	0	0	0	0	0	0	k__Bacteria;p__unidentified_Bacteria;c__Clostridia;o__Oscillospirales;f__Ruminococcaceae;g__unidentified_Ruminococcaceae;s__[Clostridium]_leptum;
Aerococcus_urinaeequi	0	0	0	0	0	0	0	0	0	0	0	0	0.000116201376986317	0	5.81006884931586e-05	8.7151032739738e-05	0	0	0	0	0	0	0	0	0	0	0	0	0	0	0	0	0	0	0	0.000116201376986317	2.90503442465793e-05	0	2.90503442465793e-05	0	0	0	0	0	0	5.81006884931586e-05	k__Bacteria;p__Firmicutes;c__Bacilli;o__Lactobacillales;f__Aerococcaceae;g__Aerococcus;s__Aerococcus_urinaeequi;
Clostridium_sp_Culture-54	0	0	0	0	0	0	0	0	2.90503442465793e-05	0	0	8.7151032739738e-05	0	2.90503442465793e-05	5.81006884931586e-05	0	0	0	0	0	0	0	0	0	0	0	0	0	0	0	0	0	2.90503442465793e-05	0	0	0	8.7151032739738e-05	5.81006884931586e-05	5.81006884931586e-05	0	0	0	0	0	0	5.81006884931586e-05	k__Bacteria;p__unidentified_Bacteria;c__Clostridia;o__Lachnospirales;f__Lachnospiraceae;g__unidentified_Lachnospiraceae;s__Clostridium_sp_Culture-54;
Colobanthus_quitensis	0	0	0	0	0	0	0	0	0	0	0	0	0	0	0	0	0	0	0	0	0	0	0	0	0	0	0	0	0	0	0	0	0	0	0	0	0	0	0	0	0	0	0	0	8.7151032739738e-05	0	k__Bacteria;p__unidentified_Bacteria;c__Thermoleophilia;o__Solirubrobacterales;f__Solirubrobacteraceae;g__unidentified_Solirubrobacteraceae;s__Colobanthus_quitensis;
Ruminococcaceae_bacterium_GD6	0	0	0	0	0	0	0	0	0	0	0	0	0	0	0	0	2.90503442465793e-05	0	0	2.90503442465793e-05	0	0	0	0	0	0	0	0	0	0	0	0	0	0	0	2.90503442465793e-05	8.7151032739738e-05	0	0	0	0	0	0	0	0	0	k__Bacteria;p__Firmicutes;c__Clostridia;o__Oscillospirales;f__Ruminococcaceae;g__Candidatus_Soleaferrea;s__Ruminococcaceae_bacterium_GD6;
Myroides_sp_ZB35	0	0	0	0	0	0	0	0	0	0	0	0	0	0	0	0	0	0	0	0	0	0	0	0	0	0	0	0	0	0	0	0	0	0	0	0	0	0	8.7151032739738e-05	0	0	0	0	0	0	0	k__Bacteria;p__Bacteroidota;c__Bacteroidia;o__Flavobacteriales;f__Flavobacteriaceae;g__Myroides;s__Myroides_sp_ZB35;
Corynebacterium_durum	0	0	0	0	0	2.90503442465793e-05	2.90503442465793e-05	0	2.90503442465793e-05	2.90503442465793e-05	0	0	0	0	0	0	8.7151032739738e-05	0	0	0	2.90503442465793e-05	0	0	0	0	0	0	0	0	0	0	0	2.90503442465793e-05	0	0	0	0	0	8.7151032739738e-05	0	0	0	0	0	0	5.81006884931586e-05	k__Bacteria;p__Actinobacteriota;c__Actinobacteria;o__Corynebacteriales;f__Corynebacteriaceae;g__Corynebacterium;s__Corynebacterium_durum;
Brochothrix_thermosphacta	0	2.90503442465793e-05	0	0	0	0	0	0	0	0	0	0	0	0	0	2.90503442465793e-05	8.7151032739738e-05	0	0	0	0	0	0	0	0	0	0	0	0	0	0	0	0	0	0	0	0	0	0	0	0	0	0	0	0	0	k__Bacteria;p__Firmicutes;c__Bacilli;o__Lactobacillales;f__Listeriaceae;g__Brochothrix;s__Brochothrix_thermosphacta;
Lachnospiraceae_oral_clone_MCE9_31	0	0	0	0	0	0	0	0	0	0	0	0	0	0	0	8.7151032739738e-05	0	0	0	0	0	0	0	0	0	0	0	0	0	0	0	0	0	0	0	0	0	0	0	0	0	0	0	0	0	0	k__Bacteria;p__Firmicutes;c__Clostridia;o__Lachnospirales;f__Lachnospiraceae;g__Oribacterium;s__Lachnospiraceae_oral_clone_MCE9_31;
Dermabacter_vaginalis	0	0	0	0	0	0	0	0	0	0	0	0	0	0	0	0	8.7151032739738e-05	0	0	0	0	0	0	0	0	0	0	0	0	0	0	0	0	0	0	0	0	0	0	0	0	0	0	0	0	0	k__Bacteria;p__Actinobacteriota;c__Actinobacteria;o__Micrococcales;f__Dermabacteraceae;g__Dermabacter;s__Dermabacter_vaginalis;
Gaiella_sp_EBR4-RS1	0	0	0	0	0	0	0	0	0	0	0	0	0	0	0	0	8.7151032739738e-05	0	0	0	0	0	0	0	0	0	0	0	0	0	0	0	0	0	0	0	0	0	0	0	0	0	8.7151032739738e-05	0	2.90503442465793e-05	0	k__Bacteria;p__unidentified_Bacteria;c__Thermoleophilia;o__Gaiellales;f__unidentified_Gaiellales;g__unidentified_Gaiellales;s__Gaiella_sp_EBR4-RS1;
Dongia_soli	0	0	0	0	0	0	0	0	0	0	0	0	0	0	0	0	8.7151032739738e-05	0	0	0	0	0	0	0	0	0	0	0	0	0	0	0	0	0	0	0	0	0	0	0	0	0	0	0	0	0	k__Bacteria;p__Proteobacteria;c__Alphaproteobacteria;o__Dongiales;f__Dongiaceae;g__Dongia;s__Dongia_soli;
anaerobic_bacterium_MO-CFX2	0	0	0	0	0	0	0	0	0	0	0	0	0	0	0	0	0	0	0	0	0	0	0	0	0	0	0	0	0	0	0	0	0	0	0	0	0	0	0	2.90503442465793e-05	0	0	0	0	0	8.7151032739738e-05	k__Bacteria;p__Chloroflexi;c__Anaerolineae;o__SBR1031;f__unidentified_SBR1031;g__unidentified_SBR1031;s__anaerobic_bacterium_MO-CFX2;
Desulfovibrio_sp_G11	0	0	0	2.90503442465793e-05	0	0	0	0	0	2.90503442465793e-05	0	0	0	0	0	0	0	0	0	0	0	0	0	0	0	0	0	0	0	0	0	0	0	0	0	0	8.7151032739738e-05	0	0	0	2.90503442465793e-05	0	0	0	0	0	k__Bacteria;p__Desulfobacterota;c__Desulfovibrionia;o__Desulfovibrionales;f__Desulfovibrionaceae;g__Desulfovibrio;s__Desulfovibrio_sp_G11;
Taibaiella_sp	0	0	0	0	0	0	0	0	0	0	0	0	0	0	0	0	8.7151032739738e-05	0	0	0	0	0	0	0	0	0	0	0	0	0	0	0	0	0	0	0	0	0	0	0	0	0	0	0	0	0	k__Bacteria;p__Bacteroidota;c__Bacteroidia;o__Chitinophagales;f__Chitinophagaceae;g__Taibaiella;s__Taibaiella_sp;
Clostridiales_bacterium_42_27	0	0	0	0	0	0	0	0	0	0	0	0	2.90503442465793e-05	5.81006884931586e-05	2.90503442465793e-05	0	0	0	0	0	0	0	0	0	0	0	0	0	0	0	0	0	0	0	0	0	8.7151032739738e-05	0	0	0	0	0	0	0	0	5.81006884931586e-05	k__Bacteria;p__Firmicutes;c__Clostridia;o__Oscillospirales;f__[Eubacterium]_coprostanoligenes_group;g__unidentified_[Eubacterium]_coprostanoligenes_group;s__Clostridiales_bacterium_42_27;
Sporosarcina_pasteurii	0	0	0	0	0	0	0	0	0	0	0	0	0	0	0	0	0	0	0	0	0	0	0	0	0	0	0	0	0	0	0	0	0	0	0	0	5.81006884931586e-05	0	8.7151032739738e-05	0	0	0	0	0	0	2.90503442465793e-05	k__Bacteria;p__Firmicutes;c__Bacilli;o__Bacillales;f__Planococcaceae;g__Sporosarcina;s__Sporosarcina_pasteurii;
Lachnospiraceae_bacterium_615	0	0	0	0	0	0	0	0	0	0	0	0	8.7151032739738e-05	0	0	0	0	0	0	0	0	0	0	0	0	0	0	0	0	0	0	0	0	0	0	0	0	0	0	0	0	0	0	0	0	2.90503442465793e-05	k__Bacteria;p__Firmicutes;c__Clostridia;o__Lachnospirales;f__Lachnospiraceae;g__Blautia;s__Lachnospiraceae_bacterium_615;
Lachnospiraceae_bacterium_COE1	0	0	0	0	2.90503442465793e-05	0	0	0	0	0	0	2.90503442465793e-05	5.81006884931586e-05	0	0	0	0	0	0	0	0	0	0	0	0	0	0	0	0	0	0	0	0	0	0	0	0	0	0	0	0	0	0	0	0	8.7151032739738e-05	k__Bacteria;p__Firmicutes;c__Clostridia;o__Lachnospirales;f__Lachnospiraceae;g__Lachnospiraceae_NK4A136_group;s__Lachnospiraceae_bacterium_COE1;
Slackia_piriformis	0	0	0	0	0	0	0	0	0	0	0	0	0	0	0	0	0	0	0	0	0	0	0	0	0	0	0	0	0	0	0	0	0	0	0	0	0	0	0	0	0	0	0	0	8.7151032739738e-05	0	k__Bacteria;p__Actinobacteriota;c__Coriobacteriia;o__Coriobacteriales;f__Eggerthellaceae;g__Slackia;s__Slackia_piriformis;
bacterium_Ellin6089	0	0	0	0	0	0	0	0	0	0	0	0	0	0	0	0	8.7151032739738e-05	0	0	0	0	0	0	0	0	0	0	0	0	0	0	0	0	0	0	0	0	0	0	0	0	0	0	0	0	0	k__Bacteria;p__unidentified_Bacteria;c__Alphaproteobacteria;o__unidentified_Alphaproteobacteria;f__unidentified_Alphaproteobacteria;g__unidentified_Alphaproteobacteria;s__bacterium_Ellin6089;
Coprobacter_secundus	5.81006884931586e-05	0	0	0	0	2.90503442465793e-05	0	0	0	0	0	0	2.90503442465793e-05	0	0	0	0	8.7151032739738e-05	0	0	2.90503442465793e-05	0	0	0	2.90503442465793e-05	0	0	0	0	0	0	0	0	0	0	0	5.81006884931586e-05	0	0	0	5.81006884931586e-05	5.81006884931586e-05	8.7151032739738e-05	0	0	0	k__Bacteria;p__Bacteroidota;c__Bacteroidia;o__Bacteroidales;f__Barnesiellaceae;g__Coprobacter;s__Coprobacter_secundus;
Mogibacterium_pumilum	0	0	0	0	0	0	8.7151032739738e-05	0	0	2.90503442465793e-05	0	0	0	0	0	0	0	0	0	0	0	0	0	0	0	0	0	0	0	2.90503442465793e-05	0	0	0	0	0	0	0	0	0	0	0	0	2.90503442465793e-05	2.90503442465793e-05	2.90503442465793e-05	0	k__Bacteria;p__Firmicutes;c__Clostridia;o__Peptostreptococcales-Tissierellales;f__Anaerovoracaceae;g__Mogibacterium;s__Mogibacterium_pumilum;
Faecalitalea_sp_Marseille-P3755	0	0	0	0	0	0	0	0	0	0	0	0	0	0	0	0	0	0	0	0	0	0	0	0	0	0	8.7151032739738e-05	0	0	0	0	0	2.90503442465793e-05	0	0	0	0	0	0	0	0	0	0	0	0	0	k__Bacteria;p__Firmicutes;c__Bacilli;o__Erysipelotrichales;f__Erysipelotrichaceae;g__unidentified_Erysipelotrichaceae;s__Faecalitalea_sp_Marseille-P3755;
Bacteroidetes_bacterium_OLB11	0	0	0	0	0	0	0	0	0	0	0	0	0	0	0	0	0	0	0	0	0	0	0	0	0	0	0	0	0	0	0	0	0	0	0	0	0	0	0	0	0	0	0	0	0	8.7151032739738e-05	k__Bacteria;p__Bacteroidota;c__Bacteroidia;o__Sphingobacteriales;f__NS11-12_marine_group;g__unidentified_NS11-12_marine_group;s__Bacteroidetes_bacterium_OLB11;
Enteractinococcus_viverrae	0	0	0	0	0	0	0	0	0	0	0	2.90503442465793e-05	0	0	0	0	0	0	0	0	0	0	0	2.90503442465793e-05	0	0	0	0	0	0	0	0	0	0	0	0	8.7151032739738e-05	0	0	0	0	0	0	0	0	5.81006884931586e-05	k__Bacteria;p__Actinobacteriota;c__Actinobacteria;o__Micrococcales;f__Micrococcaceae;g__Enteractinococcus;s__Enteractinococcus_viverrae;
Shewanella_putrefaciens	0	0	0	0	0	0	0	0	0	0	0	0	0	0	0	0	8.7151032739738e-05	0	0	0	0	0	0	0	0	0	0	0	0	0	0	0	0	0	0	0	0	0	0	0	0	0	0	0	0	0	k__Bacteria;p__Proteobacteria;c__Gammaproteobacteria;o__Alteromonadales;f__Shewanellaceae;g__Shewanella;s__Shewanella_putrefaciens;
Bacillus_velezensis	0	2.90503442465793e-05	2.90503442465793e-05	2.90503442465793e-05	2.90503442465793e-05	0	0	0	0	0	0	0	0	0	0	0	0	0	0	2.90503442465793e-05	0	8.7151032739738e-05	0	2.90503442465793e-05	0	0	0	0	0	0	2.90503442465793e-05	5.81006884931586e-05	0	2.90503442465793e-05	0	0	0	0	0	0	0	0	0	0	0	2.90503442465793e-05	k__Bacteria;p__Firmicutes;c__Bacilli;o__Bacillales;f__Bacillaceae;g__Bacillus;s__Bacillus_velezensis;
Mycobacterium_abscessus	0	0	0	0	0	0	0	0	0	0	0	0	2.90503442465793e-05	0	0	0	0	0	0	0	0	0	0	0	0	0	0	0	0	0	0	0	0	0	0	0	0	0	0	8.7151032739738e-05	0	0	0	0	0	2.90503442465793e-05	k__Bacteria;p__Actinobacteriota;c__Actinobacteria;o__Propionibacteriales;f__Propionibacteriaceae;g__Aestuariimicrobium;s__Mycobacterium_abscessus;
Fibrobacter_succinogenes	0	0	0	0	0	0	0	0	0	0	0	0	0	0	0	0	0	0	0	0	0	0	0	0	0	0	0	0	0	0	0	0	0	0	0	8.7151032739738e-05	0	0	0	0	0	0	0	0	0	0	k__Bacteria;p__Fibrobacterota;c__Fibrobacteria;o__Fibrobacterales;f__Fibrobacteraceae;g__Fibrobacter;s__Fibrobacter_succinogenes;
Bacillus_aryabhattai	0	0	0	0	0	5.81006884931586e-05	0	0	0	0	0	0	0	0	0	2.90503442465793e-05	8.7151032739738e-05	0	0	0	0	0	0	0	0	0	0	0	0	0	0	0	0	0	0	0	8.7151032739738e-05	0	0	5.81006884931586e-05	0	0	0	0	0	0	k__Bacteria;p__Firmicutes;c__Bacilli;o__Bacillales;f__Bacillaceae;g__Bacillus;s__Bacillus_aryabhattai;
Marseilla_massiliensis	0	0	0	0	0	0	0	0	0	0	0	0	0	0	0	0	5.81006884931586e-05	0	0	0	0	0	0	0	0	0	0	0	0	0	0	0	0	0	0	0	0	0	0	0	0	0	0	0	0	0	k__Bacteria;p__Bacteroidota;c__Bacteroidia;o__Bacteroidales;f__Prevotellaceae;g__Prevotellaceae_UCG-001;s__Marseilla_massiliensis;
Moraxella_osloensis	0	0	0	0	0	0	0	0	0	0	0	0	5.81006884931586e-05	0	0	0	0	0	0	0	0	0	0	0	0	0	0	0	0	0	0	0	0	0	0	5.81006884931586e-05	0	0	2.90503442465793e-05	0	5.81006884931586e-05	0	2.90503442465793e-05	0	0	0	k__Bacteria;p__Proteobacteria;c__Gammaproteobacteria;o__Pseudomonadales;f__Moraxellaceae;g__Enhydrobacter;s__Moraxella_osloensis;
Nitrosomonas_mobilis	0	0	0	0	0	0	0	0	0	0	0	0	0	0	0	0	0	0	0	0	0	0	0	0	0	0	0	0	0	0	0	0	0	0	0	0	0	0	0	5.81006884931586e-05	0	0	0	0	0	0	k__Bacteria;p__Proteobacteria;c__Gammaproteobacteria;o__Burkholderiales;f__Nitrosomonadaceae;g__Nitrosomonas;s__Nitrosomonas_mobilis;
Leuconostoc_citreum	0	0	0	5.81006884931586e-05	2.90503442465793e-05	0	0	0	0	0	0	0	0	0	0	0	5.81006884931586e-05	2.90503442465793e-05	2.90503442465793e-05	0	0	0	0	0	0	0	0	0	0	0	0	0	0	0	0	0	0	0	0	0	0	0	0	0	0	2.90503442465793e-05	k__Bacteria;p__Firmicutes;c__Bacilli;o__Lactobacillales;f__Leuconostocaceae;g__Leuconostoc;s__Leuconostoc_citreum;
Clostridium_sp_K4410.MGS-306	0	0	0	0	5.81006884931586e-05	0	0	0	0	0	0	0	0	0	0	0	0	0	0	0	0	0	0	0	0	0	0	0	0	0	0	0	0	0	0	0	0	0	0	0	0	0	0	0	0	0	k__Bacteria;p__Cyanobacteria;c__Vampirivibrionia;o__Gastranaerophilales;f__unidentified_Gastranaerophilales;g__unidentified_Gastranaerophilales;s__Clostridium_sp_K4410.MGS-306;
Roseisolibacter_agri	5.81006884931586e-05	0	0	0	0	0	0	0	0	0	0	0	0	0	0	0	0	0	0	0	0	0	0	0	0	0	0	0	0	0	0	0	0	0	0	0	0	0	0	0	0	0	0	0	0	0	k__Bacteria;p__Gemmatimonadetes;c__unidentified_Gemmatimonadetes;o__Gemmatimonadales;f__Gemmatimonadaceae;g__Roseisolibacter;s__Roseisolibacter_agri;
bacterium_enrichment_culture_clone_auto5_4W	0	0	0	0	0	0	0	0	0	0	0	0	0	0	0	0	5.81006884931586e-05	0	0	0	0	0	0	0	0	0	0	0	0	0	0	0	0	0	0	0	0	0	0	0	0	0	0	0	0	0	k__Bacteria;p__unidentified_Bacteria;c__Fibrobacteria;o__Fibrobacterales;f__Fibrobacteraceae;g__unidentified_Fibrobacteraceae;s__bacterium_enrichment_culture_clone_auto5_4W;
Anaerofustis_sp_Marseille-P2832	0	0	0	0	0	0	0	0	0	0	0	0	0	0	0	0	0	0	0	0	5.81006884931586e-05	0	2.90503442465793e-05	0	0	0	0	0	0	0	0	0	0	0	0	0	0	0	0	0	0	0	0	0	0	0	k__Bacteria;p__Firmicutes;c__Clostridia;o__Eubacteriales;f__Anaerofustaceae;g__Anaerofustis;s__Anaerofustis_sp_Marseille-P2832;
Dielma_fastidiosa	0	0	0	0	0	0	2.90503442465793e-05	0	0	0	0	0	0	0	0	0	0	0	0	2.90503442465793e-05	0	0	0	0	0	0	0	0	0	0	0	0	0	0	0	0	5.81006884931586e-05	0	0	0	0	0	0	0	0	0	k__Bacteria;p__Firmicutes;c__Bacilli;o__Erysipelotrichales;f__Erysipelotrichaceae;g__Dielma;s__Dielma_fastidiosa;
Anaerococcus_vaginalis	0	0	0	0	5.81006884931586e-05	0	0	5.81006884931586e-05	0	2.90503442465793e-05	0	0	0	0	0	0	0	0	0	0	0	2.90503442465793e-05	5.81006884931586e-05	0	0	0	0	0	0	0	0	0	0	0	0	0	0	0	0	2.90503442465793e-05	0	0	0	0	0	0	k__Bacteria;p__Firmicutes;c__Clostridia;o__Peptostreptococcales-Tissierellales;f__unidentified_Peptostreptococcales-Tissierellales;g__Anaerococcus;s__Anaerococcus_vaginalis;
Helicobacter_bilis	0	0	0	0	0	0	0	0	0	0	0	0	0	0	0	0	0	0	0	0	0	0	0	0	0	0	0	0	0	0	0	0	0	0	0	0	2.90503442465793e-05	0	0	5.81006884931586e-05	0	0	0	0	0	0	k__Bacteria;p__Campylobacterota;c__Campylobacteria;o__Campylobacterales;f__Helicobacteraceae;g__Helicobacter;s__Helicobacter_bilis;
Prevotella_bivia	0	0	0	2.90503442465793e-05	0	0	0	0	0	0	0	0	0	0	0	0	0	0	0	0	0	0	0	0	0	0	0	0	2.90503442465793e-05	0	0	0	2.90503442465793e-05	2.90503442465793e-05	0	0	0	0	0	0	5.81006884931586e-05	0	0	5.81006884931586e-05	0	0	k__Bacteria;p__Bacteroidota;c__Bacteroidia;o__Bacteroidales;f__Prevotellaceae;g__Prevotella;s__Prevotella_bivia;
Prevotella_pallens	5.81006884931586e-05	0	0	0	0	0	0	0	0	0	0	0	0	0	0	0	0	0	0	0	0	0	0	0	0	0	0	0	0	0	0	0	0	0	0	0	0	0	0	0	0	0	0	0	0	0	k__Bacteria;p__Bacteroidota;c__Bacteroidia;o__Bacteroidales;f__Prevotellaceae;g__Prevotella;s__Prevotella_pallens;
Clostridiales_bacterium_Marseille-P2846	0	0	0	0	0	0	0	0	0	0	0	0	0	0	0	0	0	0	0	0	0	0	0	0	0	0	0	0	0	0	0	0	0	0	0	0	0	0	0	0	5.81006884931586e-05	0	0	0	0	0	k__Bacteria;p__Firmicutes;c__Clostridia;o__Christensenellales;f__Christensenellaceae;g__Christensenellaceae_R-7_group;s__Clostridiales_bacterium_Marseille-P2846;
Porphyromonas_asaccharolytica	0	0	0	0	0	0	0	0	0	0	0	2.90503442465793e-05	0	0	0	0	0	0	0	0	0	0	0	0	2.90503442465793e-05	0	0	0	5.81006884931586e-05	0	0	0	2.90503442465793e-05	0	2.90503442465793e-05	0	0	0	0	0	0	0	0	0	2.90503442465793e-05	0	k__Bacteria;p__Bacteroidota;c__Bacteroidia;o__Bacteroidales;f__Porphyromonadaceae;g__Porphyromonas;s__Porphyromonas_asaccharolytica;
Streptococcus_mutans	0	0	0	0	0	0	2.90503442465793e-05	0	0	0	0	0	0	0	2.90503442465793e-05	0	0	2.90503442465793e-05	0	5.81006884931586e-05	0	0	0	0	0	0	0	0	0	0	0	0	0	0	0	0	0	0	2.90503442465793e-05	0	0	0	0	0	0	0	k__Bacteria;p__Firmicutes;c__Bacilli;o__Lactobacillales;f__Streptococcaceae;g__Streptococcus;s__Streptococcus_mutans;
Peptoniphilus_lacrimalis	0	0	0	0	5.81006884931586e-05	0	0	0	0	0	0	0	0	0	0	0	0	0	0	0	0	0	0	0	0	0	0	0	0	0	0	0	0	0	0	0	0	0	0	0	0	0	0	5.81006884931586e-05	0	5.81006884931586e-05	k__Bacteria;p__Firmicutes;c__Clostridia;o__Peptostreptococcales-Tissierellales;f__unidentified_Peptostreptococcales-Tissierellales;g__Peptoniphilus;s__Peptoniphilus_lacrimalis;
Azospirillum_sp_47_25	0	0	0	0	0	5.81006884931586e-05	0	0	2.90503442465793e-05	0	0	0	0	0	0	0	0	0	0	0	0	2.90503442465793e-05	0	0	0	0	2.90503442465793e-05	0	2.90503442465793e-05	2.90503442465793e-05	0	0	2.90503442465793e-05	0	0	0	0	0	0	0	0	0	0	0	0	0	k__Bacteria;p__unidentified_Bacteria;c__Alphaproteobacteria;o__Rhodospirillales;f__unidentified_Rhodospirillales;g__unidentified_Rhodospirillales;s__Azospirillum_sp_47_25;
Acetivibrio_sp_6-13	0	0	0	0	0	0	0	0	0	0	0	0	0	0	0	0	0	0	0	0	0	0	0	0	0	0	0	0	0	0	0	0	0	0	0	5.81006884931586e-05	0	0	0	0	0	0	0	0	0	0	k__Bacteria;p__Firmicutes;c__Clostridia;o__Monoglobales;f__Monoglobaceae;g__Monoglobus;s__Acetivibrio_sp_6-13;
Peptoniphilus_sp_BV3AC2	0	0	0	0	2.90503442465793e-05	0	0	0	0	0	0	0	0	0	0	0	5.81006884931586e-05	0	0	0	0	0	0	0	0	0	0	0	0	0	0	0	0	0	0	0	0	0	0	0	0	0	0	0	0	0	k__Bacteria;p__Firmicutes;c__Clostridia;o__Peptostreptococcales-Tissierellales;f__unidentified_Peptostreptococcales-Tissierellales;g__Peptoniphilus;s__Peptoniphilus_sp_BV3AC2;
Rhodococcus_fascians	0	0	0	0	0	0	0	0	0	0	0	0	0	0	0	2.90503442465793e-05	5.81006884931586e-05	5.81006884931586e-05	0	0	0	0	0	0	0	0	0	0	0	0	0	0	0	0	0	0	0	0	0	0	0	0	0	0	0	0	k__Bacteria;p__Actinobacteriota;c__Actinobacteria;o__Corynebacteriales;f__Nocardiaceae;g__Rhodococcus;s__Rhodococcus_fascians;
Clostridiales_bacterium_oral_taxon_075	5.81006884931586e-05	2.90503442465793e-05	0	0	0	0	0	0	0	0	0	0	0	0	0	0	0	0	0	0	0	0	0	0	0	0	0	0	0	0	0	0	0	0	0	0	0	0	0	0	0	0	0	0	0	0	k__Bacteria;p__Firmicutes;c__Clostridia;o__Clostridia_UCG-014;f__unidentified_Clostridia_UCG-014;g__unidentified_Clostridia_UCG-014;s__Clostridiales_bacterium_oral_taxon_075;
Rhodospirillaceae_bacterium_HEG_-6_10	0	0	0	0	0	0	0	0	0	0	0	0	0	0	0	0	5.81006884931586e-05	0	0	0	0	0	0	0	0	0	0	0	0	0	0	0	0	0	0	0	0	0	0	0	0	0	0	0	0	0	k__Bacteria;p__unidentified_Bacteria;c__Alphaproteobacteria;o__unidentified_Alphaproteobacteria;f__unidentified_Alphaproteobacteria;g__unidentified_Alphaproteobacteria;s__Rhodospirillaceae_bacterium_HEG_-6_10;
Gemmatimonadetes_bacterium_WY71	0	0	0	0	0	0	0	0	0	0	0	0	0	0	0	0	5.81006884931586e-05	0	0	0	0	0	0	0	0	0	0	0	0	0	0	0	0	0	0	0	0	0	0	0	0	0	0	0	0	0	k__Bacteria;p__unidentified_Bacteria;c__unidentified_Bacteria;o__Gemmatimonadales;f__Gemmatimonadaceae;g__unidentified_Gemmatimonadaceae;s__Gemmatimonadetes_bacterium_WY71;
bacterium_Ellin506	0	0	0	0	0	0	0	0	0	0	0	0	0	0	0	0	5.81006884931586e-05	0	0	0	0	0	0	0	0	0	0	0	0	0	0	0	0	0	0	0	0	0	0	0	0	0	0	0	0	0	k__Bacteria;p__Verrucomicrobiota;c__Verrucomicrobiae;o__Chthoniobacterales;f__Chthoniobacteraceae;g__Chthoniobacter;s__bacterium_Ellin506;
Absiella_dolichum	0	0	0	0	0	0	0	0	0	0	5.81006884931586e-05	0	0	0	0	0	0	0	0	0	0	0	0	0	0	0	0	0	0	0	0	0	0	0	0	0	0	0	0	0	0	0	0	0	0	0	k__Bacteria;p__Firmicutes;c__Bacilli;o__Erysipelotrichales;f__Erysipelotrichaceae;g__Faecalitalea;s__Absiella_dolichum;
Actinomyces_dentalis	0	0	0	0	0	0	0	0	0	5.81006884931586e-05	0	0	0	0	0	2.90503442465793e-05	0	0	0	0	0	0	0	0	0	0	0	0	0	0	0	0	0	0	0	0	0	0	5.81006884931586e-05	0	0	0	0	0	0	0	k__Bacteria;p__Actinobacteriota;c__Actinobacteria;o__Actinomycetales;f__Actinomycetaceae;g__Actinomyces;s__Actinomyces_dentalis;
Solirubrobacterales_bacterium	0	0	0	0	0	0	0	0	0	0	0	0	0	0	0	0	0	0	0	0	0	0	0	0	0	0	0	0	0	0	0	0	0	0	0	0	0	0	0	0	0	0	0	0	5.81006884931586e-05	0	k__Bacteria;p__Actinobacteriota;c__Thermoleophilia;o__Solirubrobacterales;f__Solirubrobacteraceae;g__Conexibacter;s__Solirubrobacterales_bacterium;
Actinomyces_israelii	0	0	0	0	0	2.90503442465793e-05	0	0	0	0	2.90503442465793e-05	0	0	0	0	2.90503442465793e-05	0	0	0	2.90503442465793e-05	0	0	0	0	0	0	0	0	0	0	0	0	2.90503442465793e-05	0	0	0	0	0	5.81006884931586e-05	0	0	0	0	0	0	0	k__Bacteria;p__Actinobacteriota;c__Actinobacteria;o__Actinomycetales;f__Actinomycetaceae;g__Actinomyces;s__Actinomyces_israelii;
Nitriliruptor_alkaliphilus	0	0	0	0	0	0	0	0	0	0	0	0	0	0	0	0	0	0	0	0	0	0	0	0	0	0	0	0	0	0	0	0	0	0	0	0	0	0	0	0	0	0	0	0	0	2.90503442465793e-05	k__Bacteria;p__Actinobacteriota;c__Actinobacteria;o__Nitriliruptorales;f__Nitriliruptoraceae;g__Nitriliruptor;s__Nitriliruptor_alkaliphilus;
iron-reducing_bacterium_enrichment_culture_clone_HN70	0	0	0	0	2.90503442465793e-05	0	0	0	0	0	0	0	0	0	0	0	0	0	0	0	0	0	0	0	0	0	0	0	0	0	0	0	0	0	0	0	0	0	0	0	0	0	0	0	0	0	k__Bacteria;p__Firmicutes;c__Clostridia;o__Christensenellales;f__Christensenellaceae;g__Christensenellaceae_R-7_group;s__iron-reducing_bacterium_enrichment_culture_clone_HN70;
Phocaeicola_abscessus	0	0	0	0	0	0	0	0	0	0	0	0	0	0	0	2.90503442465793e-05	0	0	0	0	0	0	0	0	0	0	0	0	0	0	0	0	0	0	0	0	0	0	0	0	0	0	0	0	0	0	k__Bacteria;p__Bacteroidota;c__Bacteroidia;o__Bacteroidales;f__unidentified_Bacteroidales;g__Phocaeicola;s__Phocaeicola_abscessus;
Subtercola_boreus	0	0	0	0	0	0	0	0	0	0	0	0	0	0	0	2.90503442465793e-05	0	2.90503442465793e-05	0	0	0	0	0	0	0	0	0	0	0	0	0	0	0	0	0	0	0	0	0	0	0	0	0	0	0	0	k__Bacteria;p__Actinobacteriota;c__Actinobacteria;o__Micrococcales;f__Microbacteriaceae;g__Subtercola;s__Subtercola_boreus;
[Eubacterium]_nodatum	0	0	0	0	0	0	0	0	2.90503442465793e-05	0	0	0	0	0	0	0	0	0	0	0	0	0	0	0	0	0	0	0	0	0	0	0	0	0	0	0	0	0	0	0	0	0	0	0	0	0	k__Bacteria;p__Firmicutes;c__Clostridia;o__Peptostreptococcales-Tissierellales;f__Anaerovoracaceae;g__[Eubacterium]_nodatum_group;s__[Eubacterium]_nodatum;
Neisseria_elongata	0	0	0	0	0	0	0	0	0	0	2.90503442465793e-05	0	0	0	0	0	0	0	0	0	0	0	0	0	0	0	0	0	0	0	0	0	0	0	0	0	0	0	0	0	0	0	0	0	0	0	k__Bacteria;p__Proteobacteria;c__Gammaproteobacteria;o__Burkholderiales;f__Neisseriaceae;g__Neisseria;s__Neisseria_elongata;
Alistipes_putredinis	0	0	0	0	0	0	0	0	0	0	0	0	0	0	0	0	0	0	0	0	0	0	0	0	0	0	0	0	0	0	2.90503442465793e-05	0	0	0	0	0	0	0	0	0	0	0	0	0	0	0	k__Bacteria;p__Bacteroidota;c__Bacteroidia;o__Bacteroidales;f__Rikenellaceae;g__Alistipes;s__Alistipes_putredinis;
Coriobacterium_sp_CCUG_33917	0	0	0	0	0	0	0	0	0	0	0	0	0	0	0	0	0	0	0	0	0	0	0	0	0	0	0	2.90503442465793e-05	0	0	0	0	0	0	0	0	0	0	0	0	0	0	0	0	0	0	k__Bacteria;p__Actinobacteriota;c__Coriobacteriia;o__Coriobacteriales;f__Coriobacteriaceae;g__Collinsella;s__Coriobacterium_sp_CCUG_33917;
Chryseobacterium_indologenes	0	0	0	0	0	0	0	0	0	0	0	0	0	2.90503442465793e-05	0	0	0	0	0	0	0	0	0	0	0	0	0	0	0	0	0	0	0	0	0	0	0	0	0	0	0	0	0	0	0	0	k__Bacteria;p__Bacteroidota;c__Bacteroidia;o__Flavobacteriales;f__Weeksellaceae;g__Chryseobacterium;s__Chryseobacterium_indologenes;
[Eubacterium]_brachy	0	0	0	0	0	0	0	0	0	2.90503442465793e-05	0	0	0	0	0	0	0	0	0	0	0	0	0	0	0	0	0	0	0	0	0	2.90503442465793e-05	0	0	2.90503442465793e-05	0	0	0	2.90503442465793e-05	0	0	2.90503442465793e-05	0	0	0	0	k__Bacteria;p__Firmicutes;c__Clostridia;o__Peptostreptococcales-Tissierellales;f__Anaerovoracaceae;g__[Eubacterium]_brachy_group;s__[Eubacterium]_brachy;
Gabonibacter_massiliensis	0	0	0	0	2.90503442465793e-05	0	0	0	0	0	0	0	0	0	0	0	0	0	2.90503442465793e-05	0	0	0	0	0	0	0	0	0	0	0	0	0	0	0	0	0	2.90503442465793e-05	0	0	0	0	0	0	0	0	0	k__Bacteria;p__Bacteroidota;c__Bacteroidia;o__Bacteroidales;f__Marinifilaceae;g__Sanguibacteroides;s__Gabonibacter_massiliensis;
Faecalibacterium_sp_canine_oral_taxon_147	0	0	0	0	0	0	0	0	0	2.90503442465793e-05	0	0	0	0	0	0	0	0	0	0	0	0	0	0	0	0	0	0	0	0	0	0	0	0	0	0	0	0	0	0	0	0	0	0	0	0	k__Bacteria;p__Firmicutes;c__Clostridia;o__Oscillospirales;f__Ruminococcaceae;g__Faecalibacterium;s__Faecalibacterium_sp_canine_oral_taxon_147;
Anaerotruncus_sp_MT15	0	0	0	0	2.90503442465793e-05	0	0	0	0	0	0	0	0	0	0	0	2.90503442465793e-05	0	0	0	0	0	0	0	0	0	0	0	0	0	0	0	0	0	0	2.90503442465793e-05	0	0	0	0	0	0	2.90503442465793e-05	0	0	0	k__Bacteria;p__Firmicutes;c__Clostridia;o__Oscillospirales;f__Ruminococcaceae;g__Anaerotruncus;s__Anaerotruncus_sp_MT15;
Jeotgalicoccus_sp_M3T9B12	0	0	0	0	0	0	0	0	0	0	0	2.90503442465793e-05	0	0	0	0	0	0	0	0	0	0	0	0	0	0	0	0	0	0	0	0	0	0	0	0	0	0	2.90503442465793e-05	0	0	0	0	0	0	0	k__Bacteria;p__Firmicutes;c__Bacilli;o__Staphylococcales;f__Staphylococcaceae;g__Jeotgalicoccus;s__Jeotgalicoccus_sp_M3T9B12;
Lactobacillus_rossiae	0	0	0	0	0	0	0	2.90503442465793e-05	2.90503442465793e-05	2.90503442465793e-05	0	0	0	0	0	0	0	0	0	0	0	0	0	0	0	0	0	0	0	0	0	2.90503442465793e-05	0	0	0	0	0	0	2.90503442465793e-05	0	0	0	0	0	0	0	k__Bacteria;p__Firmicutes;c__Bacilli;o__Lactobacillales;f__Lactobacillaceae;g__Lactobacillus;s__Lactobacillus_rossiae;
Parabacteroides_sp_CT06	0	0	0	0	0	0	0	0	0	0	0	0	0	0	0	0	0	0	0	0	2.90503442465793e-05	0	0	0	0	0	0	0	0	0	0	0	0	0	0	0	0	0	0	0	0	0	0	0	0	0	k__Bacteria;p__Bacteroidota;c__Bacteroidia;o__Bacteroidales;f__Tannerellaceae;g__Parabacteroides;s__Parabacteroides_sp_CT06;
Alloscardovia_omnicolens	0	0	0	0	0	0	2.90503442465793e-05	0	0	0	0	0	0	0	0	0	0	0	0	0	0	0	0	0	0	0	0	0	0	0	0	0	2.90503442465793e-05	0	0	0	0	0	0	0	0	0	0	0	0	0	k__Bacteria;p__Actinobacteriota;c__Actinobacteria;o__Bifidobacteriales;f__Bifidobacteriaceae;g__Alloscardovia;s__Alloscardovia_omnicolens;
Aggregatibacter_segnis	2.90503442465793e-05	0	0	0	0	0	0	0	0	0	0	0	0	0	0	0	0	0	0	0	0	0	0	0	0	0	0	0	0	0	0	0	0	0	0	0	0	0	0	0	0	0	0	0	0	0	k__Bacteria;p__Proteobacteria;c__Gammaproteobacteria;o__Pasteurellales;f__Pasteurellaceae;g__Aggregatibacter;s__Aggregatibacter_segnis;
Faecalibacterium_sp	0	0	0	0	0	0	0	0	0	0	0	0	0	0	0	0	0	0	0	0	0	2.90503442465793e-05	0	0	0	0	0	0	0	0	0	0	0	0	0	0	0	0	0	0	0	0	0	0	0	0	k__Bacteria;p__Firmicutes;c__Clostridia;o__Oscillospirales;f__Ruminococcaceae;g__Faecalibacterium;s__Faecalibacterium_sp;
Spongospora_subterranea	0	0	0	0	0	0	0	0	0	0	0	0	0	0	0	2.90503442465793e-05	0	0	0	0	0	0	0	0	0	0	0	0	0	0	0	0	0	0	0	0	0	0	0	0	0	0	0	0	0	0	k__Bacteria;p__Proteobacteria;c__Alphaproteobacteria;o__Rickettsiales;f__Mitochondria;g__unidentified_Mitochondria;s__Spongospora_subterranea;
Prevotella_disiens	0	0	0	0	0	0	0	0	0	0	0	0	0	0	0	0	0	2.90503442465793e-05	0	0	0	0	0	0	0	0	0	0	0	0	0	0	0	0	0	0	0	0	0	0	0	0	0	0	0	0	k__Bacteria;p__Bacteroidota;c__Bacteroidia;o__Bacteroidales;f__Prevotellaceae;g__Prevotella;s__Prevotella_disiens;
Others	0.386921535020189	0.704935653487493	0.639950033407895	0.631263980478168	0.496644685239519	0.274322400720448	0.379687999302791	0.529181070795688	0.713215001597769	0.660052871626528	0.738779304534758	0.418354007494988	0.72823402957325	0.452313859919239	0.558812421927199	0.198094297417423	0.66836127008105	0.662725503297213	0.563838131481858	0.568892891380762	0.24695697644017	0.674171338930365	0.495947476977602	0.551782238619527	0.334863318130319	0.725619498591058	0.406908171861835	0.603462801034192	0.655433866891322	0.497632396943903	0.69715016122941	0.276443075850447	0.589983441303779	0.651744473172006	0.4743049705139	0.56424483630131	0.522731894372948	0.533567672776922	0.427533916276907	0.779798390610929	0.589170031664875	0.360834325886761	0.470208871975132	0.513610086279522	0.581035935275832	0.270865409755104	Others
