# Supplementary material for: Correlation Between Gut Microbiota and Testosterone in Male Patients With Type 2 Diabetes Mellitus
Source: Front Endocrinol (Lausanne). 2022 Mar 25;13:836485. doi: 10.3389/fendo.2022.836485 (PMC8990747; doi:10.3389/fendo.2022.836485)
Supplement: Supplementary file 2 [file DataSheet_2.zip › clinical data.csv]

±àºÅ	group	Lachnospirales	Group	smoke	drink	fatty liver	HT	CAD	duration£¨1=¡°0-5¡±,2=¡°£¾5¡±£©	drug	SBP	DBP	²¡³Ì	age	FSH	LH	TO	TSI	PRL	CRP	FPG	HBA1C	INS	CP	URIC	LDL	TC	TG	BMI
LT1	LT	0.212445167	1	1	1	1	1	0	1	no	165	105	2	49	15.51	8.06	2.74	0.339950372	14.62	3.22	7.08	7	9.82	4.49	452	4.37	6.84	1.51	28.7
LT2	LT	0.158150074	1	2	2	1	1	0	2	ak	124	94	8	43	5.56	6.9	2.01	0.291304348	9.03	0.75	7.49	7.6	9.3	2.52	448	3.64	5.82	4.6	27.7
LT3	LT	0.324201842	1	1	1	0	0	1	1	metformin	121	94	5	43	4.81	7.68	2.13	0.27734375	9.92	3.02	8.94	6.4	NA	1.45	407	2.81	4.23	1.46	20.7
LT4	LT	0.2911716	1	1	3	1	1	0	1	no	136	92	1	28	6.15	7.8	2.36	0.302564103	6.27	0.44	11.83	12.5	11.46	2.7	328	4.13	6.68	2.56	27.76
LT5	LT	0.24387764	1	2	3	0	0	0	1	GLP1+metformin	81	57	0.33	42	2.01	2.61	2.08	0.796934866	11.7	0.22	5.7	11.5	3.61	0.55	226	3.14	5.3	0.6	17.2
LT6	LT	0.142811492	1	1	1	1	1	0	1	ak+metformin	169	123	2	48	3.17	3.82	2.39	0.62565445	5.79	1.44	10.77	9.8	11.76	2.95	321	1.29	2.78	1.64	28.39
LT7	LT	0.164686402	1	1	3	1	0	0	1	no	154	105	2	21	5.67	5.92	2.43	0.410472973	15.66	1.37	15.3	10.8	4.97	1.64	464	3.35	5.32	6.16	41.19
LT8	LT	0.303663248	1	1	3	1	0	0	2	ak+metformin	128	84	9	36	3.21	2.94	2.12	0.721088435	11.25	3.33	9.3	8.9	11.45	2.76	570	2.24	3.72	5.1	27.47
LT9	LT	0.619266188	1	1	1	1	1	0	1	no	150	105	0.08	46	5.1	4.64	2.24	0.482758621	8.77	4.94	14.07	9.9	17.71	4.15	440	4.32	8.78	16.63	28.4
LT10	LT	0.388926009	1	1	1	1	0	0	1	no	111	93	4	49	8.59	5.02	1.51	0.300796813	16.32	2.23	12.07	11.3	9.82	4.23	497	2.02	3.42	1.42	30.1
LT11	LT	0.362635447	1	2	3	1	1	0	1	no	118	84	0.5	35	2.46	5.8	2.53	0.436206897	7.57	0.24	8.5	7.9	19.99	3.58	394	4.4	6.89	4.65	24.5
LT12	LT	0.268599483	1	1	3	1	0	0	2	DPP4	113	69	10	48	7.18	3.64	2.12	0.582417582	10.11	0.98	7.57	6.4	20.37	3.16	549	3.04	4.33	2.25	27.35
LT13	LT	0.244458647	1	2	1	1	1	0	1	DPP4	125	84	3	42	4.33	2.23	2.79	1.251121076	11.47	1.23	6.33	6.7	26.66	3.57	221	2.46	3.78	1.56	24.56
LT14	LT	0.357464486	1	3	1	1	0	0	1	DPP4	147	85	4	36	2.91	2.92	1.92	0.657534247	5.86	180.35	13.5	10	5.53	2.53	332	3.97	6.14	5.6	24
LT15	LT	0.521802283	1	3	3	1	1	1	2	metformin	111	93	16	49	8.59	5.02	1.51	0.300796813	16.32	2.23	14.59	11.3	9.82	4.23	497	2.02	3.42	1.42	30.1
LT16	LT	0.095488482	1	1	2	1	0	0	1	no	125	78	0.08	49	6.16	10.44	1.07	0.102490421	8.09	247.01	13.24	8.7	3.75	2.29	194	1.11	2.83	1.08	20
LT17	LT	0.369462278	1	1	2	1	1	0	1	no	136	94	0.08	48	8.45	5.41	2.26	0.417744917	14.42	2.37	13.65	8.4	5.87	2.01	426	5.9	8.86	5.06	23.31
LT18	LT	0.263050867	1	3	3	0	1	0	2	metformin	122	76	14	48	7.74	6.8	2.5	0.367647059	48.82	0.34	9.53	11.4	4.78	0.88	303	2.25	3.53	2.11	26.6
NT1	NT	0.238880981	2	1	1	0	0	0	1	metformin	131	90	0.08	50	5.09	6.19	5.28	0.852988691	13.47	1.11	8.03	8.5	4.12	1.52	308	3.12	4.91	1.98	21.45
NT2	NT	0.239520088	2	2	1	0	0	0	1	no	128	85	1	29	5.69	7.28	5.09	0.699175824	16.42	0.81	7	12.8	2.45	0.59	298	3.49	5.72	0.97	22.05
NT3	NT	0.089271708	2	1	1	1	0	0	1	no	107	70	0.08	45	5.12	7.51	9.21	1.226364847	8.37	0.21	8.19	12.2	3.54	1.55	432	3.18	5.58	3.35	23.8
NT4	NT	0.229003864	2	1	1	1	1	0	2	ak	139	92	9	47	3.95	2.44	4.57	1.87295082	5.5	1.6	9.94	7.8	18.26	3.27	409	3.89	5.66	1.88	27.3
NT5	NT	0.090027017	2	1	2	1	0	0	1	no	120	80	1	45	5.69	4.72	4.57	0.968220339	6.62	0.37	8.83	9.3	4.97	1.63	322	2.49	4.19	1.44	29.4
NT6	NT	0.015135229	2	1	1	1	0	0	2	metformin	123	77	11	49	3.95	5.67	3.73	0.657848325	18.27	3.06	8.45	7.3	8.72	2.26	389	2.61	4.54	5.91	26.7
NT7	NT	0.076373355	2	1	3	1	0	0	1	ak+metformin	142	87	2	29	3.65	2.35	4.37	1.859574468	13.74	5.78	8.8	8.7	14.69	2.79	431	2.94	4.51	1.56	33.64
NT8	NT	0.154547831	2	2	2	0	0	0	2	GLP1+metformin	92	57	15	41	8.27	4.62	4.4	0.952380952	13.13	0.65	5.21	6.3	17.51	2.42	257	2.97	4.76	0.72	20.069
NT9	NT	0.340353833	2	1	2	1	0	0	1	no	112	83	0.08	37	3.59	3.7	4.87	1.316216216	17.57	1.07	11.47	12.3	8.51	1.93	294	2.46	4.31	3.52	24.9
NT10	NT	0.290706795	2	1	1	1	0	0	1	no	110	81	4	42	7.28	6.37	2.99	0.469387755	13.79	0.97	9.9	10.3	6.72	1.82	417	3.46	5.33	6.59	27.76
NT11	NT	0.099497429	2	2	3	1	0	0	1	ak+metformin	122	90	1	36	3.93	3.81	3.43	0.900262467	14.02	1.25	9.89	11.2	9.13	2.58	419	3.25	4.59	2.42	28.73
NT12	NT	0.420707085	2	1	1	1	0	0	2	ak+metformin	118	80	8	46	12.56	11.16	4.35	0.389784946	17.61	2.43	10.59	8.9	9.82	2.23	297	3.78	5.7	1.76	24.2
NT13	NT	0.091392383	2	3	3	1	0	0	1	ak	120	82	0.16	47	11.98	13.13	6.34	0.482863671	18.6	1.15	6.39	15.2	9.82	1.02	228	3.19	4.75	1.86	25.3
NT14	NT	0.047468262	2	3	3	0	0	0	2	no	102	72	9	44	6.34	6.45	3.17	0.491472868	17.23	7.73	7.53	11.09	1.35	0.77	216	2.91	4.79	1.44	20.03
NT15	NT	0.371147198	2	2	1	1	0	0	2	metformin	133	86	8	41	11.07	10.83	3.32	0.306555863	14.24	1.51	15.44	12.1	5.93	1.37	304	5.19	8.12	4.03	22.1
NT16	NT	0.054236993	2	1	3	1	0	0	2	ak+metformin	128	87	15	44	6.89	6.16	4.69	0.761363636	11.64	0.87	7.88	6.3	16.94	3.43	371	4.04	6.56	0.78	30.76
NT17	NT	0.259651977	2	2	1	1	0	0	1	no	122	62	0.01	42	6.73	9.72	5.58	0.574074074	11.15	1.27	14.62	12.4	0.92	0.94	368	5.06	7.24	1.5	20.07
NT18	NT	0.02364698	2	2	3	0	0	0	1	no	125	86	0.08	45	8.53	10.3	7.02	0.681553398	18.35	0.78	7.88	12.9	4.58	1.4	371	4.04	6.53	0.78	22.86
NT19	NT	0.217296575	2	1	2	0	0	0	1	no	120	84	5	48	6.45	4.53	5.24	1.156732892	6.79	0.46	9.92	8.8	3.72	1.36	324	3.19	5.53	0.65	24.9
NT20	NT	0.349620893	2	3	1	1	1	1	2	metformin	135	87	19	48	7.69	6.1	4.38	0.718032787	12.96	1.79	7.92	8.3	2.91	0.97	308	4.55	6.36	2.2	26.64
NT21	NT	0.180460738	2	2	1	0	1	1	2	ak	149	104	10	48	4.48	4.53	3.84	0.847682119	23.14	3.72	6.73	7.7	6.1	0.89	406	2.07	3.18	0.93	25.4
NT22	NT	0.478197717	2	1	2	1	0	0	1	no	170	104	0.02	32	2.32	3.67	3.89	1.059945504	8.53	1.16	6.4	6.9	10.15	2.24	432	2.58	3.65	2.41	33.33
NT23	NT	0.122621503	2	3	1	1	0	0	1	metformin	107	82	0.08	35	3.37	4.54	3.15	0.693832599	15.63	1.26	18.95	13.2	3.81	1.1	279	2.71	4.05	1.38	26.7
NT24	NT	0.077854923	2	1	1	1	1	0	1	metformin+GLP	155	101	1	45	2.08	3.32	3.63	1.093373494	7.88	1.73	8.81	7	11.26	3.02	374	3.3	4.59	2.46	25
NT25	NT	0.175260727	2	1	3	0	0	0	1	metformin	126	92	3	47	4.75	3.2	5.6	1.75	9.39	0.42	6.27	8.2	1.13	0.98	450	2.65	4.45	0.77	19.6
NT26	NT	0.214188188	2	1	1	1	0	0	1	no	129	83	0.5	35	4.21	4.48	3.18	0.709821429	19.82	1.63	5.95	11.2	3.78	0.88	288	3.99	5.45	1.39	26.49
NT27	NT	0.406704819	2	1	1	1	1	0	2	GLP	140	83	8	36	4.37	7.27	4.85	0.667125172	11.38	0.37	6.28	5.6	5.61	1.84	463	2.19	3.31	1.49	30.1
NT28	NT	0.18734567	2	1	3	1	1	0	1	no	161	96	0.17	25	3.39	3.31	3.76	1.135951662	15.83	1.05	10.54	9.3	15.22	3.29	300	3.57	4.83	2.57	30.76
